# Supplementary material for: Towards Characterization of Hass Avocado Peel and Pulp Proteome during Postharvest Shelf Life
Source: Proteomes. 2024 Sep 28;12(4):28. doi: 10.3390/proteomes12040028 (PMC11503343; doi:10.3390/proteomes12040028)
Supplement: Supplementary file 1 [file proteomes-12-00028-s001.zip]

Archive with 3 entries (3 files):
- Supporting Information.pdf
- Table S1.xlsx
- Table S2.xlsx
