# Supplementary material for: Towards Characterization of Hass Avocado Peel and Pulp Proteome during Postharvest Shelf Life
Source: Proteomes. 2024 Sep 28;12(4):28. doi: 10.3390/proteomes12040028 (PMC11503343; doi:10.3390/proteomes12040028)
Supplement: Supplementary file 1 [file proteomes-12-00028-s001.zip › Table S1.xlsx]

## Sheet: T3 vs T0 Hass Inferys Peel
T3 vs T0 Hass Inferys Peel
							eggNOG-mapper annotation
protein	logFC	AveExpr	t	P.Value	adj.P.Val	B	Description	Preferred_name	PFAMs
PaChr10g04696-t1_4696	2.59926	5.77317	15.7828	1.75e-07	0.000443957	7.36848	#N/A	#N/A	#N/A
PaChr1g02758-t1_2758	2.06685	8.11318	9.3675	1.07e-05	0.00389039	4.00678	Sorbitol dehydrogenase-like	-	-
PaChr4g14722-t1_14722	1.93258	8.28267	6.62379	0.000139537	0.0122234	1.50517	endochitinase	-	CBM18,GH19
PaChr2g09877-t1_9877	1.89235	3.77627	11.709	1.89e-06	0.00167045	5.32615	-	-	-
PaChr2g10300-t1_10300	1.7776	4.93034	6.72928	0.000124682	0.0121901	1.63919	Belongs to the CRISP family	-	-
PaChr6g19541-t1_19541	1.59606	7.67121	9.58049	9.02e-06	0.00381993	4.1667	Pathogenesis-related protein	PR4	-
PaChr1g02853-t1_2853	1.59125	6.78702	10.7139	3.79e-06	0.00192866	4.9513	Endoglucanase	-	GH5,GH9
PaCtg1522g33965-t1_33965	1.50844	6.95225	7.03675	9.05e-05	0.0109492	1.94185	Belongs to the iron ascorbate-dependent oxidoreductase family	ACO1	-
PaChr11g05673-t1_5673	1.50476	6.81434	5.60764	0.000442288	0.0138249	0.348978	Plant non-specific lipid-transfer proteins transfer phospholipids as well as galactolipids across membranes. May play a role in wax or cutin deposition in the cell walls of expanding epidermal cells and certain secretory tissues	LTP2	-
PaCtg3463g39618-t1_39618	1.48718	6.70502	11.106	2.86e-06	0.00182037	5.20096	Belongs to the iron ascorbate-dependent oxidoreductase family	-	-
PaChr1g03441-t1_3441	1.47149	6.16455	7.41747	6.17e-05	0.0109492	2.3212	Small hydrophilic plant seed protein	-	-
PaChr10g04871-t1_4871	1.37201	6.8377	7.16484	7.94e-05	0.0109492	2.07128	Belongs to the BetVI family	-	-
PaChr6g18551-t1_18551	1.36593	5.31792	7.30622	6.89e-05	0.0109492	2.21597	atp sulfurylase	-	-
PaChr1g03374-t1_3374	1.22964	3.88993	6.31568	0.000195309	0.0122234	1.21149	Protein EARLY RESPONSIVE TO DEHYDRATION 15-like	-	-
PaCtg0719g29369-t1_29369	1.17596	1.97854	4.11502	0.00310722	0.0295269	-1.43011	26S proteasome complex subunit	-	-
PaChr4g15508-t1_15508	1.10856	5.38812	7.30201	6.91e-05	0.0109492	2.21125	Myo-inositol-1-phosphate synthase	MIPS	-
PaCtg1221g32370-t1_32370	1.10132	8.18417	4.67989	0.00143053	0.0206614	-0.862222	Belongs to the cytochrome P450 family	-	-
PaChr7g21227-t1_21227	1.09688	7.8719	11.6473	1.97e-06	0.00167045	5.54392	Belongs to the GST superfamily	GSTF9	-
PaCtg2216g36705-t1_36705	1.08929	8.24522	5.26547	0.000672343	0.0163041	-0.0902028	glutathione S-transferase	-	-
PaCtg0641g28765-t1_28765	1.08454	7.1121	5.18352	0.000745075	0.0165519	-0.181369	-	-	-
PaChr12g06795-t1_6795	1.08001	8.09365	6.22381	0.000216385	0.0122234	1.06306	Protochlorophyllide reductase	PORA	-
PaCtg1246g32500-t1_32500	1.0744	4.6822	8.05065	3.37e-05	0.00777986	2.8989	Nuclear chaperone required for maturation and nuclear export of pre-60S ribosome subunits	-	-
PaCtg6846g43114-t1_43114	1.06326	6.39047	6.15192	0.000234621	0.012548	0.990838	Belongs to the GST superfamily	-	-
PaChr6g19354-t1_19354	1.01453	10.1812	8.27531	2.74e-05	0.00696695	3.10825	Belongs to the eukaryotic ribosomal protein P1 P2 family	-	-
PaCtg0527g27861-t1_27861	0.992809	7.37987	6.22506	0.000216081	0.0122234	1.07056	Belongs to the glycosyl hydrolase 17 family	-	-
PaChr9g24284-t1_24284	0.980767	7.69713	4.42482	0.0020188	0.0248342	-1.20682	calcineurin b-like protein	CBL03	-
PaCtg1003g31105-t1_31105	0.969713	6.27736	6.56446	0.000148742	0.0122234	1.44847	Peptidase of plants and bacteria	-	-
PaCtg3388g39480-t1_39480	0.961859	8.31519	5.08497	0.000844089	0.016911	-0.323494	Belongs to the GST superfamily	-	-
PaChr4g14720-t1_14720	0.960066	2.75959	5.10111	0.000826935	0.016911	-0.170118	endochitinase	-	CBM18,GH19
PaCtg2088g36262-t1_36262	0.95377	8.40888	5.74024	0.000377641	0.0129725	0.496515	Plasminogen activator inhibitor 1 RNA-binding	-	-
PaChr8g23688-t1_23688	0.934405	7.81226	8.53527	2.17e-05	0.0061355	3.33369	Hyaluronan / mRNA binding family	-	-
PaCtg0242g26194-t1_26194	0.929384	7.46664	5.91875	0.000306395	0.0129725	0.717591	-	-	-
PaChr6g19722-t1_19722	0.925849	7.3682	5.76678	0.000365987	0.0129725	0.538486	Ribosomal protein L7Ae L30e S12e Gadd45 family protein	-	-
PaChr1g00972-t1_972	0.919401	7.28958	4.10434	0.00315452	0.0295891	-1.65818	Endochitinase	-	CBM18,GH19
PaChr5g16682-t1_16682	0.918893	9.11561	4.45647	0.00193333	0.0242884	-1.17625	Acyl-protein thioesterase 2	-	-
PaChr7g20509-t1_20509	0.915745	6.16795	4.46905	0.00190043	0.0242884	-1.1322	TLR4 regulator and MIR-interacting MSAP	-	-
PaChr1g01619-t1_1619	0.882747	6.17563	4.93126	0.00102828	0.0170358	-0.505332	Signal peptide peptidase-like	-	-
PaChr4g15479-t1_15479	0.88203	7.4069	4.76458	0.00127862	0.0194626	-0.736043	Belongs to the peroxidase family. Classical plant (class III) peroxidase subfamily	-	-
PaChr10g04025-t1_4025	0.880918	5.3693	7.04522	8.97e-05	0.0109492	1.95624	#N/A	#N/A	#N/A
PaChr7g21228-t1_21228	0.863555	9.69607	8.56954	2.11e-05	0.0061355	3.36277	Belongs to the GST superfamily	GSTF9	-
PaChr3g11834-t1_11834	0.856777	6.66483	3.76183	0.00516687	0.0385775	-2.15734	Belongs to the GST superfamily	-	-
PaChr5g16405-t1_16405	0.853724	6.78581	3.40446	0.00879555	0.0525146	-2.69822	isoform X1	-	-
PaChr6g18685-t1_18685	0.85304	6.82979	0.724962	0.488395	0.630843	-6.37875	small heat shock protein	HSP21	-
PaChr5g17020-t1_17020	0.845684	4.62802	6.28539	0.000201997	0.0122234	1.16692	Polyketide cyclase / dehydrase and lipid transport	-	-
PaChr9g23952-t1_23952	0.839964	7.3154	6.53946	0.000152817	0.0122234	1.41863	-	-	-
PaChr2g08760-t1_8760	0.838976	6.04575	5.74811	0.000374143	0.0129725	0.523196	Cytochrome c oxidase assembly protein	-	-
PaChr11g05965-t1_5965	0.835714	5.40119	5.43737	0.00054368	0.0150689	0.155281	Belongs to the UDP-glycosyltransferase family	-	GT1
PaChr8g22019-t1_22019	0.833676	9.58976	5.26352	0.000673976	0.0163041	-0.0893363	Plasminogen activator inhibitor 1 RNA-binding	-	-
PaCtg1255g32570-t1_32570	0.833055	8.88939	6.25284	0.000209467	0.0122234	1.0916	Belongs to the endosulfine family	-	-
PaCtg2009g35981-t1_35981	0.824175	5.85934	5.17899	0.000749339	0.0165519	-0.178954	thaumatin-like protein	-	-
PaChr6g18954-t1_18954	0.810427	4.72543	4.81927	0.00118987	0.0186706	-0.610001	Domain present in ubiquitin-regulatory proteins	-	-
PaChr3g12781-t1_12781	0.808322	5.32347	6.03967	0.00026656	0.012548	0.874737	-	-	-
PaCtg6157g42843-t1_42843	0.800261	6.90717	6.73889	0.000123417	0.0121901	1.63368	EF hand family protein	-	-
PaChr1g03265-t1_3265	0.798992	6.47535	5.78291	0.000359095	0.0129725	0.561616	zinc finger (C2H2 type) family protein	-	-
PaCtg1417g33476-t1_33476	0.797128	6.68179	6.05523	0.00026186	0.012548	0.880124	Belongs to the short-chain dehydrogenases reductases (SDR) family	-	-
PaChr1g02969-t1_2969	0.796313	7.0815	3.81328	0.00479274	0.0371584	-2.08259	SPIRAL1-like 5	-	-
PaChr12g07071-t1_7071	0.787308	9.37875	7.15633	8.01e-05	0.0109492	2.05754	eukaryotic translation initiation factor	-	-
PaChr3g13206-t1_13206	0.782861	8.72853	5.49668	0.000505739	0.0146178	0.196622	first, biotin carboxylase catalyzes the carboxylation of the carrier protein and then the transcarboxylase transfers the carboxyl group to form malonyl-CoA	-	-
PaChr2g09210-t1_9210	0.780295	3.31058	4.06051	0.00335699	0.0305859	-1.57322	Chromatin modification-related protein EAF7	-	-
PaCtg1388g33313-t1_33313	0.778492	5.10604	3.78118	0.00502262	0.0382234	-2.09134	Metal dependent phosphohydrolases with conserved 'HD' motif.	-	-
PaChr5g17437-t1_17437	0.762352	7.38026	3.64585	0.00612926	0.0427875	-2.33745	Ferredoxins are iron-sulfur proteins that transfer electrons in a wide variety of metabolic reactions	-	-
PaChr7g21120-t1_21120	0.757707	9.25768	6.42706	0.000172729	0.0122234	1.28668	Essential component of the PAM complex, a complex required for the translocation of transit peptide-containing proteins from the inner membrane into the mitochondrial matrix in an ATP-dependent manner	-	-
PaChr12g07266-t1_7266	0.757426	8.89431	5.01703	0.000920655	0.0170358	-0.417164	Belongs to the glutathione peroxidase family	-	-
PaChr5g18230-t1_18230	0.749662	1.08468	2.52853	0.0343277	0.114817	-3.6929	RING-type E3 ubiquitin transferase	-	-
PaChr1g01457-t1_1457	0.748883	6.02377	4.41176	0.00205524	0.0249582	-1.21072	Alpha-L-arabinofuranosidase	ASD1	GH51
PaChr12g07265-t1_7265	0.746775	9.1429	7.059	8.84e-05	0.0109492	1.95736	Belongs to the glutathione peroxidase family	-	-
PaChr1g01351-t1_1351	0.733156	6.22405	4.66841	0.00145258	0.0207442	-0.858551	COX assembly mitochondrial protein	-	-
PaChr12g06796-t1_6796	0.731616	8.29264	5.91572	0.000307472	0.0129725	0.706003	protochlorophyllide	PORA	-
PaChr2g09912-t1_9912	0.727126	7.75403	5.82628	0.000341263	0.0129725	0.606911	-	-	-
PaChr4g15291-t1_15291	0.72676	5.10945	5.89966	0.000313259	0.0129725	0.718177	interaction regulator family protein	-	-
PaChr2g09752-t1_9752	0.723822	5.83459	5.81808	0.000344561	0.0129725	0.607832	VHS domain	-	-
PaChr8g23742-t1_23742	0.723076	8.43094	5.4898	0.000509984	0.0146178	0.18972	Cytochrome b5	-	-
PaChr3g11993-t1_11993	0.710349	10.6611	6.50727	0.000158249	0.0122234	1.39331	Calmodulin mediates the control of a large number of enzymes, ion channels and other proteins by Ca(2 ). Among the enzymes to be stimulated by the calmodulin-Ca(2 ) complex are a number of protein kinases and phosphatases	-	-
PaCtg2173g36577-t1_36577	0.707814	7.42888	2.90648	0.0189275	0.0816873	-3.4777	peptide-N(4)-(N-acetyl-beta- glucosaminyl)asparagine amidase	-	-
PaCtg0278g26370-t1_26370	0.707294	9.26234	5.28163	0.000658931	0.0163041	-0.0735025	NADH-ubiquinone reductase complex 1 MLRQ subunit	-	-
PaCtg0212g26011-t1_26011	0.706584	9.20095	6.91192	0.00010291	0.0113738	1.80592	Clathrin is the major protein of the polyhedral coat of coated pits and vesicles	-	-
PaChr1g00211-t1_211	0.706214	6.62902	4.80317	0.00121528	0.0187226	-0.678389	-	-	-
PaChr7g20161-t1_20161	0.704938	9.76934	2.9867	0.0167016	0.0756743	-3.35736	Cytochrome oxidase c subunit VIb	-	-
PaCtg1234g32429-t1_32429	0.700659	7.12442	6.1156	0.00024447	0.012548	0.947915	eukaryotic translation initiation factor	-	-
PaChr2g08221-t1_8221	0.694067	10.2136	4.94117	0.00101517	0.0170358	-0.491631	Belongs to the adenylate kinase family	-	-
PaChr2g11312-t1_11312	0.691045	6.16673	4.12039	0.00308372	0.0294693	-1.62713	Methylecgonone reductase-like	-	-
PaChr6g19367-t1_19367	0.681102	8.34657	4.42004	0.00203206	0.0248342	-1.2242	mitochondrion organization	-	-
PaChr5g16138-t1_16138	0.681031	10.1524	5.39439	0.000573115	0.0153353	0.0887405	Belongs to the adenylate kinase family	-	-
PaChr11g06019-t1_6019	0.679702	9.31132	7.52335	5.56e-05	0.0109492	2.41865	-	-	-
PaCtg1616g34432-t1_34432	0.678872	8.13959	5.07164	0.000858551	0.0170358	-0.337758	Cytochrome b5	-	-
PaChr2g11290-t1_11290	0.675767	10.1475	5.62583	0.000432746	0.0138249	0.373674	calcium ion binding	-	-
PaChr12g07992-t1_7992	0.675397	7.79267	3.76264	0.00516076	0.0385775	-2.16653	Belongs to the eukaryotic ribosomal protein P1 P2 family	-	-
PaChr12g07776-t1_7776	0.674433	7.73435	6.51825	0.000156373	0.0122234	1.39382	Belongs to the ubiquitin-conjugating enzyme family	UBC13	-
PaChr4g15407-t1_15407	0.672714	9.41479	5.7466	0.000374812	0.0129725	0.504207	cytochrome c oxidase	-	-
PaChr9g24880-t1_24880	0.671895	7.83885	4.39144	0.00211338	0.0251038	-1.2542	-	-	-
PaChr4g15394-t1_15394	0.671396	8.1205	6.31947	0.00019449	0.0122234	1.17121	-	-	-
PaChr9g24842-t1_24842	0.668179	6.57656	5.26825	0.000670015	0.0163041	-0.0710494	Necessary for protein translocation in the endoplasmic reticulum	-	-
PaChr1g01072-t1_1072	0.668126	7.73928	3.29605	0.0103688	0.0571747	-2.87514	4-coumarate--CoA ligase-like	-	-
PaChr8g22949-t1_22949	0.666254	5.20261	5.87973	0.000320609	0.0129725	0.691984	Protein phosphatase inhibitor	-	-
PaCtg0786g29872-t1_29872	0.665961	10.8609	5.19552	0.000733902	0.0165519	-0.145627	Belongs to the eukaryotic ribosomal protein P1 P2 family	-	-
PaChr5g17906-t1_17906	0.663493	8.57927	5.48902	0.000510472	0.0146178	0.187187	The H protein shuttles the methylamine group of glycine from the P protein to the T protein	-	-
PaCtg0460g27401-t1_27401	0.663452	6.66075	6.32868	0.000192514	0.0122234	1.18969	Belongs to the carbohydrate kinase PfkB family	frk1	-
PaChr1g01493-t1_1493	0.663232	7.98749	4.45048	0.00194918	0.0242884	-1.17399	PPIC-type PPIASE domain	-	-
PaChr11g05427-t1_5427	0.662807	8.5919	4.02883	0.00351201	0.0309983	-1.78877	Heavy-metal-associated domain	-	-
PaChr2g09044-t1_9044	0.661065	7.361	5.76341	0.000367445	0.0129725	0.534533	Outer envelope membrane	-	-
PaChr7g20688-t1_20688	0.652941	9.20469	4.64401	0.00150067	0.0208224	-0.917853	Belongs to the endosulfine family	-	-
PaChr9g24536-t1_24536	0.649724	9.89513	3.15486	0.0128731	0.0651861	-3.09073	Belongs to the TCTP family	-	-
PaCtg3568g39822-t1_39822	0.647224	8.99656	5.27889	0.000661189	0.0163041	-0.0795143	UBX domain-containing protein	-	-
PaChr10g04668-t1_4668	0.645829	7.51479	2.52265	0.0346492	0.115437	-4.07833	UBA-like domain (DUF1421)	-	-
PaCtg2194g36642-t1_36642	0.644966	5.44332	2.72401	0.0252051	0.0966387	-3.73424	-	-	-
PaChr9g25273-t1_25273	0.643465	6.71343	4.28078	0.00246268	0.0266691	-1.40024	-	-	-
PaChr9g25073-t1_25073	0.643276	4.73791	3.32177	0.00997063	0.0561698	-2.76087	Accessory subunit of the mitochondrial membrane respiratory chain NADH dehydrogenase (Complex I), that is believed not to be involved in catalysis. Complex I functions in the transfer of electrons from NADH to the respiratory chain. The immediate electron acceptor for the enzyme is believed to be ubiquinone	-	-
PaChr5g16749-t1_16749	0.642849	7.3283	5.53878	0.000480561	0.0143716	0.262517	CBS domain-containing protein	-	-
PaCtg3915g40397-t1_40397	0.642587	7.36176	5.65567	0.000417571	0.0136085	0.404891	Belongs to the short-chain dehydrogenases reductases (SDR) family	-	-
PaChr1g02593-t1_2593	0.642552	8.25291	4.19633	0.00277094	0.0280627	-1.54015	-	-	-
PaChr3g14024-t1_14024	0.63994	6.93624	5.14294	0.000784218	0.0168939	-0.232787	Mitochondrial import inner membrane translocase subunit	-	-
PaChr10g04459-t1_4459	0.634154	8.84482	4.57184	0.00165332	0.0222367	-1.01863	NADH-ubiquinone oxidoreductase subunit 10	-	-
PaChr12g06858-t1_6858	0.631089	7.48829	5.26783	0.000670369	0.0163041	-0.0772672	Essential component of the PAM complex, a complex required for the translocation of transit peptide-containing proteins from the inner membrane into the mitochondrial matrix in an ATP-dependent manner	-	-
PaChr7g21069-t1_21069	0.622961	9.09042	4.68022	0.0014299	0.0206614	-0.869767	Xylem serine proteinase	-	-
PaChr9g24825-t1_24825	0.622408	8.88527	6.34192	0.000189712	0.0122234	1.19031	Protein disulfide isomerase-like 5-1	PDIL5-1	-
PaChr6g18953-t1_18953	0.621827	7.18543	6.8209	0.000113186	0.0119883	1.71882	Domain present in ubiquitin-regulatory proteins	-	-
PaChr4g14699-t1_14699	0.62056	8.4109	5.78653	0.00035757	0.0129725	0.55132	Signal recognition particle 43 kDa protein	-	-
PaChr1g00886-t1_886	0.620559	6.66374	5.59067	0.000451404	0.0138249	0.329967	Belongs to the peptidase S10 family	-	-
PaChr5g16780-t1_16780	0.619941	6.32118	4.34967	0.00223851	0.0259769	-1.30079	Somatic embryogenesis receptor kinase	-	-
PaChr4g14886-t1_14886	0.619926	10.2639	3.57073	0.00685285	0.045842	-2.43783	Tetratricopeptide repeat	-	-
PaCtg2289g36912-t1_36912	0.618629	5.69454	6.12616	0.00024156	0.012548	0.966142	Acyl carrier protein	-	-
PaChr5g17441-t1_17441	0.617246	6.1367	3.28761	0.0105032	0.057438	-2.87375	protein At2g27730, mitochondrial-like	-	-
PaChr1g01696-t1_1696	0.617172	7.91497	2.94476	0.0178295	0.0789593	-3.42428	mitochondrial import receptor subunit TOM20	-	-
PaChr7g21713-t1_21713	0.615718	8.61703	4.34655	0.0022482	0.0259769	-1.33216	protein At2g39795, mitochondrial-like	-	-
PaChr2g09975-t1_9975	0.614551	5.8809	3.63553	0.00622367	0.0432065	-2.34011	-	-	-
PaCtg3658g39987-t1_39987	0.613683	10.8292	4.71233	0.00137014	0.0201324	-0.780379	Belongs to the eukaryotic ribosomal protein P1 P2 family	-	-
PaChr11g05825-t1_5825	0.613303	8.8502	3.73421	0.00538053	0.0396443	-2.22854	Belongs to the SKP1 family	-	-
PaChr1g02203-t1_2203	0.610385	5.4742	4.10176	0.0031661	0.0295891	-1.64176	Uncharacterised protein family (UPF0203)	-	-
PaChr11g05963-t1_5963	0.609667	6.20602	4.47993	0.00187248	0.0241616	-1.11776	Belongs to the UDP-glycosyltransferase family	-	GT1
PaChr9g23864-t1_23864	0.608234	7.95963	2.79309	0.0226088	0.0897993	-3.66266	-	-	-
PaChr12g07298-t1_7298	0.60555	6.69237	5.56731	0.000464285	0.0140501	0.30136	15 kDa selenoprotein	-	-
PaChr10g04971-t1_4971	0.605022	9.46122	2.96684	0.0172262	0.0770931	-3.40032	Huntingtin-interacting protein	-	-
PaChr1g01127-t1_1127	0.603397	9.29588	4.04004	0.00345629	0.0309362	-1.77204	Belongs to the cysteine synthase cystathionine beta- synthase family	-	-
PaChr7g21460-t1_21460	0.602527	8.37108	4.75297	0.00129836	0.0195459	-0.765368	Belongs to the iron ascorbate-dependent oxidoreductase family	F3H	-
PaChr12g07577-t1_7577	0.601388	8.08172	2.80034	0.022353	0.0895863	-3.65453	Initiation factor	eIF(iso)4E	-
PaChr3g13109-t1_13109	0.600276	9.54881	3.87325	0.00439263	0.0353356	-2.01053	Belongs to the GroES chaperonin family	-	-
PaChr8g23097-t1_23097	0.597168	6.97686	4.84502	0.00115042	0.0183922	-0.624059	-	-	-
PaChr9g24996-t1_24996	0.595953	8.12954	3.15841	0.0128031	0.0651861	-3.09654	NADH dehydrogenase ubiquinone iron-sulfur protein	-	-
PaChr6g18810-t1_18810	0.595511	5.97999	4.06508	0.00333524	0.0305859	-1.70585	2-C-methyl-D-erythritol 2,4-cyclodiphosphate synthase	ISPF	-
PaChr8g22790-t1_22790	0.591363	8.34112	5.92077	0.000305679	0.0129725	0.711451	Belongs to the ubiquitin-conjugating enzyme family	UBC13	-
PaChr8g21982-t1_21982	0.590608	7.51815	5.00056	0.000940332	0.0170358	-0.422588	-	-	-
PaCtg1417g33478-t1_33478	0.587875	7.06329	4.97396	0.000973077	0.0170358	-0.453849	Belongs to the short-chain dehydrogenases reductases (SDR) family	-	-
PaChr12g07832-t1_7832	0.584576	8.18985	4.98455	0.000959893	0.0170358	-0.452475	Gamma-glutamyl hydrolase	GGH1	-
PaChr1g00918-t1_918	0.584279	6.05512	5.41749	0.000557083	0.0150709	0.118785	acyl-CoA-binding domain-containing protein	-	-
PaCtg2070g36206-t1_36206	0.581006	9.44676	5.98367	0.000284253	0.0129031	0.785169	NADH dehydrogenase (Ubiquinone) 1 alpha subcomplex subunit 5	-	-
PaCtg0278g26360-t1_26360	0.580904	7.01737	5.71541	0.000388911	0.0130081	0.479318	caffeoyl-CoA O-methyltransferase	-	-
PaChr1g02641-t1_2641	0.57878	7.91698	5.25654	0.000679874	0.0163041	-0.0952894	Peroxisome biogenesis protein	-	-
PaChr7g20735-t1_20735	0.577033	7.49636	5.80128	0.000351421	0.0129725	0.57902	biogenesis of lysosome-related organelles complex 1 subunit	-	-
PaChr7g20812-t1_20812	0.576403	7.75198	5.66453	0.00041318	0.0136085	0.413311	Belongs to the small Tim family	-	-
PaChr8g23042-t1_23042	0.576049	6.7626	5.28657	0.000654896	0.0163041	-0.0483818	Luc7-like protein 3	-	-
PaChr12g07868-t1_7868	0.575042	5.93693	5.04405	0.000889332	0.0170358	-0.356215	Proton pump-interactor	-	-
PaCtg0273g26314-t1_26314	0.574968	7.47331	3.76752	0.005124	0.0385361	-2.15557	Ferredoxins are iron-sulfur proteins that transfer electrons in a wide variety of metabolic reactions	-	-
PaChr8g23352-t1_23352	0.57326	7.25415	4.81391	0.00119827	0.0186871	-0.668141	Light regulated protein Lir1	-	-
PaChr1g00935-t1_935	0.570954	4.97709	4.96243	0.000987663	0.0170358	-0.434792	Prostaglandin E synthase	-	-
PaCtg2289g36905-t1_36905	0.569169	4.15345	4.12046	0.00308341	0.0294693	-1.53878	acyl binding	-	-
PaChr1g00428-t1_428	0.568425	9.53425	4.36362	0.00219586	0.0256135	-1.30113	Clathrin is the major protein of the polyhedral coat of coated pits and vesicles	-	-
PaChr8g23207-t1_23207	0.56763	5.41921	5.36648	0.000593153	0.0155443	0.064593	Belongs to the glycosyl hydrolase 31 family	-	GH31
PaChr5g18221-t1_18221	0.566448	5.51875	3.41286	0.00868458	0.0524376	-2.66979	Belongs to the small Tim family	-	-
PaChr8g23021-t1_23021	0.563324	11.3843	4.64776	0.00149317	0.0208224	-0.853963	hsp70-Hsp90 organizing protein	-	-
PaCtg0555g28073-t1_28073	0.561264	6.88571	2.60204	0.0305576	0.107885	-3.94697	Prolyl endopeptidase-like	-	-
PaChr11g06503-t1_6503	0.558713	5.07253	3.33762	0.0097332	0.0554749	-2.76073	Partner of Y14 and	PYM	-
PaCtg0703g29222-t1_29222	0.557934	7.72514	3.45021	0.00820886	0.0506767	-2.63772	5'-adenylylsulfate reductase	45383	-
PaCtg4028g40566-t1_40566	0.557879	6.19489	5.03454	0.000900222	0.0170358	-0.370153	-	-	-
PaChr7g21133-t1_21133	0.5566	6.82267	4.20133	0.00275156	0.0280627	-1.51427	#N/A	#N/A	#N/A
PaChr5g17094-t1_17094	0.555235	9.62095	5.10059	0.000827484	0.016911	-0.299396	prefoldin subunit	-	-
PaChr7g21196-t1_21196	0.554603	8.69626	4.44474	0.00196454	0.0243603	-1.1953	The H protein shuttles the methylamine group of glycine from the P protein to the T protein	-	-
PaChr9g24093-t1_24093	0.553922	6.51216	2.73409	0.0248081	0.0955487	-3.7374	Stem-specific protein	-	-
PaCtg1001g31094-t1_31094	0.553022	6.46399	5.21787	0.000713594	0.0165519	-0.134271	Multiprotein-bridging factor	-	-
PaChr1g00156-t1_156	0.552756	6.01267	5.208	0.00072249	0.0165519	-0.145394	Protein of unknown function (DUF760)	-	-
PaCtg5977g42740-t1_42740	0.551812	7.95326	4.45221	0.0019446	0.0242884	-1.17049	dnaJ homolog subfamily C member 3 homolog	-	-
PaChr11g05567-t1_5567	0.550846	8.24102	3.90434	0.0041994	0.0341314	-1.96523	Clathrin is the major protein of the polyhedral coat of coated pits and vesicles	-	-
PaChr5g16993-t1_16993	0.549357	8.11431	5.01174	0.000926927	0.0170358	-0.41513	Peroxisomal membrane protein	-	-
PaChr5g16715-t1_16715	0.549347	7.45775	4.7057	0.00138226	0.0201936	-0.815806	filament-like protein	MFP1	-
PaChr7g20592-t1_20592	0.547924	10.0039	4.27505	0.00248239	0.0266691	-1.41156	Electron carrier protein. The oxidized form of the cytochrome c heme group can accept an electron from the heme group of the cytochrome c1 subunit of cytochrome reductase. Cytochrome c then transfers this electron to the cytochrome oxidase complex, the final protein carrier in the mitochondrial electron-transport chain	-	-
PaChr3g13116-t1_13116	0.547629	8.64094	4.27357	0.00248749	0.0266691	-1.43689	calcium-binding protein CML18	-	-
PaCtg0309g26615-t1_26615	0.546331	6.56883	2.45999	0.0382665	0.122357	-4.1649	thaumatin-like protein	-	-
PaChr1g00787-t1_787	0.545671	10.1836	5.17268	0.000755321	0.0165519	-0.191044	component of the eukaryotic translation initiation factor 3 (eIF-3) complex, which is involved in protein synthesis of a specialized repertoire of mRNAs and, together with other initiation factors, stimulates binding of mRNA and methionyl-tRNAi to the 40S ribosome. The eIF-3 complex specifically targets and initiates translation of a subset of mRNAs involved in cell proliferation	-	-
PaChr2g11247-t1_11247	0.544685	6.32332	3.36808	0.0092935	0.0541837	-2.75083	mitochondrion organization	-	-
PaChr6g19996-t1_19996	0.543482	6.78105	2.53686	0.0338779	0.113889	-4.04746	Glucose-induced degradation protein 8 homolog	-	-
PaCtg3169g39009-t1_39009	0.542188	4.65983	4.25357	0.00255775	0.0269784	-1.38138	mediator of RNA polymerase II transcription subunit	-	-
PaCtg1264g32624-t1_32624	0.541193	10.9711	3.6981	0.00567406	0.0409229	-2.22207	#N/A	#N/A	#N/A
PaChr5g16707-t1_16707	0.539059	7.12736	2.8356	0.0211492	0.0860181	-3.58473	-	-	-
PaChr2g08639-t1_8639	0.536945	9.16935	4.51018	0.00179707	0.0234265	-1.1039	WD repeat-containing protein	-	-
PaCtg1296g32812-t1_32812	0.5362	8.98732	5.81433	0.000346077	0.0129725	0.58025	LETM1 and EF-hand domain-containing protein 1	-	-
PaChr10g04831-t1_4831	0.536188	3.44921	3.98404	0.00374435	0.0324851	-1.69068	cellular component assembly	-	-
PaCtg1222g32383-t1_32383	0.535723	5.08877	5.02991	0.000905577	0.0170358	-0.35215	DDRGK domain-containing protein	-	-
PaChr5g17841-t1_17841	0.534773	9.33943	3.40768	0.0087528	0.0525146	-2.72008	Catalyzes the phosphorylation of pantothenate the first step in CoA biosynthesis. May play a role in the physiological regulation of the intracellular CoA concentration	-	-
PaChr9g25130-t1_25130	0.534546	4.4154	2.35651	0.0450902	0.136777	-4.22687	Saccharopine dehydrogenase C-terminal domain	-	-
PaChr11g06620-t1_6620	0.533193	6.45728	3.97913	0.00377079	0.0324927	-1.83357	Ran GTPase binding	-	-
PaChr8g23190-t1_23190	0.52866	6.15111	3.93517	0.00401673	0.0335873	-1.89704	TOM1-like protein 2	-	-
PaChr8g23521-t1_23521	0.528007	8.77035	5.08742	0.000841461	0.016911	-0.326572	Mitochondrial import receptor subunit	-	-
PaChr9g24025-t1_24025	0.526533	4.68952	4.74767	0.00130749	0.0195459	-0.704279	BSD domain-containing protein	-	-
PaCtg0770g29771-t1_29771	0.526389	8.63553	3.03149	0.0155785	0.072795	-3.30682	Belongs to the GroES chaperonin family	-	-
PaChr5g17911-t1_17911	0.525539	6.02857	2.7299	0.0249723	0.0958906	-3.74156	Cysteine-rich and transmembrane domain-containing protein	-	-
PaChr10g05100-t1_5100	0.525392	7.6965	2.19625	0.0581254	0.161657	-4.58264	Belongs to the iron ascorbate-dependent oxidoreductase family	-	-
PaChr6g18716-t1_18716	0.524188	7.49544	2.93816	0.0180139	0.0793612	-3.42842	Ribosome-binding factor PSRP1	-	-
PaChr9g24455-t1_24455	0.5232	5.75958	3.13448	0.0132838	0.0663406	-3.10658	Craniofacial development protein	-	-
PaCtg2091g36287-t1_36287	0.522435	9.79811	3.50608	0.00754798	0.0483905	-2.55418	Ubiquitin receptor	-	-
PaChr7g20537-t1_20537	0.520782	5.93505	4.80441	0.0012133	0.0187226	-0.673339	E3 ubiquitin-protein ligase	-	-
PaChr5g17683-t1_17683	0.519268	8.32609	5.12881	0.000798379	0.016911	-0.266507	TRM112-like protein	-	-
PaChr6g18700-t1_18700	0.518466	7.35512	3.99281	0.00369761	0.0323001	-1.8213	Belongs to the eukaryotic ribosomal protein P1 P2 family	-	-
PaChr6g19140-t1_19140	0.517088	6.3729	5.18459	0.000744067	0.0165519	-0.176436	Multiprotein-bridging factor	-	-
PaChr6g19119-t1_19119	0.516604	7.81696	4.93739	0.00102016	0.0170358	-0.508234	Belongs to the ubiquitin-conjugating enzyme family	-	-
PaChr2g08791-t1_8791	0.515698	6.90177	3.91148	0.00415632	0.0341314	-1.93633	Belongs to the hexokinase family	HXK1	-
PaChr2g10373-t1_10373	0.514856	9.67257	3.24036	0.0112896	0.0597877	-2.96739	Soluble inorganic pyrophosphatase 1	-	-
PaChr3g11431-t1_11431	0.514098	7.68547	3.26133	0.0109332	0.0583871	-2.92755	-	-	-
PaChr2g08303-t1_8303	0.51399	5.85095	5.15073	0.000776533	0.0168713	-0.217771	ALBINO3-like protein 1	-	-
PaChr1g01515-t1_1515	0.513041	9.59569	3.28886	0.0104832	0.057438	-2.89523	Belongs to the GroES chaperonin family	-	-
PaChr7g20785-t1_20785	0.512445	6.92457	2.79432	0.0225653	0.089795	-3.64703	FLX-like 2	-	-
PaCtg1584g34287-t1_34287	0.510463	8.12174	4.12062	0.00308271	0.0294693	-1.64574	Belongs to the class-I aminoacyl-tRNA synthetase family	-	-
PaChr12g07557-t1_7557	0.510091	9.98405	3.74994	0.00525776	0.0389657	-2.17885	Catalyzes the reaction of cyanate with bicarbonate to produce ammonia and carbon dioxide	CYN	-
PaChr10g04784-t1_4784	0.507632	8.66981	3.36296	0.00936593	0.054294	-2.79298	Heat shock factor binding protein 1	-	-
PaChr1g02430-t1_2430	0.507087	0.530439	2.03005	0.0755522	0.188658	-4.39231	Small acidic protein	-	-
PaChr3g11658-t1_11658	0.506445	6.07074	2.29563	0.0496602	0.145601	-4.41596	Adenylate kinase	-	-
PaChr5g15784-t1_15784	0.506166	9.36402	3.50525	0.00755745	0.0483905	-2.5702	CobW/HypB/UreG, nucleotide-binding domain	UREG	-
PaChr3g12564-t1_12564	0.502569	5.88007	2.79094	0.0226856	0.0899637	-3.64473	CAP-Gly domain-containing linker protein	-	-
PaChr8g23321-t1_23321	0.502463	6.26177	4.54955	0.00170381	0.0226758	-1.02136	Flavinator of succinate dehydrogenase	-	-
PaChr12g07419-t1_7419	0.502133	8.05125	4.00133	0.00365277	0.0320184	-1.81772	Belongs to the syntaxin family	-	-
PaChr6g19548-t1_19548	0.501101	9.14104	3.26568	0.0108607	0.0581985	-2.94372	Calcium-binding EF hand family protein	-	-
PaChr5g16280-t1_16280	0.499981	4.9593	4.03505	0.00348096	0.0309392	-1.71255	NifU-like protein 2	-	-
PaChr5g17483-t1_17483	0.497591	6.21627	4.64365	0.0015014	0.0208224	-0.8921	Belongs to the Nudix hydrolase family	-	-
PaChr9g24676-t1_24676	0.497284	9.60256	4.18674	0.00280849	0.0283301	-1.55155	hsp70-binding protein	-	-
PaChr2g09498-t1_9498	0.496957	11.4252	2.94747	0.0177543	0.0787632	-3.35591	ATP synthase subunit O	-	-
PaChr1g00495-t1_495	0.496566	10.965	3.30663	0.010203	0.0566286	-2.81606	Ran-binding protein 1 homolog	-	-
PaCtg1234g32428-t1_32428	0.496475	4.67865	4.19856	0.00276228	0.0280627	-1.46053	eukaryotic translation initiation factor	-	-
PaChr9g24509-t1_24509	0.495286	2.52015	2.46677	0.0378577	0.121815	-3.89569	protein At3g15000, mitochondrial-like	-	-
PaCtg0770g29770-t1_29770	0.494832	4.22538	3.1463	0.013044	0.0655294	-2.99125	-	-	-
PaChr12g07525-t1_7525	0.49406	7.63508	3.92425	0.00408048	0.0337987	-1.92429	Belongs to the synaptobrevin family	-	-
PaChr9g23977-t1_23977	0.493829	9.98367	4.93629	0.0010216	0.0170358	-0.504627	negative regulation of cytokinin-activated signaling pathway	-	-
PaChr5g17926-t1_17926	0.49369	10.5159	2.87782	0.0197954	0.0834491	-3.49692	Belongs to the GST superfamily	GSTF9	-
PaCtg0854g30201-t1_30201	0.492203	7.57852	3.35273	0.00951237	0.0545496	-2.78544	UBA and UBX domain-containing protein	PUX4	-
PaChr5g16527-t1_16527	0.490566	7.11388	3.28914	0.0104787	0.057438	-2.87891	methylesterase 11	-	-
PaCtg0747g29580-t1_29580	0.490187	6.49508	4.18034	0.00283386	0.0283609	-1.54181	Belongs to the eukaryotic ribosomal protein P1 P2 family	-	-
PaChr9g24003-t1_24003	0.490016	7.44251	3.38642	0.00903879	0.05331	-2.73247	PP2A regulatory subunit	TAP46	-
PaChr3g12275-t1_12275	0.489565	5.04642	2.5276	0.0343786	0.114836	-4.01624	Protein VAC14 homolog	-	-
PaChr4g15119-t1_15119	0.488788	8.22461	5.09145	0.000837158	0.016911	-0.312935	Far upstream element-binding protein	-	-
PaChr12g07448-t1_7448	0.487221	6.35507	4.02921	0.0035101	0.0309983	-1.75985	transposition, RNA-mediated	-	-
PaChr3g11796-t1_11796	0.48715	6.58687	2.46158	0.0381699	0.122357	-4.16222	Pyridoxamine 5'-phosphate oxidase	-	-
PaChr3g11695-t1_11695	0.485733	7.07559	3.03623	0.0154644	0.0723952	-3.27091	Purple acid phosphatase	-	-
PaChr9g24445-t1_24445	0.48541	5.79967	3.84795	0.00455694	0.0360093	-2.02295	Belongs to the complex I LYR family	-	-
PaChr5g16262-t1_16262	0.484587	10.14	4.92842	0.00103207	0.0170358	-0.510317	Belongs to the universal ribosomal protein uL1 family	-	-
PaCtg0826g30081-t1_30081	0.484393	6.76815	4.31326	0.00235412	0.026362	-1.35436	heavy metal transport detoxification superfamily protein	-	-
PaCtg2098g36318-t1_36318	0.484225	8.90854	3.35165	0.00952793	0.0545496	-2.81271	Thioredoxin-like protein Clot	-	-
PaChr6g19355-t1_19355	0.484001	5.74588	3.59629	0.00659697	0.0448382	-2.39849	BEST Arabidopsis thaliana protein match is Kinase-related	-	-
PaChr5g16560-t1_16560	0.480709	10.2458	4.92042	0.00104282	0.0171023	-0.517777	Belongs to the universal ribosomal protein uL1 family	-	-
PaChr1g00795-t1_795	0.480001	8.99208	3.64721	0.00611691	0.0427875	-2.36131	Ankyrin repeat domain-containing protein	-	-
PaChr4g15091-t1_15091	0.47957	6.05487	4.75232	0.00129948	0.0195459	-0.744301	-	-	-
PaChr8g22921-t1_22921	0.479019	8.87063	3.813	0.00479464	0.0371584	-2.11231	Belongs to the universal ribosomal protein uS19 family	-	-
PaChr10g04826-t1_4826	0.476607	5.50735	4.04776	0.0034185	0.0309247	-1.72236	Malignant T-cell-amplified sequence 1 homolog	-	-
PaChr9g24766-t1_24766	0.475503	5.69172	3.81793	0.00476032	0.0371584	-2.06534	Protein MODIFIER OF SNC1	-	-
PaChr5g17662-t1_17662	0.475235	5.94211	4.63671	0.0015154	0.0208224	-0.900673	Outer envelope protein 61	-	-
PaCtg0148g25722-t1_25722	0.474075	1.34071	2.05759	0.0723486	0.185302	-4.40645	methyltransferase DDB_G0268948	-	-
PaCtg3652g39980-t1_39980	0.473867	0.745265	2.04359	0.0739594	0.187069	-4.3808	Belongs to the FPP GGPP synthase family	-	-
PaChr5g15681-t1_15681	0.473746	6.84187	4.65698	0.0014749	0.0208224	-0.877091	Far upstream element-binding protein	-	-
PaChr7g21174-t1_21174	0.473405	8.39509	4.09171	0.00321151	0.0297944	-1.6943	F plasmid transfer operon protein	-	-
PaChr4g15062-t1_15062	0.473245	9.52591	3.94687	0.00394963	0.0333397	-1.90313	Protein TIC 40, chloroplastic-like	-	-
PaChr11g05920-t1_5920	0.472975	8.03858	4.87684	0.00110361	0.0178686	-0.591875	Large proline-rich protein	-	-
PaChr5g15849-t1_15849	0.471626	10.6875	3.15744	0.0128222	0.0651861	-3.05558	DEAD-box ATP-dependent RNA helicase	-	-
PaChr8g22338-t1_22338	0.470436	9.221	4.12129	0.00307978	0.0294693	-1.65594	Cytochrome b5	-	-
PaCtg1418g33483-t1_33483	0.469478	7.91815	3.61607	0.00640589	0.0440102	-2.38839	-	-	-
PaChr4g15186-t1_15186	0.469127	12.9883	3.57666	0.00679255	0.045679	-2.34497	disulfide-isomerase	PDIL1-1	-
PaChr1g00350-t1_350	0.466984	9.17537	4.15192	0.00294949	0.0291415	-1.61245	Electron carrier protein. The oxidized form of the cytochrome c heme group can accept an electron from the heme group of the cytochrome c1 subunit of cytochrome reductase. Cytochrome c then transfers this electron to the cytochrome oxidase complex, the final protein carrier in the mitochondrial electron-transport chain	-	-
PaChr1g01674-t1_1674	0.465422	6.69295	4.40378	0.00207788	0.0249582	-1.22604	UBX domain-containing protein	-	-
PaChr2g10699-t1_10699	0.464939	5.38226	3.12189	0.0135444	0.0669841	-3.11279	mitochondrial import receptor subunit TOM20	-	-
PaChr9g24534-t1_24534	0.464545	8.94973	1.78038	0.111504	0.242053	-5.22313	Belongs to the glycosyl hydrolase 1 family	-	GH1
PaChr1g00874-t1_874	0.464019	6.58696	4.42207	0.00202641	0.0248342	-1.19954	-	-	-
PaCtg1349g33079-t1_33079	0.463826	11.5632	2.71249	0.0256668	0.0978187	-3.71668	ATP synthase 24 kDa subunit	-	-
PaChr1g00163-t1_163	0.461827	7.86046	3.60133	0.00654769	0.0446909	-2.40962	Ubiquitin domain-containing protein	-	-
PaChr6g19092-t1_19092	0.46138	8.70539	3.30936	0.0101607	0.0565174	-2.8767	Removes the phosphate from trehalose 6-phosphate to produce free trehalose	-	-
PaCtg0875g30342-t1_30342	0.461344	6.00858	4.28013	0.00246492	0.0266691	-1.39811	Cinnamyl alcohol dehydrogenase	-	-
PaChr10g03948-t1_3948	0.4595	4.63604	4.37287	0.00216807	0.0256135	-1.21285	NADH dehydrogenase ubiquinone iron-sulfur protein 6	-	-
PaChr5g17433-t1_17433	0.459469	10.2377	4.74343	0.00131485	0.0195459	-0.754407	Belongs to the universal ribosomal protein uL1 family	-	-
PaCtg5114g42015-t1_42015	0.456297	4.07474	2.75393	0.0240452	0.0932048	-3.58528	protein At4g13200, chloroplastic	-	-
PaChr4g14994-t1_14994	0.455576	9.38826	2.76621	0.0235847	0.0921558	-3.71765	prefoldin subunit 5	-	-
PaChr1g01565-t1_1565	0.455312	9.42204	4.89619	0.00107616	0.0175359	-0.573441	Belongs to the EF-1-beta EF-1-delta family	-	-
PaChr12g06969-t1_6969	0.454836	8.80062	3.6003	0.00655772	0.0446909	-2.43212	protein At2g27730, mitochondrial-like	-	-
PaCtg1710g34845-t1_34845	0.453901	10.3589	3.97104	0.00381483	0.0325413	-1.83769	glutathione s-transferase	-	-
PaChr9g23902-t1_23902	0.453349	7.73551	3.85252	0.00452676	0.0359595	-2.0313	Heat shock factor-binding protein 1-like	-	-
PaChr12g08016-t1_8016	0.452965	4.65075	4.29875	0.00240198	0.0266691	-1.31744	Belongs to the iron ascorbate-dependent oxidoreductase family	-	-
PaChr11g06580-t1_6580	0.452876	6.01744	2.27798	0.0510689	0.14855	-4.44303	Bet1-like SNARE 1-1	-	-
PaChr1g03634-t1_3634	0.452512	7.16561	2.8796	0.0197405	0.0833562	-3.51665	Catalyzes the phosphorylation of pyrimidine nucleoside monophosphates at the expense of ATP. Plays an important role in de novo pyrimidine nucleotide biosynthesis. Has preference for UMP and CMP as phosphate acceptors	-	-
PaChr11g05463-t1_5463	0.450458	8.16212	2.20028	0.0577554	0.160804	-4.58696	protein At3g15000, mitochondrial-like	-	-
PaCtg0561g28123-t1_28123	0.450388	8.88227	4.12471	0.00306495	0.0294693	-1.65415	PPIases accelerate the folding of proteins. It catalyzes the cis-trans isomerization of proline imidic peptide bonds in oligopeptides	-	-
PaChr7g20638-t1_20638	0.449809	8.7224	1.92394	0.0892211	0.210616	-5.01546	disulfide-isomerase	PDIL1-1	-
PaChr3g12064-t1_12064	0.449499	6.84526	2.644	0.0285963	0.104426	-3.88123	-	-	-
PaChr6g19065-t1_19065	0.449431	9.57041	3.60378	0.00652387	0.0446909	-2.4144	calcium-binding protein	-	-
PaCtg3799g40228-t1_40228	0.44842	10.0815	4.58484	0.00162463	0.0219671	-0.975451	Belongs to the universal ribosomal protein uL1 family	-	-
PaChr2g08293-t1_8293	0.446169	7.43504	3.27758	0.0106651	0.0576824	-2.89986	Domain containing protein, expressed	-	-
PaCtg0538g27993-t1_27993	0.445212	7.62212	2.97676	0.016962	0.0764492	-3.36911	frataxin	-	-
PaChr2g08355-t1_8355	0.444616	9.19147	3.80294	0.00486552	0.0374793	-2.12499	Thioredoxin-like domain	-	-
PaChr7g20346-t1_20346	0.443498	7.06556	3.5615	0.00694777	0.0462336	-2.46175	UCH-binding domain	-	-
PaChr7g21142-t1_21142	0.439881	1.60992	2.88598	0.0195444	0.083238	-3.19327	phosphate translocator	-	-
PaChr2g08824-t1_8824	0.438495	6.24218	3.6334	0.00624333	0.0432065	-2.34653	Plasminogen activator inhibitor 1 RNA-binding	-	-
PaChr3g13341-t1_13341	0.436951	7.73595	3.53098	0.00727182	0.0471555	-2.51437	VHS domain	-	-
PaChr7g20403-t1_20403	0.436554	5.93458	2.3908	0.042704	0.132067	-4.26914	13-prostaglandin reductase activity	-	-
PaCtg0398g27021-t1_27021	0.436166	6.61175	2.67476	0.0272407	0.100642	-3.83023	Peptidyl-prolyl cis-trans isomerase	-	-
PaCtg3076g38798-t1_38798	0.435878	8.88186	3.81845	0.00475674	0.0371584	-2.10465	Ribosome-recycling factor	-	-
PaChr6g19540-t1_19540	0.435349	8.88387	3.4798	0.00785158	0.049694	-2.61635	uridine kinase	-	-
PaChr3g11501-t1_11501	0.43468	7.8108	3.13669	0.0132387	0.0662456	-3.12245	prefoldin subunit	-	-
PaChr2g09361-t1_9361	0.433134	8.37991	3.96742	0.00383471	0.0326014	-1.87555	first, biotin carboxylase catalyzes the carboxylation of the carrier protein and then the transcarboxylase transfers the carboxyl group to form malonyl-CoA	-	-
PaChr11g05410-t1_5410	0.432913	10.795	3.57421	0.00681732	0.0457246	-2.41383	Belongs to the glutathione peroxidase family	-	-
PaCtg2780g38157-t1_38157	0.432352	7.4933	2.70751	0.025869	0.0984418	-3.78895	Serine racemase	-	-
PaCtg3137g38942-t1_38942	0.432019	8.7752	4.31425	0.00235091	0.026362	-1.38159	Belongs to the SKP1 family	-	-
PaChr8g22596-t1_22596	0.429001	6.51951	3.98061	0.0037628	0.0324927	-1.83113	Belongs to the Frigida family	-	-
PaCtg0649g28813-t1_28813	0.428613	5.24266	2.26837	0.0518525	0.149953	-4.42988	C2 domain	-	-
PaChr10g04206-t1_4206	0.428316	3.65789	3.86195	0.00446521	0.0356936	-1.87964	Wall-associated receptor kinase	-	-
PaCtg0728g29410-t1_29410	0.427926	7.08689	3.35429	0.00948983	0.0545496	-2.7785	Glycine-rich RNA-binding protein	-	-
PaChr11g06688-t1_6688	0.427701	6.45454	4.46291	0.00191642	0.0242884	-1.14163	Apoptotic chromatin condensation inducer in the	-	-
PaChr12g07929-t1_7929	0.426817	9.85727	2.91754	0.0186035	0.080976	-3.46292	Prefoldin subunit	-	-
PaCtg2153g36525-t1_36525	0.426745	5.03929	4.23655	0.00261924	0.0273996	-1.42877	-	-	-
PaChr5g17959-t1_17959	0.426612	12.1895	4.27208	0.00249265	0.0266691	-1.35209	ubiquitin-NEDD8-like protein	-	-
PaChr5g16714-t1_16714	0.426576	5.73267	4.0404	0.00345453	0.0309362	-1.73978	MAR-binding filament-like protein	MFP1	-
PaChr8g22030-t1_22030	0.426533	6.48848	2.26135	0.0524322	0.150943	-4.4694	Ubiquitin carboxyl-terminal hydrolase	-	-
PaChr2g08837-t1_8837	0.426014	9.47252	4.09376	0.00320218	0.0297944	-1.69011	Far upstream element-binding protein	-	-
PaChr2g08131-t1_8131	0.42568	9.10829	4.31631	0.00234421	0.026362	-1.37805	Belongs to the MICOS complex subunit Mic60 family	-	-
PaChr8g23759-t1_23759	0.425489	6.97299	3.88952	0.00429039	0.0346227	-1.96971	Domain of unknown function (DUF3783)	-	-
PaCtg1436g33590-t1_33590	0.424832	7.33475	3.1299	0.013378	0.0665334	-3.12777	Calvin cycle protein	-	-
PaChr2g08654-t1_8654	0.424563	6.74693	4.11371	0.00311298	0.0295269	-1.63965	At2g34160-like	-	-
PaChr2g11194-t1_11194	0.423583	8.56938	4.39557	0.00210142	0.0250789	-1.26362	Belongs to the small heat shock protein (HSP20) family	-	-
PaChr12g06903-t1_6903	0.422336	12.1721	2.01294	0.077611	0.193229	-4.76156	fructose-bisphosphate aldolase	-	-
PaCtg0990g31041-t1_31041	0.422141	9.23252	4.33616	0.0022807	0.026115	-1.34775	U2 small nuclear ribonucleoprotein	-	-
PaChr6g18903-t1_18903	0.422107	8.96863	4.2889	0.00243504	0.0266691	-1.41832	Belongs to the universal ribosomal protein uS19 family	RPS15	-
PaCtg2473g37424-t1_37424	0.421518	6.41557	3.39805	0.0088812	0.0526247	-2.70447	Endochitinase	-	GH18
PaCtg1206g32295-t1_32295	0.421216	9.1232	4.1257	0.00306063	0.0294693	-1.65144	RNA splicing	-	-
PaChr1g01542-t1_1542	0.42013	8.08287	4.29786	0.00240495	0.0266691	-1.39021	FLX-like 3	-	-
PaChr10g05137-t1_5137	0.419802	12.1899	4.19749	0.00276644	0.0280627	-1.45751	Ubiquitin-40S ribosomal protein	-	-
PaChr1g03445-t1_3445	0.418175	7.75713	2.8128	0.0219196	0.0883037	-3.62723	Ran-binding protein 1	-	-
PaChr5g15614-t1_15614	0.417712	6.43478	3.33262	0.00980738	0.0557726	-2.80497	28 kDa heat- and acid-stable phosphoprotein-like	-	-
PaChr4g14361-t1_14361	0.41654	3.84572	2.2175	0.0562029	0.157756	-4.38833	eukaryotic translation initiation factor	-	-
PaChr5g16597-t1_16597	0.416217	3.70322	2.46177	0.0381585	0.122357	-4.00458	salicylic acid-binding protein 2-like	-	-
PaChr5g17412-t1_17412	0.416084	7.47347	3.9732	0.00380304	0.0325413	-1.8508	Scaffold protein Nfu/NifU N terminal	NFU4	-
PaChr6g19153-t1_19153	0.415759	5.42749	3.70612	0.00560742	0.040843	-2.22335	Lil3 protein	-	-
PaChr11g06612-t1_6612	0.415679	6.25663	4.2289	0.00264739	0.0274681	-1.47146	Ubiquitin domain-containing protein	-	-
PaChr5g17690-t1_17690	0.415197	9.79501	2.93619	0.0180695	0.0794025	-3.4365	receptor-like protein kinase	-	-
PaCtg6338g42920-t1_42920	0.414632	7.70025	3.64425	0.00614375	0.0427875	-2.34232	Ribosome-recycling factor	-	-
PaCtg4028g40567-t1_40567	0.41412	6.11015	4.06316	0.00334436	0.0305859	-1.7102	Heme oxygenase	HO1	-
PaChr3g14067-t1_14067	0.413439	6.19746	4.21405	0.00270297	0.0278177	-1.4927	SNW SKI-interacting protein-like	SKIP	-
PaChr4g14406-t1_14406	0.412566	8.63822	2.5357	0.0339404	0.113889	-4.08427	DNA binding	-	-
PaChr5g18020-t1_18020	0.410278	3.98832	2.67419	0.0272652	0.100642	-3.70164	kxDL motif-containing protein	-	-
PaChr8g23010-t1_23010	0.40978	9.34053	3.07783	0.0144988	0.0697571	-3.23157	calcium-binding protein	-	-
PaCtg0754g29642-t1_29642	0.408176	5.80701	2.30792	0.0487017	0.143481	-4.39509	Rubisco accumulation factor	RAF1	-
PaCtg1205g32288-t1_32288	0.407888	6.65233	2.26173	0.0524005	0.150943	-4.47036	CASP C terminal	-	-
PaCtg0769g29763-t1_29763	0.407864	9.05042	3.11316	0.0137282	0.0676299	-3.18255	F-box LRR-repeat protein	-	-
PaChr5g18354-t1_18354	0.407799	7.22489	2.57725	0.0317798	0.11021	-3.98993	nuclear pore	-	-
PaChr7g21020-t1_21020	0.406789	7.07423	4.28694	0.00244167	0.0266691	-1.39477	Iron-sulfur cluster co-chaperone protein HscB	-	-
PaChr3g12031-t1_12031	0.406225	3.30726	1.93346	0.0879045	0.209191	-4.75822	pre-mRNA-splicing factor ISY1	-	-
PaCtg1461g33707-t1_33707	0.405732	4.81198	2.9138	0.0187123	0.0810336	-3.39753	Allows the formation of correctly charged Gln-tRNA(Gln) through the transamidation of misacylated Glu-tRNA(Gln) in chloroplasts and mitochondria. The reaction takes place in the presence of glutamine and ATP through an activated gamma-phospho- Glu-tRNA(Gln)	GATC	-
PaChr1g00971-t1_971	0.403852	6.20937	2.88766	0.0194931	0.083238	-3.49575	NADH dehydrogenase ubiquinone 1 beta subcomplex subunit	-	-
PaChr7g21432-t1_21432	0.403675	5.93182	2.9687	0.0171764	0.0770059	-3.36863	tRNA-dihydrouridine(47) synthase NAD(P)( )	-	-
PaChr12g07330-t1_7330	0.402879	5.49588	2.80366	0.0222366	0.0894392	-3.61477	Transcription factor	-	-
PaChr8g22161-t1_22161	0.40241	10.776	3.15014	0.012967	0.065401	-3.06383	FAM10 family protein At4g22670-like	-	-
PaCtg1564g34195-t1_34195	0.400794	6.70838	4.12582	0.00306014	0.0294693	-1.62169	Belongs to the PdxS SNZ family	-	-
PaChr12g07998-t1_7998	0.400593	8.59087	3.50526	0.0075573	0.0483905	-2.57426	Programmed cell death	-	-
PaChr2g09500-t1_9500	0.40002	5.45672	2.84037	0.0209916	0.0857888	-3.55555	ubiquitin thioesterase	-	-
PaChr5g16891-t1_16891	0.399765	6.05605	4.06218	0.00334903	0.0305859	-1.71162	CDK5RAP3-like protein	-	-
PaChr8g21955-t1_21955	0.397582	7.27865	2.84668	0.0207851	0.0855143	-3.56925	ATP synthase subunit delta'	-	-
PaChr11g05313-t1_5313	0.397425	6.64531	3.86773	0.00442797	0.0355076	-1.99818	Sec-independent protein translocase protein TATB	-	-
PaChr3g11967-t1_11967	0.397231	6.16141	3.32064	0.00998771	0.0561698	-2.82323	NADH dehydrogenase ubiquinone 1 alpha subcomplex subunit	-	-
PaChr1g01445-t1_1445	0.396913	7.69277	2.867	0.0201336	0.0840386	-3.54146	poly(rC)-binding protein	-	-
PaCtg0840g30136-t1_30136	0.396787	6.03914	3.77149	0.00509436	0.0385117	-2.13949	CBS domain-containing protein	-	-
PaChr2g10471-t1_10471	0.395732	5.4683	3.90673	0.00418496	0.0341314	-1.92748	BSD domain containing protein	-	-
PaChr10g04512-t1_4512	0.393749	6.5818	2.12809	0.0647366	0.173785	-4.67211	HD domain-containing protein	-	-
PaChr5g17511-t1_17511	0.393486	8.27433	2.06508	0.0714997	0.183588	-4.79421	Ribonuclease P protein subunit p25-like	-	-
PaChr3g13893-t1_13893	0.392966	7.23869	3.46788	0.00799355	0.0500483	-2.60595	Vacuolar-sorting receptor	-	-
PaCtg1205g32291-t1_32291	0.392528	11.3237	1.87879	0.0957297	0.221226	-4.99125	Belongs to the 14-3-3 family	-	-
PaChr1g00737-t1_737	0.391593	6.41149	3.47094	0.00795688	0.0499417	-2.59287	ABC transporter I family member 6	-	-
PaChr5g18171-t1_18171	0.391258	8.87981	3.07686	0.0145205	0.0697571	-3.24009	Cold shock protein domain	-	-
PaChr8g23775-t1_23775	0.391124	7.77211	3.5686	0.00687465	0.0458671	-2.45768	Mitochondrial ribosomal protein L51 / S25 / CI-B8 domain	-	-
PaChr1g00012-t1_12	0.389863	7.69176	3.45885	0.0081029	0.0503608	-2.62372	-	-	-
PaChr11g06248-t1_6248	0.389698	7.98682	3.519	0.00740339	0.0478696	-2.5368	Thioredoxin X	-	-
PaChr5g16060-t1_16060	0.389308	6.27281	3.01969	0.0158666	0.0737347	-3.28955	Eukaryotic protein of unknown function (DUF842)	-	-
PaChr8g22788-t1_22788	0.389144	7.66587	2.8007	0.0223402	0.0895863	-3.64486	Belongs to the 14-3-3 family	-	-
PaChr5g17506-t1_17506	0.388708	6.48415	2.51807	0.0349014	0.115678	-4.07309	Thioredoxin	-	-
PaChr1g00114-t1_114	0.386605	7.08245	4.05113	0.00340213	0.0308865	-1.73403	RNSP1-SAP18 binding (RSB) motif	-	-
PaChr3g11791-t1_11791	0.384038	4.08554	2.21855	0.0561091	0.157756	-4.40788	Ubiquitin family	-	-
PaChr12g07001-t1_7001	0.383599	5.13287	2.26643	0.0520123	0.150245	-4.42551	Two-component response regulator-like	-	-
PaChr1g01021-t1_1021	0.383179	8.6591	3.76998	0.00510561	0.0385117	-2.1755	Protein CURVATURE THYLAKOID 1D	-	-
PaChr3g13082-t1_13082	0.382353	3.29462	2.09002	0.0687448	0.179968	-4.52872	response to light intensity	PRIN2	-
PaChr7g21707-t1_21707	0.381346	5.92885	2.32086	0.0477128	0.141661	-4.37724	Methyltransferase	-	-
PaChr8g23595-t1_23595	0.380533	8.5076	3.14712	0.0130275	0.0655294	-3.12459	beta-galactosidase	-	-
PaChr9g25057-t1_25057	0.379473	8.93651	2.15477	0.0620659	0.168632	-4.67418	Ankyrin repeats (many copies)	-	-
PaChr1g03524-t1_3524	0.37904	8.00979	3.28201	0.0105932	0.0576614	-2.90086	MFP1 attachment factor	MAF1	-
PaCtg2541g37596-t1_37596	0.378944	9.48656	3.06098	0.0148821	0.0701863	-3.25361	Universal stress protein	-	-
PaCtg0333g26739-t1_26739	0.378517	7.67971	4.18253	0.00282513	0.0283609	-1.54862	Belongs to the peptidase C1 family	-	-
PaChr2g08504-t1_8504	0.377311	7.84844	2.92563	0.0183697	0.0803713	-3.4522	At5g49945-like	-	-
PaCtg0660g28918-t1_28918	0.376913	5.38221	3.08804	0.0142715	0.0692332	-3.16592	-	-	-
PaChr12g07523-t1_7523	0.376536	5.89914	2.21381	0.0565317	0.157916	-4.54057	Belongs to the class-I pyridine nucleotide-disulfide oxidoreductase family	-	-
PaChr6g18714-t1_18714	0.375296	7.66157	2.04661	0.0736098	0.186511	-4.80688	ER membrane protein complex subunit 8 9 homolog	-	-
PaChr1g02397-t1_2397	0.37453	8.13797	4.21501	0.00269935	0.0278177	-1.50955	prefoldin subunit 2	-	-
PaChr2g08834-t1_8834	0.374303	6.10063	1.95346	0.085197	0.204312	-4.93051	-	-	-
PaCtg0148g25750-t1_25750	0.373833	9.61346	3.95898	0.00388146	0.0328889	-1.88294	Belongs to the universal ribosomal protein uS13 family	-	-
PaChr5g17060-t1_17060	0.3736	8.37806	3.22912	0.0114855	0.0606987	-2.99318	-	-	-
PaChr3g12555-t1_12555	0.372414	9.49298	3.17729	0.0124364	0.0644671	-3.0723	Belongs to the GST superfamily	-	-
PaCtg1501g33859-t1_33859	0.37225	8.15868	1.86511	0.0977883	0.22334	-5.08387	Belongs to the small Tim family	-	-
PaCtg4050g40598-t1_40598	0.371826	8.31712	2.64162	0.028704	0.104426	-3.90904	carboxylesterase 8	-	-
PaChr5g16550-t1_16550	0.370865	6.44996	2.65278	0.0282026	0.103301	-3.86289	Splicing factor 3B subunit	-	-
PaChr2g08950-t1_8950	0.370769	8.94656	2.99076	0.0165966	0.0756363	-3.37484	component of the ubiquinol-cytochrome c reductase complex (complex III or cytochrome b-c1 complex), which is part of the mitochondrial respiratory chain	-	-
PaChr1g00725-t1_725	0.370736	8.23868	3.47552	0.0079023	0.0497219	-2.6095	Domain found in IF2B/IF5	-	-
PaChr3g13049-t1_13049	0.369578	6.47974	2.58341	0.0314714	0.109817	-3.97124	26S proteasome complex subunit	-	-
PaChr11g06372-t1_6372	0.368558	9.15281	3.98845	0.00372074	0.0323908	-1.85132	Belongs to the peroxidase family	APX7	-
PaCtg1650g34601-t1_34601	0.367631	9.90995	3.66125	0.00599122	0.0421875	-2.31502	Belongs to the cytochrome b5 family	-	-
PaChr2g11253-t1_11253	0.367219	6.07326	2.88047	0.0197135	0.0833562	-3.50717	Anthranilate synthase	ASB2	-
PaChr9g24494-t1_24494	0.367135	7.18803	3.30466	0.0102337	0.0566754	-2.85602	NifU-like protein 1	-	-
PaChr5g17656-t1_17656	0.36679	8.11262	1.82289	0.104412	0.232778	-5.14295	Belongs to the peptidase C19 family	-	-
PaChr7g21016-t1_21016	0.364532	5.7233	2.4296	0.0401558	0.126677	-4.20611	Lymphoid organ expressed yellow head virus receptor protein	-	-
PaChr11g06379-t1_6379	0.364144	9.47871	3.45131	0.00819533	0.0506767	-2.64995	WD40-like Beta Propeller Repeat	-	-
PaChr2g09916-t1_9916	0.363723	8.32694	3.18935	0.0122081	0.0637227	-3.05321	Far upstream element-binding protein	-	-
PaChr1g03181-t1_3181	0.363518	7.62003	1.72159	0.12206	0.257479	-5.27556	Accessory subunit of the mitochondrial membrane respiratory chain NADH dehydrogenase (Complex I), that is believed not to be involved in catalysis. Complex I functions in the transfer of electrons from NADH to the respiratory chain. The immediate electron acceptor for the enzyme is believed to be ubiquinone	-	-
PaChr7g20229-t1_20229	0.362587	8.45027	2.9857	0.0167276	0.0756743	-3.37466	SCP-2 sterol transfer family	-	-
PaChr7g20122-t1_20122	0.362158	7.17175	2.87402	0.0199137	0.0836705	-3.52563	BEST Arabidopsis thaliana protein match is	-	-
PaCtg1540g34043-t1_34043	0.361565	4.96093	2.77066	0.0234203	0.0918421	-3.63238	#N/A	#N/A	#N/A
PaCtg0124g25656-t1_25656	0.360384	7.15535	2.36407	0.0445534	0.13596	-4.3201	Protein of unknown function (DUF502)	-	-
PaChr8g22215-t1_22215	0.358464	5.8887	2.85774	0.0204278	0.0848489	-3.54193	fasciclin-like arabinogalactan protein	-	-
PaChr11g06129-t1_6129	0.358279	9.90518	2.91399	0.0187067	0.0810336	-3.46645	protein At1g47420, mitochondrial-like	-	-
PaChr1g00729-t1_729	0.358048	5.85621	3.54598	0.00711058	0.0468267	-2.47784	tetratricopeptide repeat	-	-
PaChr7g21372-t1_21372	0.357414	4.87164	3.26482	0.010875	0.0581985	-2.85935	TONNEAU 1a-like	-	-
PaCtg1502g33862-t1_33862	0.353483	5.61663	2.39184	0.0426333	0.132067	-4.26109	molybdenum cofactor sulfurase family protein	-	-
PaChr6g19275-t1_19275	0.352852	6.40532	3.80501	0.00485084	0.0374793	-2.08936	30S ribosomal protein S20	-	-
PaChr4g15179-t1_15179	0.352828	7.20094	3.53595	0.00721793	0.047013	-2.50202	beta-galactosidase	BGAL10	-
PaCtg1084g31549-t1_31549	0.352709	6.96557	2.49757	0.0360539	0.118409	-4.1113	calcium-binding protein	-	-
PaCtg2256g36825-t1_36825	0.352587	9.29188	2.93351	0.0181452	0.0795261	-3.4586	chloroplast lumen common family protein	-	-
PaChr4g14693-t1_14693	0.351322	8.36464	3.22428	0.011571	0.0608976	-3.00023	Coiled-coil domain-containing protein	-	-
PaChr1g02273-t1_2273	0.349852	7.3798	2.2168	0.0562653	0.157756	-4.54757	methyl-CpG-binding domain-containing protein	-	-
PaChr5g18067-t1_18067	0.349172	1.65244	1.84018	0.101649	0.229274	-4.74104	Component of the spliceosomal U1 snRNP, which is essential for recognition of the pre-mRNA 5' splice-site and the subsequent assembly of the spliceosome. U1-C is directly involved in initial 5' splice-site recognition for both constitutive and regulated alternative splicing. The interaction with the 5' splice-site seems to precede base-pairing between the pre-mRNA and the U1 snRNA. Stimulates com…	-	-
PaChr11g05400-t1_5400	0.348042	9.91709	2.1947	0.0582681	0.161877	-4.58244	Glutathione peroxidase	-	-
PaChr1g03305-t1_3305	0.347756	7.53806	3.6772	0.00585168	0.0416666	-2.29091	heterogeneous nuclear ribonucleoprotein	-	-
PaChr2g08157-t1_8157	0.346486	6.30817	2.48189	0.036961	0.119688	-4.12865	RNA-binding protein Luc7-like	-	-
PaChr9g24320-t1_24320	0.345545	9.17768	1.9042	0.0920131	0.215375	-5.04303	26S proteasome non-ATPase regulatory subunit	-	-
PaChr11g05840-t1_5840	0.345438	6.90366	3.54952	0.00707313	0.0467011	-2.47841	Prostaglandin E synthase	-	-
PaChr5g17296-t1_17296	0.345299	8.25161	3.71821	0.00550855	0.0404703	-2.24208	soluble inorganic	-	-
PaChr2g08292-t1_8292	0.345121	8.32267	3.46232	0.00806064	0.050221	-2.6321	Target of Myb protein	-	-
PaChr2g10081-t1_10081	0.345075	8.83329	2.70036	0.0261626	0.0985719	-3.8301	component of the ubiquinol-cytochrome c reductase complex (complex III or cytochrome b-c1 complex), which is part of the mitochondrial respiratory chain	-	-
PaChr10g04838-t1_4838	0.344339	7.72245	3.47919	0.00785877	0.049694	-2.59296	Fumarylacetoacetate (FAA) hydrolase family	-	-
PaChr5g17673-t1_17673	0.343227	7.11916	2.6806	0.0269907	0.100015	-3.82776	methyl-CpG-binding domain-containing protein	-	-
PaChr10g04588-t1_4588	0.34299	8.3822	2.975	0.0170085	0.0764812	-3.38921	decapping	-	-
PaChr5g17802-t1_17802	0.342004	9.6756	2.97422	0.0170293	0.0764812	-3.38231	Peptidyl-prolyl cis-trans isomerase	-	-
PaChr2g10427-t1_10427	0.339227	6.36523	3.34373	0.00964326	0.0550858	-2.78736	COPI associated protein	-	-
PaCtg2373g37142-t1_37142	0.33835	5.68759	1.89756	0.0929712	0.216422	-5.00683	Endochitinase	-	GH18
PaChr3g11952-t1_11952	0.337342	8.43987	2.42179	0.0406559	0.127905	-4.25575	CS domain	-	-
PaCtg1960g35781-t1_35781	0.337216	6.05416	1.69648	0.126843	0.264075	-5.29687	Belongs to the 'GDSL' lipolytic enzyme family	-	-
PaCtg0437g27247-t1_27247	0.337021	6.59341	1.84351	0.101126	0.228703	-5.09068	Methyltransferase	-	-
PaChr5g17008-t1_17008	0.336838	8.17952	3.37452	0.00920316	0.0539043	-2.76242	Clathrin interactor EPSIN	-	-
PaChr3g13361-t1_13361	0.33676	8.30286	2.81787	0.021746	0.0877434	-3.6325	At2g34160-like	-	-
PaChr12g07609-t1_7609	0.336022	5.6775	1.83787	0.102015	0.229346	-5.09241	phosphatase 2C	-	-
PaCtg4752g41573-t1_41573	0.335827	9.43536	1.81372	0.105904	0.234502	-5.16591	Fk506-binding protein	-	-
PaChr1g00801-t1_801	0.33297	6.73873	3.26856	0.0108131	0.0581116	-2.90633	-	-	-
PaChr1g02895-t1_2895	0.332253	4.47189	3.09214	0.0141814	0.0689275	-3.09402	Nascent polypeptide-associated complex subunit alpha-like protein 2	-	-
PaCtg0815g30021-t1_30021	0.330556	4.98995	2.70289	0.0260582	0.0985719	-3.74037	Vta1 like	-	-
PaChr2g10311-t1_10311	0.330254	7.47885	3.18137	0.0123586	0.0642445	-3.04883	Cytochrome c oxidase subunit 6a	-	-
PaChr2g10173-t1_10173	0.329003	8.25503	1.80606	0.107167	0.236065	-5.17154	Belongs to the thioredoxin family	-	-
PaCtg2070g36204-t1_36204	0.32719	8.52925	2.88476	0.0195816	0.083238	-3.53542	Belongs to the syntaxin family	-	-
PaChr2g08111-t1_8111	0.326195	9.39677	3.5361	0.00721636	0.047013	-2.52298	Belongs to the protein disulfide isomerase family	PDIL2-3	-
PaChr5g15761-t1_15761	0.324875	9.05736	3.06444	0.0148025	0.0701559	-3.25886	Calcyclin-binding	-	-
PaCtg2459g37385-t1_37385	0.324788	8.22795	2.6348	0.0290153	0.104917	-3.9166	protein transport	-	-
PaChr3g11491-t1_11491	0.32471	7.36807	2.60556	0.0303878	0.107585	-3.94689	phosphatase 2C	-	-
PaChr1g00189-t1_189	0.323694	7.60104	2.85375	0.0205559	0.0851029	-3.56093	Epidermal growth factor receptor substrate 15-like	-	-
PaChr2g10636-t1_10636	0.321885	7.19022	2.21603	0.0563341	0.157756	-4.54731	Syntaxin-22-like	-	-
PaChr1g03423-t1_3423	0.320529	8.26326	2.49916	0.0359628	0.118263	-4.12936	Belongs to the glycosyl hydrolase 17 family	-	-
PaChr1g01221-t1_1221	0.319744	11.612	1.95942	0.0844058	0.202989	-4.86267	Mitochondrial membrane ATP synthase (F(1)F(0) ATP synthase or Complex V) produces ATP from ADP in the presence of a proton gradient across the membrane which is generated by electron transport complexes of the respiratory chain. F-type ATPases consist of two structural domains, F(1) - containing the extramembraneous catalytic core and F(0) - containing the membrane proton channel, linked together…	-	-
PaChr6g19262-t1_19262	0.318183	6.55152	3.40383	0.0088039	0.0525146	-2.69589	30S ribosomal protein S20	-	-
PaChr4g15006-t1_15006	0.317565	7.79921	2.88524	0.0195669	0.083238	-3.51441	Encoded by	-	-
PaCtg2706g37968-t1_37968	0.317479	8.88661	3.30199	0.0102754	0.0567829	-2.89095	Haloacid dehalogenase-like hydrolase	GS1	-
PaCtg0119g25601-t1_25601	0.317065	5.85634	3.10289	0.0139476	0.0683136	-3.15957	Peroxisome biogenesis protein	-	-
PaChr5g16021-t1_16021	0.316837	7.40067	3.54175	0.00715566	0.0470018	-2.4945	Essential subunit of the N-oligosaccharyl transferase (OST) complex which catalyzes the transfer of a high mannose oligosaccharide from a lipid-linked oligosaccharide donor to an asparagine residue within an Asn-X-Ser Thr consensus motif in nascent polypeptide chains	-	-
PaCtg2094g36307-t1_36307	0.316338	9.68315	1.44379	0.185439	0.341826	-5.65631	Auxin-repressed 12.5 kDa	-	-
PaCtg4883g41747-t1_41747	0.316264	9.682	3.48672	0.00777045	0.0493812	-2.58896	Universal stress protein	-	-
PaChr1g01188-t1_1188	0.315851	7.04216	1.98809	0.0806972	0.198387	-4.88756	fluorescent in blue light	-	-
PaChr8g22176-t1_22176	0.315165	4.4956	2.4847	0.0367965	0.119493	-4.03709	transferase CAF17 homolog, mitochondrial	-	-
PaChr2g10827-t1_10827	0.314798	8.61873	3.31685	0.0100455	0.0562269	-2.86486	Belongs to the universal ribosomal protein uS7 family	-	-
PaChr9g24582-t1_24582	0.314685	9.74236	1.81204	0.10618	0.234704	-5.15577	Destroys radicals which are normally produced within the cells and which are toxic to biological systems	CSD1	-
PaChr8g22867-t1_22867	0.314449	9.11366	3.17397	0.0125	0.0644671	-3.08725	40S ribosomal protein	-	-
PaCtg1404g33428-t1_33428	0.314441	10.8187	2.00108	0.0790691	0.1959	-4.83272	Metacaspase	-	-
PaCtg0398g27022-t1_27022	0.313606	6.37378	2.31931	0.0478303	0.141661	-4.37958	Mitochondrial ribosomal subunit protein	-	-
PaChr8g21922-t1_21922	0.313378	7.82942	2.70036	0.0261623	0.0985719	-3.80427	Belongs to the Glu Leu Phe Val dehydrogenases family	-	-
PaChr1g02500-t1_2500	0.312738	10.1814	2.08527	0.0692612	0.180576	-4.73428	Plant non-specific lipid-transfer proteins transfer phospholipids as well as galactolipids across membranes. May play a role in wax or cutin deposition in the cell walls of expanding epidermal cells and certain secretory tissues	-	-
PaCtg0822g30044-t1_30044	0.312203	6.24678	3.00692	0.0161846	0.0748025	-3.30932	caffeoyl-CoA O-methyltransferase	-	-
PaChr12g07441-t1_7441	0.311893	9.05879	3.47565	0.00790072	0.0497219	-2.62255	Belongs to the universal ribosomal protein uL11 family	-	-
PaCtg1929g35636-t1_35636	0.311366	9.30538	2.03902	0.0744932	0.187487	-4.84139	Belongs to the peroxidase family	-	-
PaChr1g00198-t1_198	0.310856	7.2797	1.7627	0.114586	0.246427	-5.2147	-	-	-
PaCtg0564g28148-t1_28148	0.310457	6.93167	3.00848	0.0161454	0.074757	-3.3131	HD domain-containing protein	-	-
PaChr5g15744-t1_15744	0.309612	7.58953	2.99141	0.0165796	0.0756363	-3.34558	citrate synthase	-	-
PaCtg0389g26977-t1_26977	0.308471	7.06417	2.70194	0.0260974	0.0985719	-3.79398	Vesicle transport v-SNARE	-	-
PaChr1g03048-t1_3048	0.308389	7.951	2.67204	0.0273578	0.100642	-3.8509	Belongs to the TrpA family	-	-
PaChr2g08269-t1_8269	0.307857	7.28686	2.88807	0.0194806	0.083238	-3.50457	Tether containing UBX domain for	PUX1	-
PaChr5g16946-t1_16946	0.307745	7.07081	1.81791	0.105219	0.233259	-5.13478	Belongs to the peptidase M16 family	-	-
PaChr4g14799-t1_14799	0.306176	7.81232	2.6945	0.0264053	0.0985719	-3.81312	Whole genome shotgun sequence of line PN40024, scaffold_31.assembly12x (Fragment)	-	-
PaCtg1175g32132-t1_32132	0.306062	8.75612	1.35781	0.210263	0.369888	-5.78447	Adenine phosphoribosyltransferase	-	-
PaChr2g09072-t1_9072	0.305042	7.92726	1.70651	0.124913	0.260934	-5.30179	Calvin cycle protein CP12-3	-	-
PaChr4g14432-t1_14432	0.305021	9.93128	1.92717	0.0887721	0.210502	-4.98046	eukaryotic translation initiation factor	-	-
PaCtg1543g34052-t1_34052	0.304362	7.08292	2.36045	0.0448093	0.136215	-4.32517	acetyltransferase component of pyruvate dehydrogenase complex	-	-
PaChr1g01666-t1_1666	0.303978	4.08335	2.50518	0.0356217	0.117445	-3.97052	Cleavage site for pathogenic type III effector avirulence factor Avr	-	-
PaChr2g10231-t1_10231	0.303553	9.13019	2.04034	0.0743394	0.187353	-4.84385	Belongs to the eukaryotic ribosomal protein eS12 family	-	-
PaCtg1278g32704-t1_32704	0.303517	7.627	3.28481	0.0105482	0.0575396	-2.8902	Polypyrimidine tract-binding protein homolog	-	-
PaChr2g10100-t1_10100	0.303321	8.75665	2.87409	0.0199115	0.0836705	-3.55755	Beta-L-arabinofuranosidase, GH127	-	-
PaChr6g19400-t1_19400	0.303146	10.0754	1.53886	0.161019	0.311026	-5.51357	CBS domain	-	-
PaCtg1448g33662-t1_33662	0.303066	9.77861	3.09709	0.0140732	0.0687919	-3.18645	Endoribonuclease L-PSP	-	-
PaCtg3936g40424-t1_40424	0.302712	6.80705	2.61755	0.029817	0.106155	-3.92208	Belongs to the small Tim family	-	-
PaChr4g15196-t1_15196	0.301577	6.14302	1.97507	0.0823614	0.199964	-4.8988	Auxilin-related protein	-	-
PaChr11g05651-t1_5651	0.299865	7.18925	1.39099	0.200359	0.35943	-5.70793	Monothiol glutaredoxin-S16	CXIP2	-
PaChr5g17123-t1_17123	0.299158	10.1022	2.85159	0.0206257	0.085253	-3.5549	Xylose isomerase	-	-
PaChr8g23112-t1_23112	0.298533	3.73756	2.30484	0.0489398	0.143987	-4.24712	-	-	-
PaCtg1477g33755-t1_33755	0.297099	1.21844	1.37967	0.203693	0.364126	-5.30382	gag-polypeptide of LTR copia-type	-	-
PaChr7g20063-t1_20063	0.296609	7.90577	3.15997	0.0127724	0.0651861	-3.08772	Malate dehydrogenase	MDH	-
PaChr9g24530-t1_24530	0.296523	3.50333	1.85503	0.0993321	0.225852	-4.889	Belongs to the complex I LYR family	-	-
PaCtg5920g42702-t1_42702	0.29651	8.05934	1.53715	0.161431	0.311576	-5.53375	Belongs to the peptidase S10 family	-	-
PaChr3g11562-t1_11562	0.294282	9.53974	3.0716	0.0146393	0.0698872	-3.23554	Xylose isomerase	-	-
PaChr7g20786-t1_20786	0.294051	8.9713	3.11576	0.0136731	0.0674892	-3.17987	Enolase 1 chloroplastic	-	-
PaCtg1488g33790-t1_33790	0.293353	3.97132	2.21833	0.0561288	0.157756	-4.39842	Protein of unknown function (DUF1350)	-	-
PaCtg0744g29545-t1_29545	0.293113	7.70947	2.01204	0.0777203	0.193312	-4.85874	Chorismate synthase	-	-
PaChr5g18104-t1_18104	0.292918	10.5757	2.05662	0.0724587	0.185302	-4.75984	Belongs to the TRAFAC class dynamin-like GTPase superfamily. Dynamin Fzo YdjA family	-	-
PaChr8g23226-t1_23226	0.292829	8.4604	1.34639	0.213767	0.373724	-5.78981	acyl-CoA-binding protein	-	-
PaChr8g22599-t1_22599	0.291414	6.49137	2.62456	0.0294884	0.105747	-3.90675	Ubiquitin-like protein	-	-
PaCtg2099g36331-t1_36331	0.290978	7.18107	2.69236	0.0264946	0.0987526	-3.81003	Clavaminate synthase-like protein	-	-
PaChr7g21421-t1_21421	0.290838	8.57752	2.75276	0.0240895	0.0932048	-3.74399	Belongs to the complex I LYR family	-	-
PaChr12g07243-t1_7243	0.29015	9.91048	1.8087	0.106731	0.235567	-5.15221	The proteasome is a multicatalytic proteinase complex which is characterized by its ability to cleave peptides with Arg, Phe, Tyr, Leu, and Glu adjacent to the leaving group at neutral or slightly basic pH	-	-
PaCtg1013g31179-t1_31179	0.289562	7.75004	2.12698	0.0648507	0.173793	-4.68776	Homocysteine s-methyltransferase	-	-
PaChr5g18206-t1_18206	0.288924	6.96151	1.26891	0.238878	0.401789	-5.85238	THO complex subunit	-	-
PaChr3g11613-t1_11613	0.288872	10.2952	1.76796	0.113662	0.245327	-5.19051	LRR receptor-like serine threonine-protein kinase	-	-
PaChr5g15802-t1_15802	0.288171	7.83477	2.40246	0.0419212	0.130274	-4.26825	#N/A	#N/A	#N/A
PaChr1g00484-t1_484	0.287352	6.96913	2.79412	0.0225724	0.089795	-3.6487	-	-	-
PaChr12g07434-t1_7434	0.286886	8.02804	1.7857	0.110593	0.240691	-5.19314	Catalytic subunit of the peripheral V1 complex of vacuolar ATPase (V-ATPase). V-ATPase is responsible for acidifying a variety of intracellular compartments in eukaryotic cells	-	-
PaChr7g21448-t1_21448	0.286794	10.4245	2.69695	0.0263037	0.0985719	-3.78269	mitotic nuclear envelope reassembly	-	-
PaChr8g21975-t1_21975	0.286772	5.341	2.12374	0.0651831	0.174099	-4.6563	Calcineurin B-like protein	CBL1	-
PaChr5g15799-t1_15799	0.285815	7.896	3.06826	0.0147153	0.0699182	-3.23023	B-cell receptor-associated protein	-	-
PaChr6g19405-t1_19405	0.284474	6.40488	2.37943	0.043481	0.133974	-4.28698	GRIM-19 protein	-	-
PaChr8g23134-t1_23134	0.284406	7.57589	2.25535	0.0529328	0.151526	-4.49053	kDa chaperonin	CHL-CPN10	-
PaChr10g04038-t1_4038	0.28321	9.63462	2.789	0.0227548	0.0899791	-3.67407	Universal stress protein domain containing protein	-	-
PaChr1g02955-t1_2955	0.283208	9.48345	3.05478	0.0150258	0.0707327	-3.2637	40s ribosomal protein	-	-
PaCtg2727g38038-t1_38038	0.282601	10.7506	2.18698	0.0589837	0.162975	-4.55741	Belongs to the GroES chaperonin family	-	-
PaChr8g21867-t1_21867	0.28221	8.81598	3.27833	0.0106529	0.0576824	-2.92768	TOM1-like protein 2	-	-
PaChr3g11425-t1_11425	0.280941	6.5393	3.02659	0.0156975	0.0731729	-3.27911	isoform X1	-	-
PaChr8g23715-t1_23715	0.280876	10.5039	1.66215	0.133665	0.274014	-5.32807	#N/A	#N/A	#N/A
PaChr1g02145-t1_2145	0.280127	3.9248	1.21533	0.257655	0.420378	-5.75525	-	-	-
PaChr2g09933-t1_9933	0.279311	7.69031	2.15314	0.0622255	0.168632	-4.64733	Rwd domain-containing protein	-	-
PaChr1g00564-t1_564	0.279104	5.9407	2.82506	0.0215021	0.0873136	-3.59406	-	-	-
PaChr2g08259-t1_8259	0.278067	4.94181	1.65088	0.135977	0.277411	-5.30648	cytochrome P450	-	-
PaCtg1205g32285-t1_32285	0.277849	7.99431	2.99625	0.0164554	0.0756363	-3.34449	Ubiquitin receptor	-	-
PaCtg4102g40671-t1_40671	0.277461	8.75911	2.71698	0.0254858	0.0972745	-3.80413	Glutamate carboxypeptidase 2	-	-
PaChr5g17158-t1_17158	0.277401	10.2201	1.56652	0.154476	0.301133	-5.46968	eukaryotic translation initiation factor	-	-
PaChr7g20104-t1_20104	0.276646	6.44126	2.7986	0.0224142	0.0895863	-3.63449	Regulator of Vps4 activity in the MVB pathway	-	-
PaChr5g18006-t1_18006	0.275091	5.02008	2.10644	0.0669871	0.176274	-4.65916	Endoplasmic reticulum-Golgi intermediate compartment protein	-	-
PaCtg0151g25828-t1_25828	0.274059	9.54355	2.91625	0.0186409	0.0810003	-3.47825	Catalyzes the formation of formate and 2-keto-4- methylthiobutyrate (KMTB) from 1,2-dihydroxy-3-keto-5- methylthiopentene (DHK-MTPene)	-	-
PaCtg0375g26917-t1_26917	0.273886	9.47179	0.595933	0.567103	0.691071	-6.49762	Belongs to the small heat shock protein (HSP20) family	-	-
PaChr8g23681-t1_23681	0.272983	6.35926	2.6876	0.0266945	0.0992068	-3.80784	ubiquitin carboxyl-terminal hydrolase	-	-
PaChr1g03419-t1_3419	0.272662	7.00493	1.54113	0.160473	0.310422	-5.51412	cytosolic	-	-
PaChr5g18177-t1_18177	0.272177	8.2758	2.21195	0.0566989	0.158209	-4.57223	Belongs to the peroxidase family	-	-
PaChr5g16037-t1_16037	0.271673	9.16503	1.13922	0.286402	0.447745	-6.0342	Catalytic subunit of the peripheral V1 complex of vacuolar ATPase (V-ATPase). V-ATPase is responsible for acidifying a variety of intracellular compartments in eukaryotic cells	-	-
PaChr1g01360-t1_1360	0.271389	9.09998	2.40942	0.0414616	0.129638	-4.28234	ubiquitin receptor	-	-
PaChr7g20284-t1_20284	0.271362	7.59563	2.86997	0.0200402	0.0839245	-3.53541	protein At3g15000, mitochondrial-like	-	-
PaChr5g16544-t1_16544	0.271342	7.12419	2.75572	0.0239773	0.0931962	-3.71053	Phosphoserine phosphatase	PSP	-
PaCtg2313g36982-t1_36982	0.271134	8.67319	2.61046	0.0301535	0.107053	-3.96958	Protein LIGHT-DEPENDENT SHORT HYPOCOTYLS	-	-
PaChr5g17810-t1_17810	0.271067	4.67417	2.60058	0.0306281	0.107971	-3.8734	decapping	-	-
PaChr9g25339-t1_25339	0.27065	6.03322	1.16526	0.276289	0.437158	-5.96324	VHS domain-containing protein GAT domain-containing protein	-	-
PaChr1g03645-t1_3645	0.269151	5.43508	2.21778	0.0561777	0.157756	-4.51977	Epsin N-terminal homology (ENTH) domain	-	-
PaChr11g05432-t1_5432	0.268947	7.31823	2.00838	0.0781678	0.194235	-4.85997	Acetyl-coenzyme A carboxylase carboxyl transferase subunit alpha	-	-
PaChr8g21901-t1_21901	0.268831	5.93398	1.73351	0.119846	0.254298	-5.24566	ADP-ribosylation factor GTPase-activating protein	-	-
PaChr4g14652-t1_14652	0.268527	4.67799	2.39076	0.0427063	0.132067	-4.19783	Mitochondrial import inner membrane translocase subunit	-	-
PaCtg0317g26652-t1_26652	0.267607	5.2614	2.54338	0.0335303	0.113366	-4.00821	Peptidyl-prolyl cis-trans isomerase	-	-
PaCtg1165g32060-t1_32060	0.267092	10.649	2.03535	0.074924	0.188199	-4.78856	Belongs to the GroES chaperonin family	-	-
PaCtg1038g31318-t1_31318	0.266666	8.10066	2.48722	0.0366503	0.119289	-4.1426	kDa ribonucleoprotein	-	-
PaChr2g10326-t1_10326	0.266304	6.41492	2.53532	0.0339606	0.113889	-4.04534	50S ribosomal protein	-	-
PaCtg0471g27543-t1_27543	0.266279	7.44475	2.47024	0.0376497	0.121454	-4.15799	WEB family protein At5g55860-like	-	-
PaChr4g14774-t1_14774	0.266192	6.47271	1.75759	0.115491	0.247669	-5.21103	NTPase	-	-
PaChr5g16644-t1_16644	0.266074	11.1562	2.07796	0.0700635	0.181922	-4.70582	Belongs to the protein disulfide isomerase family	-	-
PaChr7g20987-t1_20987	0.264953	7.71605	2.59756	0.0307747	0.108201	-3.96301	Cop9 signalosome complex subunit	-	-
PaChr12g06820-t1_6820	0.264658	8.03557	1.45848	0.181463	0.336946	-5.63495	alpha-galactosidase	-	-
PaChr9g24945-t1_24945	0.264453	7.23509	2.69469	0.0263975	0.0985719	-3.80677	4-hydroxy-3-methylbut-2-enyl diphosphate reductase	-	-
PaChr2g09247-t1_9247	0.264385	6.88259	2.54325	0.0335371	0.113366	-4.03924	Pentatricopeptide repeat-containing protein	-	-
PaChr11g05195-t1_5195	0.26204	5.38478	2.40797	0.0415569	0.129776	-4.22551	Ninja-family protein	NINJA	-
PaChr1g01356-t1_1356	0.261681	11.5671	1.56804	0.154124	0.300678	-5.41186	Belongs to the 14-3-3 family	-	-
PaChr1g01392-t1_1392	0.261561	7.17154	2.41113	0.0413493	0.129446	-4.24783	-	-	-
PaChr2g11032-t1_11032	0.260573	9.20585	2.73871	0.0246282	0.0950245	-3.76621	14 kDa zinc-binding	-	-
PaChr2g08874-t1_8874	0.26019	9.82853	2.42944	0.0401658	0.126677	-4.22661	IAA-amino acid hydrolase ILR1-like	IAR3	-
PaChr2g10805-t1_10805	0.260127	5.73898	2.27226	0.0515339	0.149372	-4.44954	SAM domain-containing protein	-	-
PaChr11g05640-t1_5640	0.259792	7.55526	1.78761	0.110267	0.240394	-5.18188	Ran-binding protein 1 homolog	-	-
PaChr1g00598-t1_598	0.259666	9.40385	2.38161	0.0433307	0.133673	-4.31773	Biotin carboxyl carrier protein of acetyl-CoA carboxylase	-	-
PaCtg0995g31061-t1_31061	0.257587	6.56011	1.5016	0.170227	0.322922	-5.55804	-	-	-
PaCtg0084g25463-t1_25463	0.256938	2.61461	1.35448	0.211278	0.370648	-5.46415	Belongs to the class-I aminoacyl-tRNA synthetase family	-	-
PaChr5g16811-t1_16811	0.256128	8.90915	1.68498	0.129092	0.267225	-5.35845	Belongs to the EF-1-beta EF-1-delta family	-	-
PaChr9g24378-t1_24378	0.255582	7.15654	2.27718	0.0511333	0.14855	-4.45387	NAD(P)H dehydrogenase subunit S	-	-
PaChr7g20907-t1_20907	0.254138	9.589	2.90361	0.0190127	0.0817773	-3.49643	protein disulfide isomerase-like	PDIL5-2	-
PaChr5g17068-t1_17068	0.253822	3.78345	1.99203	0.0802008	0.197549	-4.71778	Ribosomal protein S16	-	-
PaChr1g03240-t1_3240	0.252873	8.43025	2.33797	0.0464358	0.139324	-4.38507	Upstream activation factor subunit	-	-
PaChr1g00768-t1_768	0.252812	6.34158	2.18786	0.0589019	0.162926	-4.57989	Reticulon-like protein	-	-
PaChr11g06049-t1_6049	0.252624	7.02444	1.56879	0.153949	0.300678	-5.47791	Protein CURVATURE THYLAKOID 1D	-	-
PaChr4g14756-t1_14756	0.251248	11.8664	1.87045	0.0969803	0.222494	-4.98116	Occurs in almost all aerobically respiring organisms and serves to protect cells from the toxic effects of hydrogen peroxide	-	-
PaChr5g16035-t1_16035	0.248351	7.88644	1.64363	0.137484	0.279364	-5.3872	protein disulfide isomerase-like	-	-
PaCtg1766g35059-t1_35059	0.247423	9.45834	2.25205	0.0532103	0.151978	-4.51519	Basic leucine zipper and W2 domain-containing protein	-	-
PaCtg0156g25880-t1_25880	0.247239	8.84504	1.72303	0.121789	0.257479	-5.30582	Acetyl-coenzyme A carboxylase carboxyl transferase subunit alpha	CAC3	-
PaChr3g12407-t1_12407	0.246286	10.383	1.90731	0.0915676	0.214775	-4.98729	V-type proton ATPase subunit	VHA-E2	-
PaChr7g21051-t1_21051	0.245722	5.30047	2.25917	0.0526135	0.151293	-4.44887	Small glutamine-rich tetratricopeptide repeat-containing protein	-	-
PaChr6g18740-t1_18740	0.245651	8.782	1.94716	0.0860408	0.205753	-4.98456	Probably inactive receptor-like protein kinase	-	-
PaChr5g17357-t1_17357	0.245456	0.581698	1.03565	0.329578	0.490262	-5.626	-	-	-
PaChr1g03190-t1_3190	0.244167	8.55121	1.1871	0.268031	0.42969	-5.97956	Aminotransferase class-V	-	-
PaCtg4380g41074-t1_41074	0.243865	3.38223	1.67554	0.130966	0.270004	-5.12695	-	-	-
PaChr1g01108-t1_1108	0.242783	5.39239	1.47992	0.175796	0.33004	-5.56694	ABC transporter F family member	-	-
PaCtg0884g30403-t1_30403	0.242491	7.39691	1.37381	0.205435	0.365442	-5.73056	H ACA ribonucleoprotein complex subunit 2-like	-	-
PaChr1g01377-t1_1377	0.242476	7.69199	2.47824	0.0371756	0.120077	-4.14842	ubiquitin-protein transferase activity	-	-
PaCtg0484g27604-t1_27604	0.242373	8.64543	2.26248	0.0523387	0.150943	-4.50852	40s ribosomal protein	-	-
PaChr2g08246-t1_8246	0.242277	10.3753	2.45845	0.0383603	0.122502	-4.15583	40s ribosomal protein	-	-
PaChr12g07752-t1_7752	0.241862	9.71048	2.03107	0.075431	0.188604	-4.83853	Malate dehydrogenase	-	-
PaChr8g23752-t1_23752	0.241055	6.33978	2.01485	0.0773775	0.192837	-4.83914	Isopentenyl-diphosphate delta-isomerase	-	-
PaChr1g02461-t1_2461	0.240906	5.10151	1.98002	0.0817257	0.199561	-4.85327	NADH dehydrogenase ubiquinone 1 alpha subcomplex subunit 9	-	-
PaCtg1007g31151-t1_31151	0.239933	6.82987	2.28208	0.0507376	0.147907	-4.44194	ATP synthase subunit delta'	-	-
PaCtg1270g32666-t1_32666	0.239518	5.72211	1.46641	0.179347	0.334974	-5.59987	Catalyzes the conversion of hemimercaptal, formed from methylglyoxal and glutathione, to S-lactoylglutathione	-	-
PaChr2g08406-t1_8406	0.238977	5.20598	1.41694	0.1929	0.350709	-5.63417	rRNA-processing protein FCF1 homolog	-	-
PaCtg0443g27309-t1_27309	0.23869	6.05844	2.04011	0.0743664	0.187353	-4.80322	Nuclear pore complex protein	-	-
PaChr5g16036-t1_16036	0.237683	8.839	2.62734	0.0293593	0.105561	-3.94546	Protein disulfide isomerase-like	PDIL1-4	-
PaChr2g09715-t1_9715	0.237406	9.13898	2.13574	0.0639592	0.172229	-4.70073	Thioredoxin-like domain	PDIL1-5	-
PaChr1g03115-t1_3115	0.237192	11.415	2.16462	0.0611067	0.167025	-4.56579	Nucleoside diphosphate kinase	NDPK1	-
PaChr4g15195-t1_15195	0.237056	4.50537	2.07108	0.0708275	0.182796	-4.66603	Auxilin-related protein	-	-
PaChr4g14576-t1_14576	0.236903	7.76206	1.62394	0.141653	0.2851	-5.41155	endonuclease	-	-
PaChr2g10686-t1_10686	0.236618	9.3018	2.60258	0.0305313	0.107885	-3.97698	Dihydrolipoyllysine-residue succinyltransferase component of 2-oxoglutarate dehydrogenase complex	-	-
PaChr9g25004-t1_25004	0.236411	4.41052	1.33961	0.215869	0.375335	-5.6565	WD repeat-containing protein	-	-
PaChr2g09658-t1_9658	0.236126	8.22531	1.34392	0.214529	0.373986	-5.78341	methyl-CpG-binding domain-containing protein	-	-
PaCtg1438g33601-t1_33601	0.235718	8.27565	1.92385	0.089234	0.210616	-5.00221	eukaryotic translation initiation factor isoform	-	-
PaChr4g15321-t1_15321	0.233866	5.60972	1.97041	0.0829658	0.200856	-4.8985	Thioredoxin-like 4, chloroplastic	-	-
PaCtg2185g36619-t1_36619	0.232925	10.7691	2.17884	0.0597481	0.164372	-4.56903	At2g17340-like	-	-
PaChr11g05922-t1_5922	0.232615	11.3424	1.24994	0.245392	0.407704	-5.81674	Belongs to the plant dehydrin family	-	-
PaChr7g20157-t1_20157	0.232335	11.2766	0.996799	0.347014	0.505217	-6.08999	Belongs to the 14-3-3 family	-	-
PaChr1g03545-t1_3545	0.231151	8.85488	1.23281	0.251399	0.414172	-5.93416	Putative cyclase	-	-
PaCtg0786g29878-t1_29878	0.23071	7.47154	2.11401	0.0661924	0.175353	-4.70353	Involved in chlorophyll biosynthesis. Catalyzes the insertion of magnesium ion into protoporphyrin IX to yield Mg- protoporphyrin IX	CHLI	-
PaChr3g13766-t1_13766	0.230517	7.77742	2.32583	0.0473381	0.141071	-4.38537	golgin candidate	-	-
PaCtg1266g32642-t1_32642	0.230395	5.33335	1.76863	0.113544	0.245327	-5.17396	DnaJ homolog subfamily B member	-	-
PaChr7g20146-t1_20146	0.230102	4.0902	1.60871	0.144957	0.288779	-5.28394	RNA-binding protein	-	-
PaChr3g13346-t1_13346	0.229647	10.1549	1.29322	0.230744	0.394187	-5.81667	Aspartate aminotransferase	-	-
PaChr1g00915-t1_915	0.229479	9.84733	2.03234	0.0752806	0.188535	-4.83006	glycine-rich protein	-	-
PaChr2g10063-t1_10063	0.229175	7.79741	2.17725	0.0598984	0.164607	-4.61258	Belongs to the universal ribosomal protein uS7 family	-	-
PaChr1g02622-t1_2622	0.229119	5.89707	1.45121	0.18342	0.33934	-5.62288	Belongs to the acyl-CoA oxidase family	ACX5	-
PaChr7g20715-t1_20715	0.227747	9.38737	2.62865	0.0292985	0.105491	-3.93385	DNA damage-inducible protein	-	-
PaChr11g05671-t1_5671	0.227457	8.33716	1.63246	0.139835	0.283235	-5.41578	Putative tRNA binding domain	-	-
PaChr9g24194-t1_24194	0.227354	8.60398	1.44245	0.185803	0.342006	-5.67611	Belongs to the EF-1-beta EF-1-delta family	-	-
PaChr6g19947-t1_19947	0.227107	8.15668	1.77369	0.112661	0.244147	-5.2136	Cytochrome b6-f complex iron-sulfur subunit	-	-
PaChr1g01627-t1_1627	0.226635	10.1164	1.00503	0.34326	0.501475	-6.13226	Belongs to the cystatin family. Phytocystatin subfamily	-	-
PaChr7g20479-t1_20479	0.225756	10.5318	0.79546	0.448481	0.596516	-6.30132	polyphenol oxidase	-	-
PaChr5g16928-t1_16928	0.224562	6.54436	2.30947	0.048582	0.143433	-4.39519	Neddylation of cullins play an essential role in the regulation of SCF-type complexes activity	-	-
PaChr3g13750-t1_13750	0.224094	6.27953	2.21585	0.0563502	0.157756	-4.53752	Phosphoglycerate mutase family	-	-
PaChr2g09810-t1_9810	0.224015	4.3863	1.76653	0.113912	0.245602	-5.09521	transcriptional regulatory protein	-	-
PaCtg0124g25629-t1_25629	0.223883	7.26996	1.17082	0.274167	0.43504	-5.96716	Belongs to the BolA IbaG family	-	-
PaCtg0826g30075-t1_30075	0.223761	4.90394	2.06799	0.0711724	0.183118	-4.70691	2'-5' RNA ligase superfamily	-	-
PaChr1g00907-t1_907	0.22358	5.22604	1.72148	0.122081	0.257479	-5.23257	eukaryotic translation initiation factor	-	-
PaChr1g00246-t1_246	0.22288	8.03711	1.98133	0.0815577	0.199487	-4.91047	Nascent polypeptide-associated complex subunit beta	-	-
PaChr3g13200-t1_13200	0.222486	8.60134	2.03439	0.0750374	0.188243	-4.85197	Belongs to the 14-3-3 family	-	-
PaChr4g14754-t1_14754	0.222143	5.94212	2.15869	0.0616819	0.168055	-4.62558	Ubiquitin domain-containing protein	-	-
PaChr7g21406-t1_21406	0.221022	6.22039	2.23752	0.054449	0.15482	-4.50487	isoform X1	-	-
PaCtg0326g26697-t1_26697	0.220172	7.29853	1.07554	0.312381	0.474357	-6.06947	Target of Myb protein	-	-
PaChr3g13718-t1_13718	0.220047	5.15799	1.83713	0.102132	0.229346	-5.0647	mRNA-binding protein involved in proper cytoplasmic distribution of mitochondria	-	-
PaChr4g15416-t1_15416	0.219328	11.6923	1.08283	0.309314	0.472239	-5.98535	Belongs to the 14-3-3 family	-	-
PaChr5g15642-t1_15642	0.219142	9.32603	2.19259	0.0584628	0.162064	-4.60998	Malate dehydrogenase	-	-
PaChr1g01594-t1_1594	0.218354	6.81614	2.04787	0.0734633	0.186371	-4.79558	Protein EARLY RESPONSIVE TO DEHYDRATION	-	-
PaChr10g05108-t1_5108	0.217838	9.82975	1.01768	0.337556	0.495706	-6.13532	Catalyzes the formation of S-adenosylmethionine from methionine and ATP	-	-
PaChr3g13419-t1_13419	0.217189	10.047	1.83616	0.102285	0.229479	-5.10593	Belongs to the flavoprotein pyridine nucleotide cytochrome reductase family	-	-
PaChr2g09576-t1_9576	0.216459	9.39095	1.9788	0.0818811	0.199561	-4.92829	DSBA-like thioredoxin domain	-	-
PaChr10g03765-t1_3765	0.216397	6.90923	1.31771	0.222786	0.385515	-5.79394	Splicing factor U2AF-associated protein	-	-
PaChr7g21137-t1_21137	0.214773	8.15067	0.836293	0.426394	0.578694	-6.31058	Catalyzes the phosphorylation of pantothenate the first step in CoA biosynthesis. May play a role in the physiological regulation of the intracellular CoA concentration	-	-
PaChr8g23400-t1_23400	0.214007	7.94938	2.12661	0.0648886	0.173793	-4.69198	Dihydrolipoyllysine-residue succinyltransferase component of 2-oxoglutarate dehydrogenase complex	-	-
PaCtg4708g41518-t1_41518	0.212393	8.5494	1.66388	0.133315	0.273516	-5.38159	Lysosomal Pro-X	-	-
PaChr4g15026-t1_15026	0.212356	7.23069	2.08838	0.068922	0.180247	-4.7404	YLS9-like	-	-
PaChr3g13554-t1_13554	0.209776	7.8653	1.24458	0.247259	0.409627	-5.89128	Protein of unknown function, DUF538	-	-
PaChr4g15217-t1_15217	0.209743	4.29024	1.81995	0.104888	0.23286	-5.01123	Prenylcysteine lyase	-	-
PaChr8g22123-t1_22123	0.209159	7.00269	1.7163	0.123054	0.258943	-5.27724	Vesicle-associated protein	-	-
PaCtg2211g36676-t1_36676	0.20897	7.67903	1.61784	0.142968	0.287066	-5.41841	Histone H2A	-	-
PaCtg1683g34748-t1_34748	0.208295	2.71911	1.65276	0.13559	0.277066	-5.09421	protein-tyrosine-phosphatase	IBR5	-
PaCtg0827g30084-t1_30084	0.208093	5.57564	1.17002	0.274472	0.435251	-5.94851	Transcription factor	-	-
PaChr2g08331-t1_8331	0.208007	7.91133	2.30971	0.0485639	0.143433	-4.41257	Belongs to the 5-formyltetrahydrofolate cyclo-ligase family	-	-
PaChr1g02665-t1_2665	0.206876	9.53602	1.96667	0.0834528	0.201651	-4.94112	Transaldolase	-	-
PaCtg1139g31879-t1_31879	0.205742	5.08217	1.81224	0.106148	0.234704	-5.09425	Gamma-glutamyl cyclotransferase, AIG2-like	-	-
PaChr8g23137-t1_23137	0.204246	8.59932	2.16733	0.0608456	0.16667	-4.65233	Belongs to the TRAFAC class dynamin-like GTPase superfamily. Dynamin Fzo YdjA family	-	-
PaChr3g12087-t1_12087	0.204136	8.59598	1.70809	0.124611	0.260709	-5.32234	protein DS12 from 2D-PAGE of leaf	-	-
PaChr3g14114-t1_14114	0.203935	11.0187	1.99764	0.0794969	0.196337	-4.83019	At2g17340-like	-	-
PaCtg4210g40843-t1_40843	0.203263	7.74824	0.929557	0.378826	0.536775	-6.21823	Belongs to the 14-3-3 family	-	-
PaChr3g11942-t1_11942	0.202836	6.79469	1.20063	0.263014	0.425577	-5.92764	50S ribosomal protein 5	-	-
PaChr12g07371-t1_7371	0.202153	8.44941	1.41654	0.193014	0.350709	-5.70289	Water Stress and Hypersensitive response	-	-
PaChr11g05987-t1_5987	0.201641	11.2882	0.856671	0.415658	0.570213	-6.21871	Belongs to the 14-3-3 family	-	-
PaChr1g01549-t1_1549	0.201269	9.77046	1.66534	0.133017	0.273126	-5.35974	Carboxylesterase	-	-
PaChr2g08811-t1_8811	0.200795	8.97981	1.27412	0.237116	0.400498	-5.88555	Aminopeptidase	-	-
PaChr1g03614-t1_3614	0.200679	6.60264	1.00877	0.341567	0.499863	-6.12701	Belongs to the cytochrome b5 family	-	-
PaChr12g08034-t1_8034	0.200167	6.35437	1.05433	0.321435	0.48377	-6.07941	Pyrophosphatase that hydrolyzes non-canonical purine nucleotides such as inosine triphosphate (ITP), deoxyinosine triphosphate (dITP) or xanthosine 5'-triphosphate (XTP) to their respective monophosphate derivatives. The enzyme does not distinguish between the deoxy- and ribose forms. Probably excludes non-canonical purines from RNA and DNA precursor pools, thus preventing their incorporation int…	-	-
PaChr1g02414-t1_2414	0.199878	7.93015	1.55073	0.158182	0.307179	-5.51263	BT1 family	-	-
PaCtg0713g29320-t1_29320	0.199676	5.58628	1.20812	0.260273	0.422486	-5.90649	-	-	-
PaChr7g21187-t1_21187	0.199445	5.83621	1.37506	0.205064	0.365341	-5.71746	Belongs to the class-I aminoacyl-tRNA synthetase family	-	-
PaChr6g19216-t1_19216	0.199378	8.06171	2.0537	0.0727929	0.185596	-4.80379	citrate synthase	-	-
PaChr11g05451-t1_5451	0.198857	5.49059	1.66735	0.13261	0.272511	-5.32382	50S ribosomal protein L9	RPL9	-
PaCtg1337g33027-t1_33027	0.198807	10.0203	0.992076	0.349181	0.50779	-6.15016	Catalyzes the formation of S-adenosylmethionine from methionine and ATP	MTO3	-
PaCtg0333g26762-t1_26762	0.198778	6.48174	2.15784	0.0617649	0.168101	-4.62547	Signal peptidase complex subunit	-	-
PaChr2g08864-t1_8864	0.197984	7.54638	1.68847	0.128406	0.266238	-5.32015	Interconversion of serine and glycine	-	-
PaChr8g23682-t1_23682	0.197783	10.2914	1.79768	0.108564	0.237496	-5.14857	#N/A	#N/A	#N/A
PaChr6g19221-t1_19221	0.197733	4.91435	1.53179	0.162732	0.312909	-5.46318	serine threonine-protein phosphatase	-	-
PaChr1g02243-t1_2243	0.197517	7.35909	1.25488	0.243681	0.405922	-5.87239	Belongs to the syntaxin family	-	-
PaChr7g21190-t1_21190	0.197175	9.09699	1.69666	0.12681	0.264075	-5.33994	14 kDa zinc-binding	-	-
PaChr11g05578-t1_5578	0.196437	7.6839	1.45227	0.183134	0.339058	-5.63574	SPIRAL1-like	-	-
PaChr1g03425-t1_3425	0.196342	6.54087	1.92473	0.0891119	0.210616	-4.97218	Belongs to the histidine acid phosphatase family	-	-
PaCtg1643g34577-t1_34577	0.196195	3.12276	1.5202	0.165574	0.316934	-5.30741	serine threonine-protein kinase	-	-
PaChr1g01693-t1_1693	0.194588	5.60033	1.82437	0.104172	0.232606	-5.10964	YrdC domain-containing protein	-	-
PaCtg5924g42706-t1_42706	0.194109	6.99704	1.17113	0.274047	0.43504	-5.96442	Belongs to the peroxidase family. Classical plant (class III) peroxidase subfamily	-	-
PaChr3g13088-t1_13088	0.19406	6.1296	1.1467	0.283465	0.445417	-5.98327	Pentatricopeptide repeat-containing protein	-	-
PaChr10g04230-t1_4230	0.193515	4.26648	0.72134	0.490505	0.631964	-6.25555	Belongs to the peptidase A1 family	-	-
PaCtg0460g27395-t1_27395	0.193015	9.64099	1.87358	0.0965083	0.222013	-5.07251	membrane-associated 30 kDa protein, chloroplastic	-	-
PaChr5g15875-t1_15875	0.192933	4.75398	1.90088	0.0924907	0.216294	-4.93861	#N/A	#N/A	#N/A
PaCtg3451g39597-t1_39597	0.192253	9.98825	1.21485	0.257828	0.420378	-5.91636	CBS domain-containing protein CBSX3	-	-
PaChr7g20787-t1_20787	0.191495	9.01699	1.99069	0.0803696	0.197773	-4.91985	Enolase 1	-	-
PaCtg1398g33402-t1_33402	0.190113	7.51723	1.03177	0.331288	0.490469	-6.11588	Nascent polypeptide-associated complex subunit beta	-	-
PaChr2g11030-t1_11030	0.189825	6.95177	2.08699	0.0690738	0.180301	-4.73974	Protein RETICULATA-related	-	-
PaChr5g17865-t1_17865	0.189773	7.87808	1.75562	0.115842	0.24787	-5.23207	The proteasome is a multicatalytic proteinase complex which is characterized by its ability to cleave peptides with Arg, Phe, Tyr, Leu, and Glu adjacent to the leaving group at neutral or slightly basic pH	-	-
PaCtg0326g26695-t1_26695	0.189738	8.24038	1.04723	0.32451	0.485523	-6.11615	Belongs to the peptidase S10 family	-	-
PaChr1g02248-t1_2248	0.188424	6.59229	1.21513	0.257728	0.420378	-5.90742	Lysosomal beta	-	GH1,GH3
PaChr1g02154-t1_2154	0.187246	8.69062	1.94525	0.0862977	0.206093	-4.98628	Nuclear movement family protein	-	-
PaCtg5184g42083-t1_42083	0.187188	9.22597	2.1095	0.0666648	0.175608	-4.73835	Belongs to the glycosyl hydrolase 1 family	-	-
PaChr12g07511-t1_7511	0.187188	9.22597	2.1095	0.0666648	0.175608	-4.73835	Belongs to the glycosyl hydrolase 1 family	-	-
PaChr8g23566-t1_23566	0.186915	8.08821	1.78647	0.110461	0.24061	-5.19337	May play a role in vesicular transport from endoplasmic reticulum to Golgi	-	-
PaChr7g21091-t1_21091	0.186895	3.31242	1.42169	0.191562	0.348988	-5.45067	epoxide hydrolase	-	-
PaCtg0982g30989-t1_30989	0.18671	7.91616	2.11681	0.0659005	0.175229	-4.70601	RNA-binding protein with multiple splicing	-	-
PaCtg1320g32930-t1_32930	0.186068	7.42086	2.04276	0.0740562	0.187128	-4.80956	ATP phosphoribosyltransferase	-	-
PaCtg2153g36526-t1_36526	0.185558	7.99909	2.026	0.0760337	0.189674	-4.84344	26S proteasome non-ATPase regulatory subunit	-	-
PaCtg3159g38989-t1_38989	0.185059	5.6979	1.21852	0.256504	0.419846	-5.89936	Universal stress protein A-like protein	-	-
PaChr1g02462-t1_2462	0.184903	7.31167	1.8787	0.0957432	0.221226	-5.04952	NADH dehydrogenase ubiquinone 1 alpha subcomplex subunit 9	-	-
PaChr2g11113-t1_11113	0.184515	5.96744	1.36747	0.207337	0.366772	-5.72799	ankyrin repeat family protein	-	-
PaChr5g16272-t1_16272	0.18311	2.27255	0.830556	0.429452	0.580983	-5.96872	Phosphoribosylformimino-5-aminoimidazole carboxamide ribotide isomerase	-	-
PaChr12g07633-t1_7633	0.182033	7.45037	1.51884	0.165909	0.317337	-5.54694	Nucleoside diphosphate kinase	-	-
PaCtg3988g40512-t1_40512	0.181348	5.35817	1.71806	0.122722	0.258459	-5.24632	nuclear matrix protein	-	-
PaCtg2275g36874-t1_36874	0.181319	7.2785	0.80296	0.444367	0.592975	-6.32365	Protein THYLAKOID FORMATION1	THF1	-
PaChr11g05916-t1_5916	0.180481	3.36645	1.05343	0.321822	0.48378	-5.87328	assists the folding of proteins upon ATP hydrolysis	-	-
PaChr12g07437-t1_7437	0.180319	10.6291	1.16492	0.276419	0.437158	-5.94157	protein disulfide isomerase-like	-	-
PaChr7g21288-t1_21288	0.178306	7.79309	1.60951	0.144783	0.288779	-5.43156	Reticulon	-	-
PaChr7g21498-t1_21498	0.177951	6.60562	1.92635	0.0888863	0.210577	-4.97065	glycine-rich protein	-	-
PaChr1g02314-t1_2314	0.17693	4.86984	1.49512	0.171874	0.325077	-5.50675	D-lactate dehydrogenase cytochrome	-	-
PaCtg1900g35519-t1_35519	0.176413	6.58171	1.44648	0.184704	0.341251	-5.62878	2-alkenal reductase (NADP( )-dependent)-like	-	-
PaChr3g12358-t1_12358	0.175858	8.1923	1.82011	0.104861	0.23286	-5.14875	Belongs to the TRAFAC class dynamin-like GTPase superfamily. Dynamin Fzo YdjA family	-	-
PaChr1g03100-t1_3100	0.175567	6.17785	1.61522	0.143537	0.287299	-5.40745	tobamovirus multiplication protein	-	-
PaChr3g14197-t1_14197	0.175514	8.09311	1.60395	0.146003	0.290406	-5.44556	Chaperone protein DNAj	-	-
PaChr1g03154-t1_3154	0.175128	8.02436	1.62557	0.141304	0.284623	-5.41464	ADP-ribosylation factor GTPase-activating protein	-	-
PaChr12g07342-t1_7342	0.174742	5.29218	1.00622	0.342724	0.501269	-6.10328	DOMON domain-containing protein	-	-
PaCtg0980g30965-t1_30965	0.17468	10.4462	0.764044	0.465991	0.611537	-6.33012	Rhodanese-like domain-containing protein 4 chloroplastic	TROL	GH18
PaChr5g17050-t1_17050	0.173218	5.38162	1.8878	0.0943956	0.219336	-5.00725	-	-	-
PaChr11g05985-t1_5985	0.172665	6.97917	0.680628	0.51463	0.648697	-6.41463	Belongs to the eukaryotic ribosomal protein eS6 family	-	-
PaCtg0955g30813-t1_30813	0.172166	8.66172	1.66084	0.133932	0.27434	-5.38958	ATP-dependent Clp protease proteolytic subunit	-	-
PaCtg2588g37684-t1_37684	0.170642	9.12472	1.83757	0.102061	0.229346	-5.14078	FLX-like 3	-	-
PaCtg2061g36173-t1_36173	0.170482	6.81964	1.53054	0.163037	0.31302	-5.5249	G3BP-like protein	-	-
PaChr12g07332-t1_7332	0.170083	3.7619	1.08313	0.309192	0.472239	-5.88259	ZINC FINGER protein	-	-
PaChr10g03832-t1_3832	0.168868	8.17734	1.79894	0.108354	0.237241	-5.17837	Nuclear movement family protein	-	-
PaChr1g01554-t1_1554	0.167043	9.64611	0.947801	0.369989	0.52808	-6.21228	Cysteine proteinase inhibitor	-	-
PaChr1g02490-t1_2490	0.166324	6.70422	1.26859	0.238987	0.401789	-5.84783	Belongs to the chalcone isomerase family	-	-
PaChr1g00990-t1_990	0.166294	10.4314	0.591786	0.569748	0.693963	-6.45247	Belongs to the small heat shock protein (HSP20) family	-	-
PaChr7g20481-t1_20481	0.166088	8.65019	1.05548	0.320937	0.483307	-6.12431	polyphenol oxidase	-	-
PaCtg4585g41369-t1_41369	0.166045	4.23127	1.60873	0.144954	0.288779	-5.29697	Involved in transport from the ER to the Golgi apparatus as well as in intra-Golgi transport. It belongs to a super-family of proteins called t-SNAREs or soluble NSF (N-ethylmaleimide- sensitive factor) attachment protein receptor	-	-
PaChr2g11323-t1_11323	0.165731	5.37124	1.17955	0.27086	0.432491	-5.92669	Lysosomal beta	-	GH1,GH3
PaCtg4584g41367-t1_41367	0.165234	5.95153	1.49204	0.172662	0.325599	-5.57118	Belongs to the UDP-glycosyltransferase family	-	GT1
PaChr3g11940-t1_11940	0.164917	2.07162	0.909147	0.388893	0.543765	-5.88115	Splicing factor 3B subunit	-	-
PaChr5g16087-t1_16087	0.164666	6.44279	1.52037	0.165531	0.316934	-5.53233	ER membrane protein complex subunit	-	-
PaCtg4048g40596-t1_40596	0.163942	8.64098	1.59206	0.148649	0.294517	-5.48225	DnaJ protein homolog	-	-
PaChr7g21390-t1_21390	0.161487	7.65679	1.7567	0.11565	0.247669	-5.22672	60s ribosomal protein	-	-
PaCtg3211g39113-t1_39113	0.161484	5.04691	0.832141	0.428605	0.58031	-6.24348	Polyphenol oxidase	-	-
PaChr5g17167-t1_17167	0.161442	8.10674	1.77151	0.113041	0.244553	-5.21496	eukaryotic translation initiation factor isoform	-	-
PaChr2g09978-t1_9978	0.161148	9.2628	1.82162	0.104616	0.23286	-5.16028	Belongs to the chaperonin (HSP60) family	-	-
PaChr1g01490-t1_1490	0.159875	4.99287	1.62811	0.140762	0.284345	-5.34216	snf1-related protein kinase regulatory subunit	GAL83	-
PaChr8g23777-t1_23777	0.158941	5.66526	1.34709	0.21355	0.373602	-5.74721	Glutaredoxin	-	-
PaChr1g00408-t1_408	0.15894	10.0592	1.29155	0.231296	0.394335	-5.82365	Ribosomal protein P0 is the functional equivalent of E.coli protein L10	-	-
PaChr2g09869-t1_9869	0.158838	8.75004	1.43107	0.188942	0.345533	-5.69459	RuBisCO catalyzes two reactions the carboxylation of D- ribulose 1,5-bisphosphate, the primary event in carbon dioxide fixation, as well as the oxidative fragmentation of the pentose substrate. Both reactions occur simultaneously and in competition at the same active site	-	-
PaCtg2119g36412-t1_36412	0.158718	7.0886	1.28845	0.23232	0.395022	-5.83147	Zinc knuckle	-	-
PaChr2g10020-t1_10020	0.158332	9.30196	1.0626	0.317881	0.480635	-6.11179	glutathione s-transferase	-	-
PaChr2g08272-t1_8272	0.157551	10.5911	1.45355	0.182788	0.338841	-5.59987	Catalyzes the rate-limiting step of the oxidative pentose-phosphate pathway, which represents a route for the dissimilation of carbohydrates besides glycolysis	-	-
PaChr11g06042-t1_6042	0.157347	6.25953	1.2118	0.258935	0.421564	-5.9099	Peptidyl-prolyl cis-trans isomerase	-	-
PaChr7g20653-t1_20653	0.157061	8.85459	1.64578	0.137035	0.278675	-5.41305	Domain present in VPS-27, Hrs and STAM	-	-
PaChr6g18910-t1_18910	0.156865	6.90748	1.39615	0.198856	0.35749	-5.69833	Ankyrin repeats (many copies)	-	-
PaChr1g00013-t1_13	0.155777	6.0643	1.3722	0.205917	0.365787	-5.72205	belongs to the protein kinase superfamily	-	-
PaChr8g23301-t1_23301	0.155481	10.2874	1.38611	0.20179	0.361487	-5.69763	Calnexin homolog	-	-
PaCtg1482g33771-t1_33771	0.153989	6.79464	1.30418	0.227153	0.389515	-5.80779	RNA-binding protein	-	-
PaChr2g11213-t1_11213	0.153461	6.22644	1.373	0.205676	0.365615	-5.71972	E3 ubiquitin- protein ligase	-	-
PaChr1g01154-t1_1154	0.15335	11.5252	1.17756	0.271612	0.433147	-5.89083	Sucrose-cleaving enzyme that provides UDP-glucose and fructose for various metabolic pathways	SUS1	GT4
PaChr7g21649-t1_21649	0.152265	5.30491	1.25981	0.241984	0.405169	-5.83126	Belongs to the OSBP family	-	-
PaChr5g17600-t1_17600	0.151997	4.72377	1.01571	0.338442	0.496148	-6.04442	Ferredoxins are iron-sulfur proteins that transfer electrons in a wide variety of metabolic reactions	-	-
PaChr7g20920-t1_20920	0.150937	2.65601	1.18016	0.27063	0.432442	-5.66844	cofactor B	-	-
PaChr2g08368-t1_8368	0.150763	2.3557	0.864138	0.411773	0.56641	-5.94866	K( ) efflux antiporter	-	-
PaChr7g21483-t1_21483	0.150156	5.17923	1.3558	0.210875	0.370452	-5.708	Translocon-associated protein subunit	-	-
PaCtg0822g30045-t1_30045	0.149617	9.49696	1.34905	0.212945	0.3728	-5.78237	caffeoyl-CoA O-methyltransferase	-	-
PaCtg0468g27501-t1_27501	0.149174	7.567	1.0369	0.329025	0.490259	-6.11128	Staphylococcal nuclease domain-containing protein	-	-
PaChr8g23603-t1_23603	0.148131	6.70614	0.78027	0.456891	0.603647	-6.33371	Small ubiquitin-related modifier	-	-
PaChr6g18534-t1_18534	0.147942	5.74827	1.11362	0.29663	0.458379	-6.01668	U6 snRNA-associated Sm-like protein LSm8	-	-
PaCtg0065g25424-t1_25424	0.147578	7.25869	1.36051	0.209441	0.368954	-5.74602	sorting nexin	-	-
PaCtg1739g34952-t1_34952	0.146814	5.88488	0.351135	0.734229	0.819319	-6.58814	#N/A	#N/A	#N/A
PaCtg0502g27770-t1_27770	0.146775	5.9218	1.46403	0.179982	0.335666	-5.60716	RNA polymerase II transcriptional coactivator	-	-
PaChr3g13640-t1_13640	0.144889	5.82514	1.12984	0.290114	0.451605	-6.00108	peptidyl-prolyl isomerase	-	-
PaChr5g15648-t1_15648	0.144434	8.64689	0.902874	0.392025	0.546942	-6.27185	UBP1-associated protein	-	-
PaChr1g03309-t1_3309	0.144158	10.0495	1.15997	0.278317	0.439156	-5.97424	Belongs to the glycosyltransferase 2 family. Plant cellulose synthase subfamily	-	GT2
PaCtg0586g28248-t1_28248	0.143421	6.27731	1.48578	0.174276	0.327693	-5.5773	Transmembrane amino acid transporter protein	-	-
PaChr4g14521-t1_14521	0.143007	7.31984	1.21851	0.256508	0.419846	-5.91392	NEDD8 ultimate buster	-	-
PaChr2g10155-t1_10155	0.14241	6.20459	1.51737	0.166273	0.317794	-5.53696	Belongs to the Frigida family	-	-
PaCtg0309g26610-t1_26610	0.142239	4.97958	1.10137	0.301627	0.463844	-5.98109	Sulfiredoxin	-	-
PaChr6g19508-t1_19508	0.141948	8.2721	1.40722	0.195664	0.353792	-5.70695	alpha/beta hydrolase fold	-	-
PaChr12g08035-t1_8035	0.141383	9.6117	0.678915	0.515661	0.649238	-6.4367	Alcohol dehydrogenase GroES-like domain	-	-
PaChr6g18762-t1_18762	0.141188	9.54316	1.24487	0.247158	0.409627	-5.90417	Stomatin-like protein 2	-	-
PaChr4g14318-t1_14318	0.140895	7.26652	1.53193	0.162698	0.312909	-5.52869	protein DS12 from 2D-PAGE of leaf, chloroplastic	-	-
PaCtg0815g30017-t1_30017	0.139739	5.51196	1.23712	0.249877	0.412459	-5.86998	Bacterial trigger factor protein (TF) C-terminus	-	-
PaChr1g00575-t1_575	0.139389	7.85185	1.35034	0.212549	0.372364	-5.76556	Macrophage migration inhibitory factor	-	-
PaChr2g09365-t1_9365	0.139251	6.51321	0.981217	0.354201	0.512744	-6.15261	Reversibly glycosylated polypeptide	-	GT75
PaChr2g08684-t1_8684	0.138758	7.71483	1.29211	0.231109	0.394335	-5.83297	methyl-CpG-binding domain-containing protein	-	-
PaChr4g15524-t1_15524	0.13824	4.57671	0.816979	0.436746	0.587412	-6.21086	Nuclear pore complex protein	-	-
PaChr3g13123-t1_13123	0.137297	8.20249	0.847419	0.420509	0.574696	-6.30262	Ketose-bisphosphate aldolase class-II family protein	-	-
PaCtg1085g31555-t1_31555	0.136405	5.02783	0.921817	0.38262	0.538252	-6.1628	acetyltransferase NATA1-like	-	-
PaChr2g08865-t1_8865	0.136355	6.72857	1.39367	0.199578	0.358536	-5.69758	Belongs to the SNF7 family	-	-
PaChr8g21916-t1_21916	0.136178	11.8803	0.786954	0.453177	0.600301	-6.25121	Nucleoside diphosphate kinase	NDPK1	-
PaChr4g15171-t1_15171	0.135764	7.80794	0.969278	0.359783	0.517876	-6.18185	Eukaryotic peptide chain release factor subunit	-	-
PaChr2g11085-t1_11085	0.135736	8.94877	0.97709	0.356123	0.514355	-6.20504	Hydroxyproline-rich glycoprotein family protein	-	-
PaCtg2026g36048-t1_36048	0.135538	5.82836	0.844947	0.421812	0.575548	-6.2776	Translocase of chloroplast 159/132, membrane anchor domain	-	-
PaCtg5190g42092-t1_42092	0.135028	8.66675	1.44585	0.184875	0.341251	-5.67409	Nascent polypeptide-associated complex subunit beta	-	-
PaChr4g15295-t1_15295	0.134423	5.53569	1.34204	0.215114	0.374277	-5.74749	Vacuolar protein sorting-associated protein	-	-
PaChr5g16641-t1_16641	0.134418	7.16316	1.02747	0.33319	0.492137	-6.11785	La protein	-	-
PaChr2g10987-t1_10987	0.13375	6.06077	0.904442	0.39124	0.546447	-6.2261	cation-transporting ATPase	-	-
PaCtg2255g36821-t1_36821	0.133536	7.82298	0.792008	0.450383	0.597533	-6.33923	Haloacid dehalogenase-like hydrolase domain-containing protein	-	-
PaChr5g18255-t1_18255	0.13305	4.3072	0.963522	0.362497	0.520678	-6.05395	pumilio homolog	-	-
PaChr1g02733-t1_2733	0.13298	8.0473	1.39801	0.198318	0.356861	-5.71121	40S ribosomal protein	-	-
PaCtg1624g34500-t1_34500	0.131597	7.3678	0.700021	0.503048	0.641297	-6.40383	Heat shock cognate 70 kDa protein	-	-
PaChr8g22197-t1_22197	0.131461	8.60242	1.20431	0.261666	0.424205	-5.9625	ATP-dependent Clp protease ATP-binding subunit	-	-
PaCtg1541g34051-t1_34051	0.13099	9.82941	0.809092	0.441023	0.589732	-6.32589	Dienelactone hydrolase family	-	-
PaChr2g10795-t1_10795	0.130785	5.05701	0.933398	0.376952	0.534717	-6.15466	Small ubiquitin-related modifier	-	-
PaChr2g08476-t1_8476	0.130781	8.35526	1.27146	0.238012	0.401292	-5.87482	Belongs to the syntaxin family	-	-
PaChr3g12369-t1_12369	0.130543	5.62415	1.17858	0.271226	0.432804	-5.94156	Bacterial trigger factor protein (TF) C-terminus	-	-
PaChr10g04783-t1_4783	0.130528	9.04861	1.37827	0.204108	0.364356	-5.75912	Belongs to the peptidase C1 family	-	-
PaChr5g15973-t1_15973	0.13039	4.90043	0.742243	0.478404	0.621729	-6.30261	Belongs to the class-I pyridine nucleotide-disulfide oxidoreductase family	-	-
PaCtg2649g37823-t1_37823	0.130253	8.41696	1.26945	0.238695	0.401789	-5.87992	60S ribosomal Protein	-	-
PaChr2g10608-t1_10608	0.130243	4.91379	1.30317	0.227481	0.389661	-5.74877	Minor allergen Alt a	-	-
PaChr9g24139-t1_24139	0.129472	8.45988	1.05869	0.31956	0.481518	-6.11381	Belongs to the eukaryotic ribosomal protein eS7 family	-	-
PaChr4g15102-t1_15102	0.129372	9.05938	1.23234	0.251566	0.414172	-5.93278	26S proteasome non-ATPase regulatory subunit	-	-
PaCtg1124g31771-t1_31771	0.128674	5.15273	0.975905	0.356676	0.514569	-6.12247	3-oxo-Delta(4,5)-steroid 5-beta-reductase-like	-	-
PaChr2g09891-t1_9891	0.128128	8.1728	0.982144	0.35377	0.512413	-6.1783	Belongs to the SNF7 family	-	-
PaChr9g25150-t1_25150	0.12805	5.35084	0.980008	0.354763	0.512974	-6.1329	Protein of unknown function (DUF1350)	-	-
PaChr1g00253-t1_253	0.127935	6.44663	0.956928	0.365626	0.523617	-6.17536	prolyl-tRNA synthetase associated domain-containing protein	-	-
PaChr2g09739-t1_9739	0.127632	8.05784	1.1902	0.266873	0.428707	-5.95734	La protein	-	-
PaCtg3451g39599-t1_39599	0.12655	9.94229	1.0209	0.336117	0.495023	-6.12606	CBS domain-containing protein CBSX3	-	-
PaChr10g04131-t1_4131	0.126419	5.15233	1.21605	0.257396	0.420378	-5.87029	Belongs to the SNF7 family	-	-
PaChr9g25001-t1_25001	0.126312	6.48236	1.02855	0.33271	0.491714	-6.10567	Maf-like protein	-	-
PaChr1g03595-t1_3595	0.126286	7.43235	1.31253	0.224449	0.386871	-5.80494	2-alkenal reductase (NADP( )-dependent)-like	-	-
PaChr1g00699-t1_699	0.125632	5.32022	1.20379	0.261857	0.424244	-5.8964	Vacuolar-sorting receptor	VSR1	-
PaChr7g21107-t1_21107	0.125007	9.46858	1.13017	0.289986	0.451605	-6.03515	Peptidyl-prolyl cis-trans isomerase	-	-
PaChr1g01308-t1_1308	0.124589	6.87997	1.31624	0.223256	0.385803	-5.79526	Belongs to the TRAFAC class dynamin-like GTPase superfamily. Dynamin Fzo YdjA family	-	-
PaChr5g16631-t1_16631	0.124544	5.38692	1.25144	0.244872	0.407182	-5.84633	oligopeptidase A	-	-
PaChr5g18227-t1_18227	0.124334	8.55774	0.827731	0.430963	0.582407	-6.33448	anthranilate phosphoribosyltransferase	-	-
PaChr5g17966-t1_17966	0.124163	3.43193	0.799211	0.44642	0.595071	-6.11227	Snapin/Pallidin	-	-
PaChr9g24364-t1_24364	0.123987	7.00228	1.31378	0.224047	0.386871	-5.80041	Peroxisome biogenesis protein	-	-
PaCtg3197g39076-t1_39076	0.123695	8.16534	0.843039	0.42282	0.575585	-6.30507	phosphatase 2C	-	-
PaChr5g18297-t1_18297	0.123272	8.32781	1.26477	0.240287	0.403174	-5.88141	RNA-binding component of the eukaryotic translation initiation factor 3 (eIF-3) complex, which is involved in protein synthesis of a specialized repertoire of mRNAs and, together with other initiation factors, stimulates binding of mRNA and methionyl-tRNAi to the 40S ribosome. The eIF-3 complex specifically targets and initiates translation of a subset of mRNAs involved in cell proliferation. Thi…	-	-
PaCtg2713g37988-t1_37988	0.123195	3.88666	1.07086	0.31436	0.476224	-5.90749	Embryo-specific protein 3, (ATS3)	-	-
PaChr8g23486-t1_23486	0.121591	9.64313	0.708149	0.498243	0.637179	-6.41418	PPIases accelerate the folding of proteins. It catalyzes the cis-trans isomerization of proline imidic peptide bonds in oligopeptides	-	-
PaChr10g04659-t1_4659	0.121541	9.70116	0.757817	0.469514	0.613472	-6.37374	cell division cycle protein 48	-	-
PaChr2g08408-t1_8408	0.121038	8.86083	1.14225	0.285209	0.446704	-6.03603	isoform X1	-	-
PaChr9g25178-t1_25178	0.120861	7.23349	1.17607	0.272174	0.4335	-5.96119	Belongs to the GroES chaperonin family	-	-
PaChr4g15496-t1_15496	0.120751	7.60507	0.682852	0.513293	0.647861	-6.41865	Belongs to the synaptobrevin family	SEC22	-
PaChr5g16175-t1_16175	0.120729	8.53271	1.23385	0.251032	0.414096	-5.9262	Nucleoside diphosphate kinase	NDPK2	-
PaChr3g12491-t1_12491	0.119365	8.47123	1.37482	0.205133	0.365341	-5.75576	importin subunit	-	-
PaChr2g08365-t1_8365	0.118201	8.07091	1.09018	0.306251	0.469252	-6.06616	in the synthesis of the GDP-mannose and dolichol-phosphate-mannose required for a number of critical mannosyl transfer reactions	PMM	-
PaChr10g04702-t1_4702	0.118156	6.57521	1.24046	0.248702	0.411054	-5.87807	Scaffold protein for the de novo synthesis of iron- sulfur (Fe-S) clusters within mitochondria, which is required for maturation of both mitochondrial and cytoplasmic 2Fe-2S and 4Fe-4S proteins	ISU1	-
PaCtg1215g32336-t1_32336	0.117542	9.0345	0.854919	0.416574	0.57116	-6.31566	Photosystem II repair protein PSB27-H1, chloroplastic	-	-
PaChr9g24736-t1_24736	0.117315	7.31383	0.986784	0.35162	0.510171	-6.15877	UDP-glucuronic acid decarboxylase	-	-
PaCtg1786g35148-t1_35148	0.116688	6.81482	0.971759	0.358618	0.516783	-6.16724	-	-	-
PaChr1g01559-t1_1559	0.116642	9.36944	1.15292	0.281042	0.442907	-6.01381	Nascent polypeptide-associated complex subunit alpha-like	-	-
PaChr3g13992-t1_13992	0.116272	8.41209	1.26543	0.240061	0.403061	-5.8844	Required for the assembly and or stability of the 40S ribosomal subunit. Required for the processing of the 20S rRNA- precursor to mature 18S rRNA in a late step of the maturation of 40S ribosomal subunits	-	-
PaChr1g00698-t1_698	0.116207	8.80451	0.878401	0.404421	0.558413	-6.29707	non-green plastid inner envelope membrane protein	-	-
PaCtg2293g36917-t1_36917	0.115978	10.3063	1.01852	0.337179	0.495706	-6.10915	isoflavone	-	-
PaChr11g05304-t1_5304	0.115775	8.75091	0.961162	0.363615	0.521913	-6.22031	-	-	-
PaChr2g09285-t1_9285	0.115556	8.41904	0.743749	0.477539	0.620923	-6.39617	fatty acid biosynthetic process	-	-
PaChr5g18209-t1_18209	0.114756	5.59414	1.24079	0.248585	0.411054	-5.86994	Belongs to the syntaxin family	-	-
PaChr3g14148-t1_14148	0.114728	8.85403	1.1173	0.295144	0.456638	-6.06296	Aminoacylase-1-like isoform X1	-	-
PaCtg1793g35179-t1_35179	0.114527	7.34268	0.979067	0.355201	0.513315	-6.16638	Serine threonine-protein phosphatase 4 regulatory subunit	-	-
PaCtg3045g38724-t1_38724	0.114069	3.48138	0.902232	0.392347	0.54709	-6.02943	DNA damage-binding protein	DDB1A	-
PaChr5g17387-t1_17387	0.113946	11.6779	0.970712	0.359109	0.517199	-6.09803	fructose-bisphosphate aldolase	-	-
PaChr8g22231-t1_22231	0.113542	8.42287	0.673482	0.51894	0.652396	-6.4481	Copper chaperone for superoxide	CCS	-
PaChr3g12819-t1_12819	0.113255	7.46024	1.20931	0.25984	0.422323	-5.92522	UDP-glucuronic acid decarboxylase	-	-
PaChr2g10702-t1_10702	0.112822	8.13588	1.21484	0.257834	0.420378	-5.93173	component of the eukaryotic translation initiation factor 3 (eIF-3) complex, which is involved in protein synthesis of a specialized repertoire of mRNAs and, together with other initiation factors, stimulates binding of mRNA and methionyl-tRNAi to the 40S ribosome. The eIF-3 complex specifically targets and initiates translation of a subset of mRNAs involved in cell proliferation	-	-
PaChr7g20433-t1_20433	0.112395	9.08657	0.819498	0.435387	0.586772	-6.34475	Belongs to the peptidase S10 family	-	-
PaChr2g11117-t1_11117	0.112339	2.91485	0.665664	0.523679	0.656083	-6.15912	Clathrin assembly protein	-	-
PaChr2g08541-t1_8541	0.111741	7.65653	1.18842	0.267536	0.429342	-5.95128	CDT1-like protein a chloroplastic	-	-
PaCtg2847g38327-t1_38327	0.110642	4.25871	0.717197	0.492927	0.633799	-6.25792	Costars	-	-
PaChr4g14685-t1_14685	0.109405	4.66641	0.921911	0.382574	0.538252	-6.12822	Thiosulfate sulfurtransferase 16	-	-
PaChr8g22261-t1_22261	0.10924	7.76623	1.14132	0.285572	0.446882	-6.00502	ATPase required for the post-translational delivery of tail-anchored (TA) proteins to the endoplasmic reticulum. Recognizes and selectively binds the transmembrane domain of TA proteins in the cytosol. This complex then targets to the endoplasmic reticulum by membrane-bound receptors, where the tail- anchored protein is released for insertion. This process is regulated by ATP binding and hydrolys…	-	-
PaChr5g17891-t1_17891	0.109083	12.4076	0.890165	0.398428	0.552539	-6.14118	Belongs to the phosphoglycerate kinase family	-	-
PaChr5g16712-t1_16712	0.10876	7.66802	0.760195	0.468167	0.612811	-6.36183	The coatomer is a cytosolic protein complex that binds to dilysine motifs and reversibly associates with Golgi non- clathrin-coated vesicles, which further mediate biosynthetic protein transport from the ER, via the Golgi up to the trans Golgi network. Coatomer complex is required for budding from Golgi membranes, and is essential for the retrograde Golgi-to-ER transport of dilysine-tagged protei…	-	-
PaCtg1088g31592-t1_31592	0.108628	5.61357	0.842752	0.422971	0.575585	-6.27265	chloroplast lumen common family protein	-	-
PaCtg0326g26672-t1_26672	0.108532	3.93289	0.752152	0.472735	0.615768	-6.19993	Belongs to the pyruvate kinase family	-	-
PaChr9g24297-t1_24297	0.10832	5.46959	0.707612	0.498559	0.637179	-6.37262	-	-	-
PaChr1g00290-t1_290	0.107971	5.1535	0.990431	0.349938	0.508176	-6.10851	Anticodon binding domain of tRNAs	-	-
PaChr5g18092-t1_18092	0.107424	9.93064	0.918564	0.384224	0.53991	-6.22481	60s ribosomal protein	-	-
PaChr3g12410-t1_12410	0.107207	6.96467	1.07739	0.3116	0.473737	-6.06464	Protein of unknown function (DUF952)	-	-
PaChr1g00559-t1_559	0.107055	7.5477	1.18994	0.266972	0.428707	-5.94795	Golgi to ER traffic protein 4 homolog	-	-
PaChr11g05966-t1_5966	0.105749	9.30994	1.03618	0.329341	0.490262	-6.1386	Nitronate monooxygenase	-	-
PaChr8g22944-t1_22944	0.105694	8.6944	0.511004	0.622652	0.733546	-6.56033	Alpha-trehalose glucohydrolase	-	GH37
PaChr1g00308-t1_308	0.105598	7.61277	0.656432	0.52931	0.661833	-6.43725	eukaryotic peptide chain release factor subunit	ERF1-2	-
PaChr5g18310-t1_18310	0.105503	8.68875	0.210693	0.838204	0.893644	-6.67763	kDa class I heat shock	-	-
PaCtg4556g41310-t1_41310	0.105464	9.61803	0.557056	0.592181	0.712748	-6.51581	Bifunctional epoxide hydrolase 2-like	-	-
PaChr3g14010-t1_14010	0.104882	9.13118	1.15109	0.281753	0.443752	-6.02228	The pyruvate dehydrogenase complex catalyzes the overall conversion of pyruvate to acetyl-CoA and CO(2)	-	-
PaChr3g12396-t1_12396	0.104412	7.87601	0.549345	0.597226	0.71577	-6.51008	Catalyzes the formation of S-adenosylmethionine from methionine and ATP	-	-
PaCtg3103g38865-t1_38865	0.104339	8.40273	1.03342	0.330559	0.490469	-6.13697	Phosphoribosylaminoimidazole-succinocarboxamide synthase	-	-
PaChr7g21711-t1_21711	0.1043	8.53202	0.926531	0.380306	0.537315	-6.24609	RNA-binding component of the eukaryotic translation initiation factor 3 (eIF-3) complex, which is involved in protein synthesis of a specialized repertoire of mRNAs and, together with other initiation factors, stimulates binding of mRNA and methionyl-tRNAi to the 40S ribosome. The eIF-3 complex specifically targets and initiates translation of a subset of mRNAs involved in cell proliferation. Thi…	-	-
PaCtg0910g30574-t1_30574	0.103975	7.3732	1.08403	0.308813	0.472049	-6.06095	Neutral/alkaline non-lysosomal ceramidase, C-terminal	-	-
PaCtg1013g31187-t1_31187	0.10396	7.82654	1.06191	0.318178	0.480635	-6.09009	Tetratricopeptide repeat (TPR)-like superfamily protein	-	-
PaChr5g16424-t1_16424	0.103672	8.16181	0.654629	0.530414	0.662887	-6.45041	Catalyzes the oxidative decarboxylation of 6- phosphogluconate to ribulose 5-phosphate and CO(2), with concomitant reduction of NADP to NADPH	-	-
PaChr7g20121-t1_20121	0.102957	5.6514	0.796509	0.447904	0.596516	-6.3129	Trafficking protein particle complex subunit	-	-
PaChr11g06114-t1_6114	0.10286	5.41621	0.905082	0.39092	0.5463	-6.20718	Carboxylesterase	-	-
PaChr8g21817-t1_21817	0.102787	6.96851	1.1494	0.282414	0.444243	-5.988	Component of the ubiquinol-cytochrome c reductase complex (complex III or cytochrome b-c1 complex), which is a respiratory chain that generates an electrochemical potential coupled to ATP synthesis	-	-
PaChr10g04597-t1_4597	0.102446	5.44233	1.03862	0.328272	0.489711	-6.08068	mitogen-activated protein kinase	-	-
PaCtg0822g30047-t1_30047	0.102393	9.91305	0.998451	0.346258	0.504406	-6.14992	O-methyltransferase activity	-	-
PaChr12g07926-t1_7926	0.102226	5.7721	0.7098	0.49727	0.637179	-6.38428	Soul heme-binding family protein	-	-
PaCtg5269g42176-t1_42176	0.102065	10.082	0.838809	0.425059	0.577807	-6.28691	CBS domain-containing protein CBSX3	-	-
PaChr1g00236-t1_236	0.101341	5.83843	1.10566	0.299871	0.461983	-6.02734	Belongs to the adenylate kinase family	-	-
PaChr7g21289-t1_21289	0.101247	7.60649	0.814312	0.438189	0.588109	-6.31716	Reticulon-like protein	-	-
PaChr5g18311-t1_18311	0.100881	8.91386	0.205076	0.84245	0.896778	-6.68081	Belongs to the small heat shock protein (HSP20) family	-	-
PaCtg1094g31617-t1_31617	0.100643	3.7997	0.491726	0.635645	0.744613	-6.35574	Endo-1,3(4)-beta-glucanase	-	-
PaChr2g10626-t1_10626	0.100259	9.67128	0.532303	0.608458	0.72547	-6.52772	Bifunctional epoxide hydrolase 2-like	-	-
PaChr1g00683-t1_683	0.099528	7.14556	0.622448	0.550351	0.677806	-6.4564	Histidine biosynthesis bifunctional protein (HISIE)	-	-
PaChr11g06078-t1_6078	0.099447	7.06867	0.990196	0.350046	0.508176	-6.15397	Belongs to the ubiquitin-conjugating enzyme family	-	-
PaChr6g19121-t1_19121	0.0992444	9.97386	0.397155	0.701265	0.796878	-6.5789	Belongs to the 14-3-3 family	-	-
PaChr3g14076-t1_14076	0.0988564	5.52546	0.771256	0.461932	0.609041	-6.32712	Belongs to the hexokinase family	HXK1	-
PaChr5g16202-t1_16202	0.0987688	7.60736	1.00289	0.344237	0.502037	-6.14574	HAD-hyrolase-like	-	-
PaChr4g14333-t1_14333	0.0982803	8.37816	0.857443	0.415256	0.569968	-6.30121	ATP synthase subunit epsilon	-	-
PaCtg1215g32333-t1_32333	0.0981972	5.76221	0.900862	0.393034	0.547321	-6.22709	-	-	-
PaCtg1543g34058-t1_34058	0.0980371	9.50678	1.06181	0.318217	0.480635	-6.10581	of pyruvate dehydrogenase complex	LTA3	-
PaChr12g07368-t1_7368	0.097868	8.52603	1.09912	0.302551	0.464704	-6.07457	Catalyzes the formation of 6,7-dimethyl-8- ribityllumazine by condensation of 5-amino-6-(D- ribitylamino)uracil with 3,4-dihydroxy-2-butanone 4-phosphate. This is the penultimate step in the biosynthesis of riboflavin	-	-
PaChr1g00209-t1_209	0.0977147	8.37207	0.881746	0.40271	0.557262	-6.27958	calcium-dependent protein kinase	-	-
PaChr12g07360-t1_7360	0.0965507	7.59489	0.937744	0.374841	0.533508	-6.20802	V-type proton ATPase subunit	-	-
PaChr2g09776-t1_9776	0.0961859	6.69917	0.460122	0.657236	0.761307	-6.54193	#N/A	#N/A	#N/A
PaCtg3948g40441-t1_40441	0.0959893	5.53417	0.483913	0.64095	0.749101	-6.5167	Belongs to the nonaspanin (TM9SF) (TC 9.A.2) family	-	-
PaChr11g06589-t1_6589	0.0958746	7.67332	0.92224	0.382412	0.538252	-6.22368	Epidermal growth factor receptor substrate 15-like	-	-
PaChr6g18649-t1_18649	0.0957065	6.06238	1.00343	0.343989	0.501963	-6.13253	Branched-chain-amino-acid aminotransferase-like protein 3	-	-
PaCtg0769g29751-t1_29751	0.0957026	7.79931	0.886916	0.400077	0.553919	-6.25791	NADH dehydrogenase ubiquinone flavoprotein 2	-	-
PaChr8g22000-t1_22000	0.0955457	7.61704	1.0318	0.331275	0.490469	-6.11711	mRNA cap-binding component of the eukaryotic translation initiation factor 3 (eIF-3) complex, which is involved in protein synthesis of a specialized repertoire of mRNAs and, together with other initiation factors, stimulates binding of mRNA and methionyl-tRNAi to the 40S ribosome. The eIF-3 complex specifically targets and initiates translation of a subset of mRNAs involved in cell proliferation…	-	-
PaChr5g17086-t1_17086	0.0952101	9.46322	0.935281	0.376037	0.534319	-6.23161	60S ribosomal Protein	-	-
PaChr1g02892-t1_2892	0.0946715	9.00876	1.05005	0.323286	0.484442	-6.13166	Belongs to the class I-like SAM-binding methyltransferase superfamily. Cation-independent O- methyltransferase family	-	-
PaChr3g11454-t1_11454	0.0946305	4.11733	0.874291	0.40653	0.560715	-6.11719	macrophage migration inhibitory factor	-	-
PaCtg3005g38649-t1_38649	0.0943402	7.66751	0.954165	0.366943	0.524912	-6.19377	Serine--tRNA	-	-
PaChr10g04435-t1_4435	0.0932562	10.3156	0.763167	0.466486	0.611871	-6.33677	Belongs to the eukaryotic ribosomal protein eS7 family	-	-
PaChr5g17254-t1_17254	0.0928523	7.01525	0.780682	0.456662	0.603647	-6.33969	Belongs to the peptidase S10 family	-	-
PaChr1g02635-t1_2635	0.092371	5.1677	0.958877	0.364699	0.522584	-6.13998	-	-	-
PaChr5g15650-t1_15650	0.0921678	5.95996	0.680655	0.514614	0.648697	-6.40785	Adaptin ear-binding coat-associated protein	-	-
PaChr3g13617-t1_13617	0.0920942	5.85523	0.58728	0.572631	0.695475	-6.46925	Plant lipoxygenase may be involved in a number of diverse aspects of plant physiology including growth and development, pest resistance, and senescence or responses to wounding	LOX9	-
PaChr2g10666-t1_10666	0.0917437	8.2084	0.771888	0.461577	0.608889	-6.36518	Subunit of the peripheral V1 complex of vacuolar ATPase. Subunit C is necessary for the assembly of the catalytic sector of the enzyme and is likely to have a specific function in its catalytic activity. V-ATPase is responsible for acidifying a variety of intracellular compartments in eukaryotic cells	DET3	-
PaCtg0564g28152-t1_28152	0.0913619	2.34471	0.647086	0.535048	0.666827	-6.11367	Belongs to the eukaryotic initiation factor 4E family	-	-
PaChr11g06262-t1_6262	0.0911799	8.81312	0.804774	0.443376	0.592255	-6.36017	Prolyl endopeptidase-like	-	-
PaChr11g06444-t1_6444	0.0906589	7.06335	0.935272	0.376041	0.534319	-6.20627	SAL1 phosphatase-like	-	-
PaChr4g14949-t1_14949	0.0903913	4.68931	0.723904	0.489011	0.630998	-6.2957	Pentatricopeptide repeat-containing protein	-	-
PaChr1g00702-t1_702	0.0902586	7.91033	0.722547	0.489802	0.631377	-6.39511	N-carbamoylputrescine amidase	CPA	-
PaChr6g19091-t1_19091	0.0900229	8.67428	0.704736	0.500257	0.638059	-6.43564	Belongs to the glycosyl hydrolase 32 family	-	GH32
PaCtg2128g36447-t1_36447	0.0895566	6.42053	0.466057	0.653154	0.758829	-6.53532	Belongs to the cytochrome b5 family	-	-
PaCtg2722g38018-t1_38018	0.0895091	9.69465	0.442866	0.669171	0.771443	-6.57332	Ribosomal protein P0 is the functional equivalent of E.coli protein L10	-	-
PaCtg0547g28018-t1_28018	0.0884588	6.65861	0.635336	0.542314	0.672798	-6.43917	#N/A	#N/A	#N/A
PaChr2g10198-t1_10198	0.0880508	4.45264	0.619902	0.551947	0.679442	-6.34453	DUF21 domain-containing protein	-	-
PaCtg0241g26161-t1_26161	0.0879811	9.18818	0.693701	0.506804	0.643921	-6.44056	Calnexin homolog	-	-
PaChr8g21964-t1_21964	0.0876203	5.69174	0.815827	0.437369	0.587685	-6.2987	eukaryotic translation initiation factor	-	-
PaCtg6303g42898-t1_42898	0.0874443	7.6272	0.945117	0.371279	0.529032	-6.20163	PB1 domain containing protein, expressed	-	-
PaCtg0225g26060-t1_26060	0.0873452	6.95564	0.755805	0.470657	0.614314	-6.35842	Beta-hexosaminidase	-	GH20
PaChr5g16555-t1_16555	0.0872017	8.14659	0.785242	0.454127	0.600932	-6.3524	Belongs to the 14-3-3 family	-	-
PaChr10g04925-t1_4925	0.0869255	9.40879	0.624048	0.54935	0.677286	-6.48215	Belongs to the small GTPase superfamily. SAR1 family	-	-
PaCtg0302g26561-t1_26561	0.0858944	11.2538	0.666617	0.5231	0.655987	-6.36875	Belongs to the chaperonin (HSP60) family	-	-
PaChr5g15864-t1_15864	0.0856078	5.67791	0.909545	0.388694	0.543765	-6.2165	Pyridoxal 5'-phosphate (PLP)-binding protein, which may be involved in intracellular homeostatic regulation of pyridoxal 5'-phosphate (PLP), the active form of vitamin B6	-	-
PaChr6g19774-t1_19774	0.0854341	7.56056	0.463683	0.654785	0.760029	-6.55096	ER membrane protein complex subunit	-	-
PaChr10g04689-t1_4689	0.0845069	9.95775	0.946574	0.370579	0.528451	-6.19726	Belongs to the AAA ATPase family	-	-
PaChr5g17482-t1_17482	0.0843992	6.46906	0.875276	0.406023	0.560321	-6.25013	exocyst complex component	-	-
PaChr11g06680-t1_6680	0.083801	7.51936	0.715264	0.49406	0.634934	-6.39388	Bifunctional aspartate aminotransferase and glutamate aspartate-prephenate	-	-
PaChr12g07412-t1_7412	0.0835766	9.74639	0.868192	0.409673	0.564133	-6.27999	Glyoxylate succinic semialdehyde reductase	-	-
PaCtg1215g32338-t1_32338	0.0830803	8.98556	0.511968	0.622006	0.733546	-6.56053	The coatomer is a cytosolic protein complex that binds to dilysine motifs and reversibly associates with Golgi non- clathrin-coated vesicles, which further mediate biosynthetic protein transport from the ER, via the Golgi up to the trans Golgi network	-	-
PaChr2g08254-t1_8254	0.0830379	6.12525	0.68543	0.511747	0.647195	-6.40352	Peptidyl-prolyl cis-trans isomerase	-	-
PaChr2g09287-t1_9287	0.0827606	9.95823	0.924512	0.381296	0.537877	-6.21779	Belongs to the AAA ATPase family	RPT4A	-
PaChr3g12719-t1_12719	0.0825661	8.41113	0.555189	0.5934	0.713877	-6.52419	Belongs to the small GTPase superfamily. SAR1 family	-	-
PaChr1g00386-t1_386	0.0823252	8.06863	0.627864	0.546965	0.6756	-6.46567	Succinyl-CoA synthetase functions in the citric acid cycle (TCA), coupling the hydrolysis of succinyl-CoA to the synthesis of ATP and thus represents the only step of substrate- level phosphorylation in the TCA. The alpha subunit of the enzyme binds the substrates coenzyme A and phosphate, while succinate binding and nucleotide specificity is provided by the beta subunit	-	-
PaCtg0711g29292-t1_29292	0.0820257	5.9751	0.862787	0.412473	0.567067	-6.26362	Heat shock chaperonin-binding motif.	-	-
PaChr12g06914-t1_6914	0.0816958	6.45977	0.730163	0.485374	0.628218	-6.36899	Altered inheritance of mitochondria protein 32-like	-	-
PaChr5g15971-t1_15971	0.0815939	5.97367	0.612718	0.556464	0.683349	-6.45395	Belongs to the synaptobrevin family	-	-
PaChr2g10665-t1_10665	0.0815587	6.85929	0.390841	0.70575	0.799829	-6.57736	Belongs to the pyrroline-5-carboxylate reductase family	-	-
PaCtg1303g32857-t1_32857	0.0811337	6.77217	0.812728	0.439047	0.588464	-6.30868	Belongs to the AAA ATPase family	-	-
PaChr9g25122-t1_25122	0.081071	10.2988	0.751973	0.472837	0.615768	-6.34631	The proteasome is a multicatalytic proteinase complex which is characterized by its ability to cleave peptides with Arg, Phe, Tyr, Leu, and Glu adjacent to the leaving group at neutral or slightly basic pH	PAA1	-
PaCtg4654g41444-t1_41444	0.0807811	5.62469	0.758649	0.469043	0.613326	-6.34198	GDSL esterase lipase	-	-
PaChr2g08469-t1_8469	0.0807275	9.31922	0.553005	0.594828	0.713906	-6.52931	Catalyzes the conversion of hemimercaptal, formed from methylglyoxal and glutathione, to S-lactoylglutathione	-	-
PaChr6g18958-t1_18958	0.080579	3.82934	0.662143	0.525823	0.65812	-6.25539	RING-like zinc finger	-	-
PaCtg1774g35100-t1_35100	0.0803822	7.69108	0.570394	0.583508	0.705315	-6.49417	Belongs to the expansin family	EXLA1	-
PaCtg0561g28130-t1_28130	0.0800785	7.65224	0.553232	0.59468	0.713906	-6.50375	Belongs to the lyase 1 family. Adenylosuccinate lyase subfamily	-	-
PaChr1g00614-t1_614	0.0793443	8.37265	0.81085	0.440067	0.588862	-6.34046	alpha-soluble NSF attachment protein	-	-
PaChr1g01124-t1_1124	0.0773807	5.97814	0.696761	0.504984	0.64312	-6.39634	thylakoid lumenal 17.4 kDa protein	-	-
PaChr2g08153-t1_8153	0.0772265	5.44548	0.790173	0.451396	0.598565	-6.30755	ribosomal protein L51	-	-
PaChr7g21178-t1_21178	0.0771659	9.62485	0.752944	0.472284	0.615768	-6.3812	Belongs to the glyceraldehyde-3-phosphate dehydrogenase family	-	-
PaChr2g09329-t1_9329	0.0766789	9.9304	0.463832	0.654683	0.760029	-6.55045	cell division cycle protein 48	-	-
PaChr5g17796-t1_17796	0.0766479	7.62154	0.658575	0.528	0.66052	-6.43591	At4g28440-like	-	-
PaChr3g13442-t1_13442	0.0755084	5.9029	0.477075	0.64561	0.753163	-6.53217	serine-threonine kinase receptor-associated	-	-
PaCtg1846g35370-t1_35370	0.0753549	3.08895	0.513489	0.620987	0.732846	-6.27084	non-specific phospholipase	-	-
PaCtg1712g34863-t1_34863	0.0748895	8.03906	0.79457	0.448971	0.596516	-6.34182	importin subunit	-	-
PaChr9g23912-t1_23912	0.0740055	8.94028	0.506304	0.625808	0.735913	-6.56437	Belongs to the small GTPase superfamily. SAR1 family	-	-
PaChr10g04701-t1_4701	0.0737779	6.01578	0.440728	0.670657	0.772806	-6.55029	Chaperone protein dnaJ	-	-
PaCtg0865g30280-t1_30280	0.073716	8.792	0.519036	0.617279	0.731186	-6.55785	Serine carboxypeptidase S28	-	-
PaChr5g16539-t1_16539	0.0733995	7.67602	0.622841	0.550105	0.677806	-6.46085	Glycine-rich RNA-binding protein	-	-
PaChr7g21454-t1_21454	0.0728829	7.58159	0.687578	0.51046	0.6467	-6.41487	5'-methylthioadenosine S-adenosylhomocysteine nucleosidase	-	-
PaCtg1143g31957-t1_31957	0.0726208	6.74812	0.452471	0.662515	0.766202	-6.54675	FLX-like 1	-	-
PaChr8g23357-t1_23357	0.0725823	10.7928	0.769809	0.462744	0.609479	-6.31108	Belongs to the ClpA ClpB family	-	-
PaCtg0347g26805-t1_26805	0.0725223	7.44686	0.444168	0.668267	0.771101	-6.55921	Lysosomal	-	GH38
PaChr8g23071-t1_23071	0.0721395	8.51427	0.604643	0.561567	0.68663	-6.49849	DnaJ protein homolog	-	-
PaCtg1455g33686-t1_33686	0.0716123	4.10059	0.361765	0.726559	0.812544	-6.44488	60S ribosomal protein	-	-
PaChr1g00040-t1_40	0.0713965	8.0831	0.732993	0.483735	0.627055	-6.39142	-	-	-
PaChr3g11733-t1_11733	0.0713464	4.8807	0.568305	0.584862	0.70628	-6.41982	Triphosphate tunel metalloenzyme 3-like	-	-
PaChr2g08316-t1_8316	0.0710824	9.65682	0.552287	0.595298	0.714133	-6.5169	The coatomer is a cytosolic protein complex that binds to dilysine motifs and reversibly associates with Golgi non- clathrin-coated vesicles, which further mediate biosynthetic protein transport from the ER, via the Golgi up to the trans Golgi network. The coatomer complex is required for budding from Golgi membranes, and is essential for the retrograde Golgi-to-ER transport of dilysine-tagged pr…	COPE1	-
PaCtg0220g26038-t1_26038	0.0710714	7.33234	0.646935	0.535141	0.666827	-6.44097	ubiquitin thioesterase	-	-
PaChr7g21552-t1_21552	0.0702343	9.36103	0.706319	0.499322	0.637187	-6.42645	-	-	-
PaChr6g19442-t1_19442	0.0696788	4.60495	0.474732	0.647211	0.754276	-6.44399	Lactoylglutathione lyase	-	-
PaChr5g15649-t1_15649	0.0694956	4.89394	0.409492	0.692537	0.791204	-6.50399	SCY1-like protein 2	-	-
PaChr5g17878-t1_17878	0.069134	9.44565	0.709098	0.497683	0.637179	-6.42153	Belongs to the glyceraldehyde-3-phosphate dehydrogenase family	-	-
PaCtg3941g40437-t1_40437	0.0689351	9.48937	0.423051	0.683	0.783104	-6.59148	heterogeneous nuclear ribonucleoprotein	-	-
PaChr2g08695-t1_8695	0.0689273	5.23996	0.623974	0.549396	0.677286	-6.41585	Bifunctional phosphatase IMPL2	-	-
PaCtg6303g42900-t1_42900	0.0685752	7.2655	0.69591	0.505489	0.643442	-6.40634	PB1 domain containing protein, expressed	-	-
PaChr4g14835-t1_14835	0.0680832	6.87524	0.271758	0.792441	0.863432	-6.62061	Glutathione S-transferase	-	-
PaChr1g01664-t1_1664	0.0679836	4.1606	0.391785	0.705078	0.799489	-6.43855	Small ubiquitin-related modifier 2	-	-
PaChr7g20179-t1_20179	0.0678896	10.9003	0.455188	0.660638	0.764379	-6.509	Belongs to the 14-3-3 family	-	-
PaCtg1291g32777-t1_32777	0.0678805	10.2414	0.60045	0.564228	0.68889	-6.45599	Catalyzes the rate-limiting step of the oxidative pentose-phosphate pathway, which represents a route for the dissimilation of carbohydrates besides glycolysis	-	-
PaChr2g08805-t1_8805	0.0678085	7.68046	0.5763	0.579691	0.701702	-6.4904	Uncharacterized protein family UPF0054	-	-
PaChr11g06281-t1_6281	0.0676347	7.31342	0.579868	0.577392	0.699515	-6.48424	Belongs to the adenylate kinase family	-	-
PaCtg0980g30962-t1_30962	0.067534	7.69469	0.386971	0.708505	0.801804	-6.58833	Calcium-dependent protein kinase	-	-
PaChr8g21929-t1_21929	0.0668219	7.13508	0.709801	0.497269	0.637179	-6.39551	Belongs to the TRAFAC class dynamin-like GTPase superfamily. Dynamin Fzo YdjA family	-	-
PaChr5g18307-t1_18307	0.0664328	8.86188	0.537525	0.605004	0.722368	-6.54754	Universal stress protein	-	-
PaChr5g16294-t1_16294	0.0660788	5.69606	0.666762	0.523012	0.655987	-6.41295	Ubiquitin-fold modifier 1	-	-
PaCtg1078g31485-t1_31485	0.0659782	3.75398	0.412514	0.690406	0.789834	-6.38937	photosystem II core complex proteins psbY	-	-
PaChr4g15325-t1_15325	0.0659176	7.13029	0.689017	0.5096	0.646409	-6.4106	Belongs to the glycosyl hydrolase 13 family	-	GH13
PaCtg0732g29444-t1_29444	0.0655888	6.35786	0.489922	0.636868	0.745358	-6.523	belongs to the uridine kinase family	-	-
PaCtg1321g32933-t1_32933	0.0654467	7.43851	0.382375	0.711783	0.803085	-6.58671	Belongs to the lyase 1 family. Adenylosuccinate lyase subfamily	-	-
PaChr2g09892-t1_9892	0.0653957	8.579	0.652104	0.531963	0.664469	-6.4697	Belongs to the SNF7 family	-	-
PaCtg5333g42239-t1_42239	0.0652868	5.32381	0.527843	0.611416	0.727323	-6.48036	Subunit of the peripheral V1 complex of vacuolar ATPase essential for assembly or catalytic function. V-ATPase is responsible for acidifying a variety of intracellular compartments in eukaryotic cells	-	-
PaChr7g21345-t1_21345	0.0646154	9.57305	0.408285	0.693388	0.791821	-6.59477	Belongs to the class-III pyridoxal-phosphate-dependent aminotransferase family	-	-
PaCtg1912g35562-t1_35562	0.0645067	6.63662	0.362084	0.726329	0.812544	-6.5842	Isocitrate dehydrogenase (NAD	-	-
PaChr10g04388-t1_4388	0.0644932	5.74076	0.419567	0.685445	0.785219	-6.557	Belongs to the class I-like SAM-binding methyltransferase superfamily. Cation-independent O- methyltransferase family	-	-
PaChr9g24519-t1_24519	0.064413	8.92539	0.360427	0.727523	0.813264	-6.63276	60S ribosomal protein	-	-
PaChr1g00742-t1_742	0.0638851	3.79548	0.496748	0.632247	0.741658	-6.3527	BEST Arabidopsis thaliana protein match is	-	-
PaChr9g24570-t1_24570	0.0635604	7.55516	0.429472	0.678504	0.779728	-6.56731	Belongs to the ubiquitin-activating E1 family	UBA1	-
PaCtg0711g29291-t1_29291	0.0633481	8.49638	0.497547	0.631708	0.741367	-6.56047	TPR repeat-containing thioredoxin TDX	TDX	-
PaChr1g02666-t1_2666	0.0628673	9.0155	0.526165	0.612531	0.727986	-6.55219	Belongs to the glycosyl hydrolase 32 family	-	GH32
PaCtg4171g40770-t1_40770	0.0620693	8.74679	0.651713	0.532203	0.664469	-6.4749	heat shock protein	HSP81-3	-
PaChr2g10543-t1_10543	0.0608814	6.50204	0.571762	0.582623	0.70458	-6.47731	kDa ribonucleoprotein	-	-
PaChr2g08612-t1_8612	0.0607263	8.73124	0.687196	0.510689	0.6467	-6.44971	glycine-rich RNA-binding	GRP1	-
PaCtg1334g32998-t1_32998	0.0596018	8.37674	0.633774	0.543285	0.673163	-6.47319	Belongs to the CAP family	-	-
PaChr3g13228-t1_13228	0.0595994	8.20424	0.367817	0.722208	0.81053	-6.60817	Belongs to the ClpA ClpB family	-	-
PaChr7g20567-t1_20567	0.0594358	10.8705	0.474375	0.647455	0.754276	-6.50065	Belongs to the heat shock protein 70 family	-	-
PaChr5g17634-t1_17634	0.0586589	7.42026	0.598811	0.56527	0.689499	-6.47299	Belongs to the ubiquitin-conjugating enzyme family	-	-
PaChr11g05994-t1_5994	0.0585714	5.30667	0.534778	0.60682	0.723856	-6.47524	Protease Do-like 1 chloroplastic	-	-
PaCtg0800g29955-t1_29955	0.0576726	8.49705	0.663013	0.525293	0.65778	-6.4588	-	-	-
PaChr5g17440-t1_17440	0.0574666	7.44738	0.38658	0.708784	0.801804	-6.58504	40s ribosomal protein	-	-
PaChr9g24646-t1_24646	0.0571507	8.40521	0.450079	0.66417	0.767767	-6.58045	Belongs to the small GTPase superfamily. SAR1 family	-	-
PaChr11g05201-t1_5201	0.0562836	5.53745	0.510881	0.622735	0.733546	-6.50256	Thylakoid lumenal 15.0 kDa protein 2	-	-
PaChr8g23444-t1_23444	0.0562561	7.84574	0.601975	0.56326	0.688038	-6.47738	U6 snRNA-associated Sm-like protein	-	-
PaChr8g23534-t1_23534	0.0560558	7.46493	0.611398	0.557296	0.68404	-6.46533	snf1-related protein kinase regulatory subunit	-	-
PaCtg2759g38094-t1_38094	0.0557293	5.60199	0.522976	0.614653	0.729434	-6.4992	-	-	-
PaChr2g10703-t1_10703	0.0552181	7.84752	0.490347	0.63658	0.745358	-6.54226	Ubiquitin-like modifier-activating enzyme	-	-
PaChr1g03364-t1_3364	0.0551268	6.30506	0.585221	0.573951	0.696745	-6.46871	U2 small nuclear ribonucleoprotein B''	-	-
PaChr2g10888-t1_10888	0.0550282	7.44489	0.515355	0.619739	0.732206	-6.52257	RNA-binding protein	Y14	-
PaCtg0719g29368-t1_29368	0.0547127	11.6106	0.3769	0.715696	0.806427	-6.5138	Aldehyde dehydrogenase family	-	-
PaCtg2732g38044-t1_38044	0.0542325	4.55708	0.262069	0.799652	0.86646	-6.52366	#N/A	#N/A	#N/A
PaCtg0482g27586-t1_27586	0.0540433	9.24135	0.363841	0.725065	0.812438	-6.62477	2-oxoglutarate dehydrogenase	-	-
PaChr12g07462-t1_7462	0.052674	9.53296	0.583527	0.575039	0.697732	-6.50345	adenosine kinase	ADK	-
PaChr2g10246-t1_10246	0.0523647	7.36302	0.568819	0.584529	0.706213	-6.49121	Belongs to the peptidase S10 family	-	-
PaChr7g21763-t1_21763	0.0521797	5.33469	0.553462	0.594529	0.713906	-6.4664	Cytosolic enolase	-	-
PaChr8g21896-t1_21896	0.051231	8.94044	0.347608	0.73678	0.821806	-6.63751	nucleic acid binding protein	-	-
PaChr11g06464-t1_6464	0.0510836	9.00698	0.325521	0.752837	0.832772	-6.64451	alcohol dehydrogenase	ADH1	-
PaChr6g19158-t1_19158	0.0510056	6.44085	0.303015	0.76933	0.846962	-6.60314	polyadenylate-binding protein	-	-
PaCtg2096g36311-t1_36311	0.0492846	6.4278	0.391705	0.705135	0.799489	-6.56966	dihydropyrimidine dehydrogenase	-	-
PaChr1g01302-t1_1302	0.0489715	8.13394	0.369087	0.721296	0.809865	-6.60537	-	-	-
PaCtg2155g36528-t1_36528	0.0482206	11.6044	0.336862	0.744576	0.827234	-6.52954	Aldehyde dehydrogenase family	-	-
PaChr8g23327-t1_23327	0.0480637	11.4526	0.28318	0.78397	0.857878	-6.55431	Transaldolase	-	-
PaCtg0944g30740-t1_30740	0.0478493	9.75974	0.538841	0.604136	0.722009	-6.51961	Belongs to the AAA ATPase family	-	-
PaChr6g19523-t1_19523	0.0475612	10.1172	0.342194	0.740704	0.823652	-6.59287	6-phosphogluconolactonase	-	-
PaChr3g11647-t1_11647	0.0474305	6.1368	0.37645	0.716018	0.806433	-6.57772	Belongs to the calycin superfamily. Lipocalin family	-	-
PaChr3g12277-t1_12277	0.0473487	7.44894	0.308604	0.765222	0.843902	-6.61449	12-oxophytodienoate reductase	OPR3	-
PaCtg2630g37766-t1_37766	0.0472929	8.62972	0.445227	0.667532	0.770602	-6.59228	sulfurtransferase	MST1	-
PaChr4g14978-t1_14978	0.0471422	9.48737	0.481412	0.642652	0.750745	-6.56315	The proteasome is a multicatalytic proteinase complex which is characterized by its ability to cleave peptides with Arg, Phe, Tyr, Leu, and Glu adjacent to the leaving group at neutral or slightly basic pH	-	-
PaChr9g24593-t1_24593	0.0465815	7.9791	0.353967	0.732182	0.817394	-6.60715	Histone H2A	-	-
PaCtg2226g36744-t1_36744	0.0462288	6.39397	0.334802	0.746074	0.82758	-6.59203	The coatomer is a cytosolic protein complex that binds to dilysine motifs and reversibly associates with Golgi non- clathrin-coated vesicles, which further mediate biosynthetic protein transport from the ER, via the Golgi up to the trans Golgi network. Coatomer complex is required for budding from Golgi membranes, and is essential for the retrograde Golgi-to-ER transport of dilysine-tagged protei…	-	-
PaChr1g02429-t1_2429	0.0457098	4.34454	0.329006	0.750295	0.830846	-6.48095	Belongs to the carbohydrate kinase PfkB family	-	-
PaCtg1118g31748-t1_31748	0.0452188	8.28359	0.323518	0.754299	0.834027	-6.62792	peptide-N(4)-(N-acetyl-beta- glucosaminyl)asparagine amidase	PNG1	-
PaChr10g04477-t1_4477	0.0447916	5.69776	0.439985	0.671174	0.773051	-6.54614	ATP-dependent Clp protease proteolytic subunit	-	-
PaChr6g18644-t1_18644	0.0443675	6.71118	0.407616	0.693861	0.792005	-6.56669	Belongs to the ATCase OTCase family	PYRB	-
PaChr2g10880-t1_10880	0.043953	7.24221	0.399618	0.699518	0.796673	-6.57844	calcium-binding	-	-
PaChr10g04469-t1_4469	0.0438723	5.97172	0.473293	0.648195	0.754792	-6.5345	Pyridoxal kinase	-	-
PaCtg0495g27645-t1_27645	0.0429968	3.97152	0.278485	0.787448	0.860204	-6.46108	homoserine	-	-
PaChr5g15895-t1_15895	0.0429567	11.7012	0.393212	0.704064	0.799344	-6.50301	Belongs to the chaperonin (HSP60) family	-	-
PaChr12g07495-t1_7495	0.0423461	10.3294	0.406964	0.694322	0.792136	-6.55571	60S ribosomal protein	-	-
PaCtg2145g36498-t1_36498	0.0423224	8.84437	0.299673	0.77179	0.848936	-6.65503	FabA-like domain	-	-
PaCtg1085g31554-t1_31554	0.0419291	6.60467	0.356228	0.73055	0.816289	-6.58587	3-beta hydroxysteroid dehydrogenase/isomerase family	-	-
PaChr1g00203-t1_203	0.0418464	8.46318	0.439339	0.671623	0.773218	-6.58828	Essential subunit of the N-oligosaccharyl transferase (OST) complex which catalyzes the transfer of a high mannose oligosaccharide from a lipid-linked oligosaccharide donor to an asparagine residue within an Asn-X-Ser Thr consensus motif in nascent polypeptide chains	-	-
PaChr2g08919-t1_8919	0.0417137	9.58942	0.253426	0.8061	0.871589	-6.64981	60S ribosomal Protein	-	-
PaChr2g08191-t1_8191	0.0416211	10.1325	0.443339	0.668842	0.771414	-6.54905	Required for the assembly and or stability of the 40S ribosomal subunit. Required for the processing of the 20S rRNA- precursor to mature 18S rRNA in a late step of the maturation of 40S ribosomal subunits	-	-
PaChr2g10963-t1_10963	0.0415725	6.56442	0.42276	0.683204	0.783104	-6.55722	Magnesium-protoporphyrin IX monomethyl ester oxidative cyclase	-	-
PaChr1g01585-t1_1585	0.0410394	5.54438	0.328356	0.750768	0.830846	-6.58547	xanthoxin	ABA2	-
PaCtg0090g25560-t1_25560	0.0410131	9.45849	0.247523	0.810513	0.875138	-6.65662	Belongs to the ATPase B chain family	-	-
PaCtg1727g34917-t1_34917	0.0407452	6.51885	0.370598	0.720211	0.809004	-6.57906	calcium-dependent cysteine-type endopeptidase activity	-	-
PaCtg0800g29959-t1_29959	0.0403779	9.35292	0.461114	0.656553	0.761307	-6.5781	Catalyzes the oxidative decarboxylation of 6- phosphogluconate to ribulose 5-phosphate and CO(2), with concomitant reduction of NADP to NADPH	-	-
PaChr5g16697-t1_16697	0.040362	4.60477	0.397601	0.700948	0.796874	-6.48008	N-alpha-acetyltransferase	-	-
PaChr10g04561-t1_4561	0.0396893	7.39657	0.342255	0.74066	0.823652	-6.60221	1-deoxy-D-xylulose 5-phosphate reductoisomerase	DXR	-
PaChr2g09151-t1_9151	0.03966	9.78809	0.387101	0.708413	0.801804	-6.59356	Alpha-1,4-glucan-protein synthase (UDP-forming)	-	GT75
PaCtg1210g32314-t1_32314	0.0393701	9.17864	0.398525	0.700293	0.796874	-6.61206	oligopeptidase A	-	-
PaChr11g06127-t1_6127	0.0390348	7.33273	0.437501	0.672902	0.77434	-6.56167	Carboxylesterase	-	-
PaChr8g22695-t1_22695	0.039004	5.01265	0.297743	0.773211	0.850131	-6.55774	mitogen-activated protein kinase	MPK6	-
PaChr10g04720-t1_4720	0.0387616	10.1543	0.266894	0.796058	0.864408	-6.61584	Destroys radicals which are normally produced within the cells and which are toxic to biological systems	CSD1	-
PaCtg3367g39441-t1_39441	0.0387012	9.92088	0.425917	0.680992	0.782232	-6.56916	Belongs to the AAA ATPase family	RPT5B	-
PaCtg0597g28339-t1_28339	0.0380997	11.3157	0.296601	0.774054	0.850486	-6.55602	Belongs to the GST superfamily	-	-
PaCtg2553g37615-t1_37615	0.0377116	3.59583	0.189706	0.854094	0.904466	-6.44567	serine threonine protein phosphatase 2A regulatory subunit	-	-
PaCtg0119g25590-t1_25590	0.0369231	6.93794	0.35521	0.731284	0.816751	-6.59347	coproporphyrinogen-III oxidase, chloroplastic	CPX	-
PaChr3g12562-t1_12562	0.036884	4.61918	0.236906	0.818469	0.879353	-6.53684	respiratory burst oxidase homolog protein	RBOHB	-
PaChr2g11337-t1_11337	0.0365835	8.20622	0.273275	0.791315	0.862944	-6.64125	Activator of 90 kDa heat shock protein ATPase homolog	-	-
PaCtg0695g29148-t1_29148	0.0362756	6.8716	0.27774	0.788001	0.860438	-6.61875	50S ribosomal protein L27	RPL27	-
PaChr1g00921-t1_921	0.036045	10.3393	0.23868	0.817138	0.878665	-6.61428	The proteasome is a multicatalytic proteinase complex which is characterized by its ability to cleave peptides with Arg, Phe, Tyr, Leu, and Glu adjacent to the leaving group at neutral or slightly basic pH	PAD1	-
PaChr1g02852-t1_2852	0.0355467	6.1749	0.342296	0.74063	0.823652	-6.59065	-	-	-
PaCtg1355g33128-t1_33128	0.0351685	7.31403	0.306252	0.766949	0.8453	-6.61448	Isocitrate dehydrogenase (NAD	-	-
PaChr1g00738-t1_738	0.0342783	10.2008	0.383081	0.711279	0.803085	-6.57233	26S protease regulatory subunit 6B	-	-
PaChr5g17242-t1_17242	0.0340713	9.5441	0.371924	0.71926	0.808651	-6.61137	The pyruvate dehydrogenase complex catalyzes the overall conversion of pyruvate to acetyl-CoA and CO(2)	IAR4	-
PaChr1g03131-t1_3131	0.0340509	7.85498	0.245651	0.811915	0.875641	-6.63992	nucleic acid binding protein	-	-
PaCtg1934g35661-t1_35661	0.0340079	10.0211	0.333509	0.747015	0.827773	-6.60143	60S ribosomal protein	-	-
PaChr12g08078-t1_8078	0.0338856	11.589	0.295941	0.77454	0.850488	-6.54429	Belongs to the chaperonin (HSP60) family	-	-
PaCtg2096g36310-t1_36310	0.03359	9.04781	0.278702	0.787288	0.860204	-6.65914	Belongs to the complex I 75 kDa subunit family	-	-
PaCtg0547g28016-t1_28016	0.0330457	8.52034	0.212393	0.836921	0.892762	-6.67131	#N/A	#N/A	#N/A
PaChr6g19991-t1_19991	0.032509	6.08227	0.187835	0.855514	0.904466	-6.63628	Probably involved in membrane trafficking	SCAMP2	-
PaChr1g00113-t1_113	0.0324231	7.16137	0.186387	0.856614	0.904466	-6.64612	Thioredoxin domain-containing protein	-	-
PaChr9g24852-t1_24852	0.0324018	3.06586	0.191858	0.852461	0.904029	-6.38992	Histidinol-phosphate aminotransferase	-	-
PaChr1g01338-t1_1338	0.0319093	8.36506	0.215012	0.834944	0.892152	-6.66353	Converts alpha-aldose to the beta-anomer	-	-
PaChr8g22536-t1_22536	0.0319087	6.47847	0.305521	0.767487	0.8453	-6.60255	MINDY deubiquitinase	-	-
PaChr10g04649-t1_4649	0.0314022	8.11054	0.14746	0.886286	0.925612	-6.66721	Alpha-glucan water dikinase	-	-
PaChr1g02236-t1_2236	0.0313624	9.19963	0.188653	0.854893	0.904466	-6.67874	Universal stress protein	-	-
PaChr2g10582-t1_10582	0.030585	8.74517	0.292763	0.776885	0.852327	-6.65639	RNA recognition motif	-	-
PaChr9g23838-t1_23838	0.0298625	3.2558	0.167016	0.871353	0.915386	-6.41462	PsbP domain-containing protein 1	-	-
PaChr4g15204-t1_15204	0.029739	4.00112	0.229648	0.82392	0.882611	-6.47748	Prenylcysteine lyase	-	-
PaChr5g15696-t1_15696	0.0296086	9.8308	0.13419	0.896448	0.931434	-6.6632	Belongs to the 14-3-3 family	-	-
PaChr1g02337-t1_2337	0.0295109	5.66188	0.187587	0.855703	0.904466	-6.63072	Minor allergen Alt a	-	-
PaChr7g21333-t1_21333	0.0292341	6.82658	0.288339	0.780153	0.855408	-6.61446	Ferredoxin-NADP reductase	-	-
PaChr10g04818-t1_4818	0.0290952	6.14274	0.200396	0.845992	0.899043	-6.63302	Component of the exocyst complex involved in the docking of exocytic vesicles with fusion sites on the plasma membrane	-	-
PaChr5g16929-t1_16929	0.0289631	8.16829	0.301157	0.770697	0.8481	-6.63116	Plays an important role in the de novo pathway and in the salvage pathway of purine nucleotide biosynthesis. Catalyzes the first commited step in the biosynthesis of AMP from IMP	PURA	-
PaCtg0124g25630-t1_25630	0.0275218	6.72864	0.13879	0.892922	0.929107	-6.64713	U6 snRNA-associated Sm-like protein	-	-
PaChr5g16633-t1_16633	0.0274028	9.0746	0.153572	0.881614	0.921868	-6.68824	Belongs to the enoyl-CoA hydratase isomerase family	-	-
PaChr7g21207-t1_21207	0.0268308	7.17439	0.229633	0.823932	0.882611	-6.63634	Phosphatase IMPL1	-	-
PaChr7g21740-t1_21740	0.0268158	7.87081	0.263196	0.798811	0.866247	-6.63534	Belongs to the beta-ketoacyl-ACP synthases family	KAS1	-
PaChr5g16027-t1_16027	0.0267371	11.2544	0.268809	0.794634	0.864338	-6.56721	isoform X1	-	-
PaCtg1482g33772-t1_33772	0.0265504	5.84151	0.2524	0.806867	0.872047	-6.62035	Binding to TOMV RNA 1L (long form)	-	-
PaChr6g18538-t1_18538	0.0258989	9.15719	0.267498	0.795609	0.864408	-6.66008	plastid-lipid-associated protein 3, chloroplastic	-	-
PaChr2g09014-t1_9014	0.0256672	8.31601	0.141536	0.890819	0.928439	-6.67565	Ribosomal_L31e	-	-
PaChr11g05490-t1_5490	0.0253603	6.83265	0.246183	0.811516	0.875583	-6.62692	Phosphoglucan phosphatase DSP4	SEX4	-
PaChr3g11875-t1_11875	0.0253072	8.72323	0.257666	0.802935	0.869276	-6.66649	UBP1-associated protein	-	-
PaChr3g11502-t1_11502	0.0250978	9.64337	0.210368	0.83845	0.893644	-6.65839	Belongs to the universal ribosomal protein uS4 family	-	-
PaChr11g05884-t1_5884	0.0246862	10.907	0.168649	0.870108	0.915108	-6.60572	Catalyzes the isomerization of citrate to isocitrate via cis-aconitate	-	-
PaChr2g08361-t1_8361	0.0239198	6.41794	0.113235	0.912533	0.940657	-6.64633	elicitor-responsive protein	-	-
PaChr1g00833-t1_833	0.0236231	5.70912	0.232943	0.821444	0.881449	-6.62219	SH3 domain-containing protein	-	-
PaChr4g15070-t1_15070	0.0236095	10.5072	0.203662	0.84352	0.897542	-6.61517	Stromal 70 kDa heat shock-related protein	-	-
PaChr11g06166-t1_6166	0.0235633	7.72379	0.199255	0.846855	0.899209	-6.64882	Protein WEAK CHLOROPLAST MOVEMENT UNDER BLUE LIGHT	-	-
PaChr11g06459-t1_6459	0.0228229	7.972	0.251185	0.807775	0.872657	-6.64088	aspartate-semialdehyde dehydrogenase	-	-
PaChr12g07952-t1_7952	0.0227766	5.97533	0.218265	0.832491	0.890278	-6.63012	Protein of unknown function (DUF561)	-	-
PaChr12g07989-t1_7989	0.022451	6.66131	0.230278	0.823447	0.882611	-6.62719	methionine sulfoxide reductase	MSRB1	-
PaChr4g15523-t1_15523	0.0220236	7.9186	0.213939	0.835754	0.892641	-6.64916	RNA recognition motif. (a.k.a. RRM, RBD, or RNP domain)	-	-
PaCtg1351g33104-t1_33104	0.0214166	8.58043	0.206053	0.841711	0.896368	-6.67519	60S ribosomal Protein	-	-
PaChr3g12959-t1_12959	0.0209442	8.19495	0.241454	0.815058	0.877171	-6.64979	indole-3-glycerol phosphate synthase	-	-
PaChr3g11764-t1_11764	0.0207502	6.23563	0.165127	0.872792	0.915833	-6.63915	Belongs to the synaptobrevin family	-	-
PaCtg3564g39814-t1_39814	0.0204384	8.99332	0.186862	0.856253	0.904466	-6.68365	Catalyzes the phosphorylation of D-fructose 6-phosphate to fructose 1,6-bisphosphate by ATP, the first committing step of glycolysis	-	-
PaChr12g07152-t1_7152	0.020103	5.58307	0.201146	0.845424	0.898815	-6.62428	Belongs to the STXBP unc-18 SEC1 family	-	-
PaCtg0597g28338-t1_28338	0.0193034	10.9936	0.161113	0.875854	0.917734	-6.60352	Belongs to the GST superfamily	-	-
PaChr2g08770-t1_8770	0.0189603	10.6281	0.194619	0.850368	0.902562	-6.61202	Belongs to the chaperonin (HSP60) family	-	-
PaChr10g04137-t1_4137	0.0188217	7.23272	0.139834	0.892123	0.929036	-6.65483	histone H2A	-	-
PaCtg3216g39127-t1_39127	0.0184066	9.81762	0.123752	0.904455	0.936888	-6.66541	40s ribosomal protein	-	-
PaChr2g08747-t1_8747	0.0168339	4.81301	0.091995	0.928882	0.953643	-6.58271	Branched-chain-amino-acid aminotransferase-like protein 3	-	-
PaChr1g03091-t1_3091	0.016592	7.77427	0.116993	0.909645	0.939791	-6.66402	Catalyzes the phosphorylation of pyrimidine nucleoside monophosphates at the expense of ATP. Plays an important role in de novo pyrimidine nucleotide biosynthesis. Has preference for UMP and CMP as phosphate acceptors	-	-
PaChr2g10696-t1_10696	0.0159711	7.69166	0.150725	0.883789	0.923383	-6.65758	Belongs to the class-III pyridoxal-phosphate-dependent aminotransferase family	GSA1	-
PaChr9g24623-t1_24623	0.015969	5.63063	0.0856498	0.933774	0.955962	-6.64469	Domain of unknown function DUF21	-	-
PaCtg1564g34196-t1_34196	0.0158608	5.19647	0.106859	0.917437	0.944181	-6.61562	26S proteasome non-ATPase regulatory subunit	-	-
PaChr5g16855-t1_16855	0.0157417	8.00855	0.157829	0.878361	0.919224	-6.6627	Eukaryotic translation initiation factor 2 subunit	-	-
PaChr9g25277-t1_25277	0.0157079	7.94627	0.110722	0.914466	0.941885	-6.66818	3,4-dihydroxy-2-butanone kinase	-	-
PaChr5g17129-t1_17129	0.0155624	9.75208	0.173174	0.866661	0.912237	-6.66084	Belongs to the AAA ATPase family	-	-
PaCtg1114g31732-t1_31732	0.0151812	7.10834	0.137761	0.893711	0.929547	-6.6544	Octicosapeptide Phox Bem1p	-	-
PaChr6g18919-t1_18919	0.0148406	5.8138	0.122643	0.905306	0.937388	-6.64651	RNA recognition motif. (a.k.a. RRM, RBD, or RNP domain)	-	-
PaChr9g24997-t1_24997	0.0148392	8.12056	0.143798	0.889088	0.927395	-6.66809	Phenylalanine--tRNA ligase alpha subunit	-	-
PaCtg2074g36223-t1_36223	0.0144469	5.7536	0.0748864	0.942078	0.961365	-6.65026	subtilisin-like protease	-	-
PaChr9g24376-t1_24376	0.0143548	6.04842	0.141047	0.891194	0.928449	-6.64501	germin-like protein	-	-
PaChr5g16853-t1_16853	0.0143133	11.6641	0.0904644	0.930062	0.954083	-6.58437	peroxiredoxin activity	TPx1	-
PaChr6g19263-t1_19263	0.0122484	9.30091	0.108388	0.916261	0.943351	-6.6891	Belongs to the isocitrate and isopropylmalate dehydrogenases family	IDH	-
PaCtg1932g35651-t1_35651	0.0122036	7.67836	0.116733	0.909845	0.939791	-6.66235	Src homology 3 domains	-	-
PaChr12g08010-t1_8010	0.0121919	5.10375	0.125459	0.903144	0.936294	-6.60562	Dirigent proteins impart stereoselectivity on the phenoxy radical-coupling reaction, yielding optically active lignans from two molecules of coniferyl alcohol in the biosynthesis of lignans, flavonolignans, and alkaloids and thus plays a central role in plant secondary metabolism	-	-
PaChr2g10810-t1_10810	0.0105775	11.334	0.0815354	0.936947	0.957667	-6.59971	adenosylhomocysteinase	SAHH	-
PaChr10g04616-t1_4616	0.0103711	9.79409	0.098893	0.923569	0.949337	-6.66973	protein disulfide oxidoreductase activity	GRX2	-
PaChr5g17298-t1_17298	0.00977222	7.36346	0.0962733	0.925586	0.950642	-6.66103	gamma carbonic anhydrase	-	-
PaCtg0776g29801-t1_29801	0.00836018	5.34386	0.0695636	0.946187	0.964011	-6.62992	3-hydroxyacyl-CoA dehydrogenase	-	-
PaCtg0887g30424-t1_30424	0.00811511	7.14104	0.0367791	0.97153	0.982741	-6.66436	Copper transport protein	-	-
PaChr1g01476-t1_1476	0.00786754	6.88046	0.0627731	0.951432	0.968578	-6.65909	Cop9 signalosome complex subunit	-	-
PaChr3g12018-t1_12018	0.00757652	6.24078	0.0797255	0.938343	0.958709	-6.6506	Thylakoid lumenal 19 kDa protein	-	-
PaCtg0597g28341-t1_28341	0.0075489	11.0309	0.0594223	0.954021	0.970048	-6.61429	Belongs to the GST superfamily	-	-
PaChr4g14681-t1_14681	0.00719762	7.84531	0.0822515	0.936395	0.957488	-6.66915	Belongs to the GST superfamily	-	-
PaCtg3343g39382-t1_39382	0.00633017	3.02683	0.0362283	0.971956	0.982781	-6.40515	Mitochondrial protein	-	-
PaChr9g25204-t1_25204	0.00626688	7.77219	0.0644005	0.950174	0.967686	-6.66924	Cytochrome p450	-	-
PaCtg5740g42583-t1_42583	0.00624406	7.23384	0.0264128	0.979552	0.988496	-6.66521	-	-	-
PaCtg3522g39738-t1_39738	0.00611284	3.83754	0.0448062	0.96532	0.978585	-6.48892	Pyrrolidone-carboxylate peptidase	-	-
PaChr3g13148-t1_13148	0.00604197	8.65993	0.0537549	0.958401	0.973334	-6.69979	Alpha-1,4-glucan-protein synthase UDP-forming	-	GT75
PaChr5g17031-t1_17031	0.00574524	9.97606	0.0567802	0.956063	0.971736	-6.66314	At2g17340-like	-	-
PaChr2g08470-t1_8470	0.00530971	6.6605	0.0501928	0.961155	0.975352	-6.65491	Dual specificity phosphatase	-	-
PaChr2g11128-t1_11128	0.00510766	4.69946	0.0223526	0.982694	0.990067	-6.57556	Translation initiation factor eIF-2B subunit	-	-
PaChr4g15094-t1_15094	0.00502761	6.53474	0.0238074	0.981568	0.989745	-6.65396	Belongs to the class-I aminoacyl-tRNA synthetase family	LARS	-
PaChr9g25276-t1_25276	0.00477152	8.90111	0.0430855	0.966651	0.978585	-6.70313	60S ribosomal protein	-	-
PaChr9g25147-t1_25147	0.00472562	7.70207	0.0225177	0.982567	0.990067	-6.67	Belongs to the small heat shock protein (HSP20) family	-	-
PaCtg0637g28731-t1_28731	0.00424841	7.38258	0.0465191	0.963996	0.977844	-6.66505	2-alkenal reductase (NADP( )-dependent)-like	-	-
PaChr5g16880-t1_16880	0.00246594	10.2952	0.0199196	0.984578	0.990792	-6.64748	Enoyl- acyl-carrier-protein reductase NADH	-	-
PaChr7g21290-t1_21290	0.0020714	4.9026	0.0190358	0.985262	0.990792	-6.5959	Gamma-soluble nsf attachment	-	-
PaChr11g06295-t1_6295	0.000959594	9.59928	0.00693738	0.994629	0.995804	-6.68468	Stromal 70 kDa heat shock-related protein	-	-
PaChr7g21398-t1_21398	0.000907419	7.48902	0.00989717	0.992337	0.994716	-6.66703	Belongs to the TRAFAC class dynamin-like GTPase superfamily. Dynamin Fzo YdjA family	-	-
PaChr7g21380-t1_21380	-0.00051223	5.07136	-0.00453442	0.996489	0.996881	-6.61145	Hydrolase family protein HAD-superfamily	-	-
PaCtg1847g35372-t1_35372	-0.000568939	7.56118	-0.00256861	0.998011	0.998011	-6.66795	glucose-6-phosphate phosphate translocator	-	-
PaChr2g09881-t1_9881	-0.000736642	9.8497	-0.00827974	0.993589	0.995155	-6.67205	26S proteasome non-ATPase regulatory subunit	-	-
PaChr4g14968-t1_14968	-0.00123658	10.7401	-0.00864881	0.993303	0.995155	-6.62816	Belongs to the 14-3-3 family	-	-
PaChr1g02519-t1_2519	-0.00140067	6.99605	-0.00985717	0.992368	0.994716	-6.66343	GMP synthase (Glutamine-hydrolyzing)	-	-
PaChr2g11370-t1_11370	-0.00146907	7.94904	-0.00641108	0.995036	0.99582	-6.67497	A B barrel	-	-
PaCtg0291g26440-t1_26440	-0.00150227	4.63173	-0.0137209	0.989377	0.992703	-6.56876	homoserine dehydrogenase	-	-
PaChr1g03203-t1_3203	-0.00163856	9.78173	-0.016986	0.986849	0.991922	-6.67562	Belongs to the universal ribosomal protein uS3 family	-	-
PaChr1g00900-t1_900	-0.00168147	11.0223	-0.0143971	0.988853	0.992703	-6.61647	triosephosphate isomerase	-	-
PaChr2g08491-t1_8491	-0.00175536	7.12195	-0.0134595	0.989579	0.992703	-6.66486	NAD dependent epimerase/dehydratase family	-	-
PaChr4g14426-t1_14426	-0.00190404	3.97018	-0.0137736	0.989336	0.992703	-6.50313	Cytosol aminopeptidase family, catalytic domain	-	-
PaChr8g22824-t1_22824	-0.00250008	6.78684	-0.0218857	0.983056	0.990067	-6.65883	At4g28440-like	-	-
PaChr8g23720-t1_23720	-0.00287317	3.83032	-0.0161114	0.987526	0.99221	-6.48916	Phosphoglucan, water dikinase	-	-
PaChr2g08963-t1_8963	-0.0030959	5.26137	-0.020978	0.983758	0.990382	-6.62659	Importin-5-like	IPO5	-
PaChr6g19070-t1_19070	-0.00321404	7.91348	-0.0329562	0.974488	0.984558	-6.67364	Belongs to the arginase family	ARG1	-
PaChr1g02448-t1_2448	-0.00334434	10.5826	-0.0189412	0.985335	0.990792	-6.63454	Destroys radicals which are normally produced within the cells and which are toxic to biological systems	MSD1	-
PaChr8g22188-t1_22188	-0.00383635	6.46368	-0.0316366	0.975509	0.985035	-6.65305	Protein of unknown function (DUF1499)	-	-
PaCtg3277g39253-t1_39253	-0.00403173	5.33746	-0.0335579	0.974022	0.984479	-6.63153	phosphatase 2C	-	-
PaChr10g04033-t1_4033	-0.00430083	9.90238	-0.0313443	0.975735	0.985035	-6.66859	Cytochrome b6-f complex iron-sulfur subunit	petC	-
PaCtg0497g27685-t1_27685	-0.00540847	6.37121	-0.0434295	0.966385	0.978585	-6.6523	kDa ribonucleoprotein	-	-
PaChr8g22787-t1_22787	-0.00596792	8.7631	-0.0257729	0.980047	0.988603	-6.7034	Belongs to the 14-3-3 family	-	-
PaChr6g18428-t1_18428	-0.00599323	6.58975	-0.0531366	0.958879	0.973431	-6.65348	quinone oxidoreductase	-	-
PaChr5g16321-t1_16321	-0.00626005	8.22113	-0.0438932	0.966027	0.978585	-6.68175	chloroplastic-like	-	-
PaChr10g04097-t1_4097	-0.00668789	9.60342	-0.0713949	0.944773	0.963342	-6.68171	The proteasome is a multicatalytic proteinase complex which is characterized by its ability to cleave peptides with Arg, Phe, Tyr, Leu, and Glu adjacent to the leaving group at neutral or slightly basic pH	-	-
PaCtg1731g34935-t1_34935	-0.00670377	6.68873	-0.0548836	0.957529	0.972837	-6.65522	Belongs to the glutathione peroxidase family	-	-
PaCtg0629g28556-t1_28556	-0.00672492	6.72805	-0.0391787	0.969673	0.981254	-6.65688	Cell division protein ftsZ	-	-
PaChr7g21749-t1_21749	-0.00698665	9.51477	-0.0606859	0.953044	0.969831	-6.68617	Universal stress protein	-	-
PaChr5g17445-t1_17445	-0.00700323	6.51578	-0.0594448	0.954003	0.970048	-6.65211	Belongs to the synaptobrevin family	-	-
PaChr2g10540-t1_10540	-0.00714043	6.69792	-0.0785954	0.939215	0.959215	-6.65367	protein-L-isoaspartate O-methyltransferase	PIMT2	-
PaCtg0641g28774-t1_28774	-0.00902548	9.01523	-0.10207	0.921123	0.947206	-6.69671	Fumarate hydratase	-	-
PaChr5g16580-t1_16580	-0.00918701	7.25423	-0.044265	0.965739	0.978585	-6.6646	Belongs to the ClpA ClpB family	-	-
PaChr8g22731-t1_22731	-0.00997202	6.85459	-0.0862317	0.933325	0.955887	-6.65659	Quinone oxidoreductase	-	-
PaChr12g07339-t1_7339	-0.0100825	7.5733	-0.0876959	0.932196	0.955501	-6.6639	Calreticulin-3-like	-	-
PaChr4g15458-t1_15458	-0.010803	9.25376	-0.0849867	0.934285	0.9561	-6.69293	The pyruvate dehydrogenase complex catalyzes the overall conversion of pyruvate to acetyl-CoA and CO(2)	-	-
PaChr7g20566-t1_20566	-0.0108874	6.69856	-0.088708	0.931416	0.955086	-6.65275	Belongs to the heat shock protein 70 family	-	-
PaChr8g23248-t1_23248	-0.0109374	5.58828	-0.0732762	0.94332	0.962247	-6.64378	transcription factor	-	-
PaChr3g12524-t1_12524	-0.0111238	6.06487	-0.118525	0.908468	0.939514	-6.64809	epoxide hydrolase	-	-
PaChr2g10045-t1_10045	-0.0112379	8.81824	-0.0823693	0.936304	0.957488	-6.70059	The proteasome is a multicatalytic proteinase complex which is characterized by its ability to cleave peptides with Arg, Phe, Tyr, Leu, and Glu adjacent to the leaving group at neutral or slightly basic pH	-	-
PaCtg1645g34587-t1_34587	-0.0113555	7.37025	-0.114651	0.911445	0.940297	-6.65893	COBW domain-containing protein	-	-
PaChr1g00030-t1_30	-0.012852	8.14141	-0.0977013	0.924486	0.949897	-6.67483	Malate dehydrogenase	MDH	-
PaChr2g09712-t1_9712	-0.013204	6.59895	-0.127704	0.901422	0.93491	-6.64621	Signal recognition particle receptor subunit	-	-
PaChr2g10661-t1_10661	-0.0138765	6.40811	-0.150783	0.883745	0.923383	-6.64084	Belongs to the ubiquitin-conjugating enzyme family	UBC27	-
PaChr9g24128-t1_24128	-0.0139999	7.80419	-0.0749171	0.942054	0.961365	-6.66902	Belongs to the major facilitator superfamily. Sugar transporter (TC 2.A.1.1) family	-	-
PaCtg2524g37547-t1_37547	-0.0140395	5.08523	-0.0906434	0.929924	0.954083	-6.60814	Carboxylesterase	-	-
PaChr2g11355-t1_11355	-0.0141566	8.02842	-0.143081	0.889637	0.927587	-6.66565	60S ribosomal protein	-	-
PaChr2g09897-t1_9897	-0.014326	7.93527	-0.114739	0.911378	0.940297	-6.66745	Catalyzes the phosphorylation of D-fructose 6-phosphate to fructose 1,6-bisphosphate by ATP, the first committing step of glycolysis	-	-
PaChr12g07626-t1_7626	-0.0152022	5.03496	-0.127677	0.901442	0.93491	-6.59929	splicing factor 3A subunit	-	-
PaChr4g14380-t1_14380	-0.0152477	6.56828	-0.120275	0.907124	0.938888	-6.64676	Protein TIC 55, chloroplastic-like	-	-
PaChr6g19727-t1_19727	-0.0152699	6.96744	-0.0869155	0.932798	0.955732	-6.65885	RNA-binding component of the eukaryotic translation initiation factor 3 (eIF-3) complex, which is involved in protein synthesis of a specialized repertoire of mRNAs and, together with other initiation factors, stimulates binding of mRNA and methionyl-tRNAi to the 40S ribosome. The eIF-3 complex specifically targets and initiates translation of a subset of mRNAs involved in cell proliferation	-	-
PaChr10g05015-t1_5015	-0.0157615	5.85461	-0.0704395	0.94551	0.963708	-6.65271	U5 small nuclear ribonucleoprotein 200 kDa	SNRNP200	-
PaChr8g23106-t1_23106	-0.0157661	6.85723	-0.167122	0.871271	0.915386	-6.64538	Uric acid degradation bifunctional protein	-	-
PaChr4g14589-t1_14589	-0.0159604	6.53163	-0.145544	0.887752	0.926381	-6.64257	Catalyzes the aldol cleavage of 4-hydroxy-4-methyl-2- oxoglutarate (HMG) into 2 molecules of pyruvate. Also contains a secondary oxaloacetate (OAA) decarboxylase activity due to the common pyruvate enolate transition state formed following C-C bond cleavage in the retro-aldol and decarboxylation reactions	-	-
PaCtg2793g38191-t1_38191	-0.0163728	6.59702	-0.164685	0.87313	0.915833	-6.64024	SUMO-activating enzyme subunit	-	-
PaChr6g19324-t1_19324	-0.017036	6.53461	-0.156796	0.87915	0.919671	-6.64074	Belongs to the eukaryotic ribosomal protein eL20 family	-	-
PaChr2g08127-t1_8127	-0.0172562	7.81555	-0.124492	0.903887	0.936681	-6.66378	Microtubule-associated protein	-	-
PaChr5g16559-t1_16559	-0.0173143	8.10433	-0.189246	0.854443	0.904466	-6.65929	Cytochrome b-c1 complex subunit 9-like	-	-
PaCtg1908g35542-t1_35542	-0.017712	7.74179	-0.166884	0.871453	0.915386	-6.65565	DAG protein	-	-
PaCtg2126g36432-t1_36432	-0.0178959	5.09147	-0.164436	0.87332	0.915833	-6.59833	GATA transcription factor	-	-
PaChr5g16748-t1_16748	-0.0181491	9.23038	-0.180231	0.861291	0.907712	-6.67966	Binds the poly(A) tail of mRNA	-	-
PaChr9g24404-t1_24404	-0.0183256	8.76654	-0.115775	0.910582	0.94017	-6.69641	#N/A	#N/A	#N/A
PaCtg0239g26129-t1_26129	-0.0189987	7.72731	-0.119033	0.908078	0.939493	-6.66292	ATP-citrate synthase alpha chain protein	-	-
PaChr5g16395-t1_16395	-0.0191202	2.26258	-0.112302	0.913251	0.941015	-6.32009	Cleavage site for pathogenic type III effector avirulence factor Avr	-	-
PaChr12g07350-t1_7350	-0.0196854	8.25327	-0.13466	0.896087	0.931434	-6.67405	Introduction of a cis double bond between carbons of the acyl chain	SSI2	-
PaChr8g22865-t1_22865	-0.020161	8.19966	-0.103981	0.919652	0.946076	-6.67606	FK506-binding protein	-	-
PaChr10g04100-t1_4100	-0.020254	9.00465	-0.237006	0.818394	0.879353	-6.67176	Gamma carbonic anhydrase 1	-	-
PaChr9g25188-t1_25188	-0.0210399	8.25139	-0.232922	0.82146	0.881449	-6.65414	COQ9	-	-
PaChr2g10010-t1_10010	-0.0210504	6.16874	-0.20696	0.841025	0.896013	-6.63129	Belongs to the thioredoxin family	-	-
PaChr3g13620-t1_13620	-0.021154	3.64796	-0.130932	0.898945	0.933087	-6.46133	Belongs to the peptidase M24B family	-	-
PaChr9g23992-t1_23992	-0.0212859	10.3227	-0.130926	0.89895	0.933087	-6.63692	Carrier of the growing fatty acid chain in fatty acid biosynthesis	-	-
PaChr2g09229-t1_9229	-0.021343	7.58258	-0.13909	0.892692	0.929107	-6.65762	The proteasome is a multicatalytic proteinase complex which is characterized by its ability to cleave peptides with Arg, Phe, Tyr, Leu, and Glu adjacent to the leaving group at neutral or slightly basic pH	-	-
PaChr8g23290-t1_23290	-0.0215723	6.52656	-0.18652	0.856513	0.904466	-6.63503	Non-specific serine threonine protein kinase	-	-
PaChr11g05555-t1_5555	-0.0217677	8.28125	-0.201743	0.844972	0.89871	-6.66282	phosphoribosylglycinamide formyltransferase	-	-
PaCtg2275g36875-t1_36875	-0.021782	5.38115	-0.163578	0.873974	0.916141	-6.62028	Vesicle-associated protein	-	-
PaChr4g15476-t1_15476	-0.0220648	7.68131	-0.158556	0.877806	0.919021	-6.65607	Encoded by	-	GH3
PaCtg0499g27720-t1_27720	-0.0220678	8.43719	-0.1723	0.867326	0.912559	-6.67599	Belongs to the ubiquitin-conjugating enzyme family	UBC17	-
PaCtg2393g37202-t1_37202	-0.0224891	8.29424	-0.192624	0.85188	0.903789	-6.66535	Belongs to the ClpA ClpB family	-	-
PaCtg0188g25980-t1_25980	-0.0225216	8.49897	-0.242122	0.814557	0.877003	-6.66293	Cytochrome b-c1 complex subunit 9-like	-	-
PaChr12g07778-t1_7778	-0.0225392	9.91491	-0.114142	0.911836	0.94032	-6.66124	Belongs to the 14-3-3 family	-	-
PaChr7g21193-t1_21193	-0.0230047	10.4596	-0.180235	0.861289	0.907712	-6.62219	Belongs to the phosphoglycerate kinase family	-	-
PaChr11g05240-t1_5240	-0.0232685	7.39909	-0.253485	0.806056	0.871589	-6.63105	ATPase ASNA1 homolog	-	-
PaCtg0259g26245-t1_26245	-0.0234889	7.96552	-0.133959	0.896624	0.931434	-6.6655	Monodehydroascorbate reductase	-	-
PaChr11g05937-t1_5937	-0.0236961	8.46042	-0.247194	0.810759	0.875138	-6.65983	Belongs to the alternative oxidase family	-	-
PaChr6g19725-t1_19725	-0.0237507	8.08594	-0.185689	0.857144	0.904466	-6.6595	RNA-binding component of the eukaryotic translation initiation factor 3 (eIF-3) complex, which is involved in protein synthesis of a specialized repertoire of mRNAs and, together with other initiation factors, stimulates binding of mRNA and methionyl-tRNAi to the 40S ribosome. The eIF-3 complex specifically targets and initiates translation of a subset of mRNAs involved in cell proliferation	-	-
PaChr1g00204-t1_204	-0.0241398	7.62133	-0.117682	0.909116	0.939791	-6.66124	Outer envelope pore protein	-	-
PaChr12g07644-t1_7644	-0.0245399	8.81467	-0.243273	0.813695	0.876446	-6.67177	Belongs to the TRAFAC class dynamin-like GTPase superfamily. Dynamin Fzo YdjA family	-	-
PaChr1g01231-t1_1231	-0.0245992	9.71799	-0.255706	0.804397	0.870488	-6.64318	Belongs to the universal ribosomal protein uS3 family	-	-
PaChr5g16040-t1_16040	-0.0248218	8.04822	-0.165013	0.872879	0.915833	-6.66247	Bifunctional aspartokinase homoserine dehydrogenase	AKHSDH1	-
PaChr6g19302-t1_19302	-0.0248329	6.28135	-0.18658	0.856467	0.904466	-6.63462	DUF538 domain containing protein	-	-
PaChr2g09582-t1_9582	-0.0250439	6.40341	-0.267052	0.795941	0.864408	-6.61421	female pronucleus assembly	-	-
PaChr12g07691-t1_7691	-0.0251957	9.64631	-0.281993	0.784848	0.85847	-6.6389	Prohibitin-3	-	-
PaChr5g18266-t1_18266	-0.0252265	8.23298	-0.199414	0.846735	0.899209	-6.66137	Belongs to the OSBP family	-	-
PaCtg2181g36598-t1_36598	-0.0254727	6.45481	-0.222947	0.828962	0.887251	-6.62627	Pyruvate dehydrogenase	-	-
PaChr9g25005-t1_25005	-0.0258905	11.5508	-0.243618	0.813437	0.876446	-6.56136	heat shock protein	-	-
PaChr2g10135-t1_10135	-0.0261849	11.1772	-0.185798	0.857061	0.904466	-6.59113	Enoyl- acyl-carrier-protein reductase NADH , chloroplastic-like	-	-
PaChr10g04638-t1_4638	-0.0264706	7.67425	-0.278667	0.787313	0.860204	-6.62717	ATP-dependent Clp protease proteolytic	-	-
PaCtg0411g27153-t1_27153	-0.0267297	1.99231	-0.175184	0.865131	0.911003	-6.28298	Belongs to the adaptor complexes medium subunit family	-	-
PaChr10g04035-t1_4035	-0.0268851	8.63235	-0.283506	0.783728	0.857878	-6.6563	Component of the eukaryotic translation initiation factor 3 (eIF-3) complex, which is involved in protein synthesis and, together with other initiation factors, stimulates binding of mRNA and methionyl-tRNAi to the 40S ribosome	-	-
PaChr12g07983-t1_7983	-0.0269203	4.65347	-0.159808	0.876851	0.918399	-6.55708	Cold acclimation protein WCOR413	-	-
PaChr7g20434-t1_20434	-0.0276482	7.49739	-0.146436	0.88707	0.92605	-6.65536	Probably involved in membrane trafficking	SCAMP2	-
PaChr7g20641-t1_20641	-0.0277331	6.23578	-0.260336	0.800943	0.867489	-6.61696	RNA polymerase II transcriptional coactivator	-	-
PaCtg1847g35371-t1_35371	-0.0284545	8.92864	-0.269557	0.794078	0.864103	-6.66391	tryptophan synthase	TSB2	-
PaChr5g16337-t1_16337	-0.0286436	7.10138	-0.190017	0.853858	0.904466	-6.64491	Subunit of the adaptor protein complex 2 (AP-2). Adaptor protein complexes function in protein transport via transport vesicles in different membrane traffic pathways. Adaptor protein complexes are vesicle coat components and appear to be involved in cargo selection and vesicle formation. AP-2 is involved in clathrin-dependent endocytosis in which cargo proteins are incorporated into vesicles sur…	-	-
PaChr1g03544-t1_3544	-0.0287357	9.34842	-0.178671	0.862478	0.908586	-6.67652	cyclase family	-	-
PaChr8g22589-t1_22589	-0.0290847	6.63619	-0.287752	0.780586	0.855408	-6.61043	Putative S-adenosyl-L-methionine-dependent methyltransferase	-	-
PaCtg2409g37268-t1_37268	-0.0291166	8.57084	-0.287595	0.780702	0.855408	-6.65277	laf3,laf3 isf1,laf3 isf2	-	-
PaChr2g08353-t1_8353	-0.0297656	4.88747	-0.212701	0.836688	0.892762	-6.56983	Pentatricopeptide repeat-containing protein	-	-
PaChr1g00988-t1_988	-0.0313437	6.05008	-0.243633	0.813426	0.876446	-6.62335	Phospho-2-dehydro-3-deoxyheptonate aldolase	-	-
PaChr2g10811-t1_10811	-0.0316983	10.0797	-0.305877	0.767225	0.8453	-6.60775	Interconversion of serine and glycine	-	-
PaChr11g05607-t1_5607	-0.0320791	8.8627	-0.342831	0.740242	0.823652	-6.63998	prohibitin homologues	-	-
PaCtg4226g40864-t1_40864	-0.0321313	5.77169	-0.309995	0.764201	0.843141	-6.6012	Bifunctional purine biosynthesis protein	-	-
PaCtg4235g40882-t1_40882	-0.032176	9.17533	-0.235071	0.819846	0.88046	-6.66854	Belongs to the ubiquitin-conjugating enzyme family	-	-
PaCtg1337g33023-t1_33023	-0.0327575	9.21058	-0.370762	0.720094	0.809004	-6.62283	Belongs to the universal ribosomal protein uS11 family	-	-
PaChr6g18646-t1_18646	-0.0331705	4.6003	-0.183292	0.858965	0.906012	-6.54721	At4g28440-like	-	-
PaChr11g06048-t1_6048	-0.0335042	7.87625	-0.272753	0.791702	0.862996	-6.63264	Protein CutA chloroplastic	-	-
PaChr11g06748-t1_6748	-0.0338828	8.31841	-0.336262	0.745011	0.827357	-6.62488	-	-	-
PaChr2g10734-t1_10734	-0.034192	8.56552	-0.339109	0.742943	0.825781	-6.63495	Catalyzes the rate-limiting step of the oxidative pentose-phosphate pathway, which represents a route for the dissimilation of carbohydrates besides glycolysis	G6PD3	-
PaChr10g04195-t1_4195	-0.0342582	10.3701	-0.328677	0.750534	0.830846	-6.585	Dienelactone hydrolase family	-	-
PaChr10g04542-t1_4542	-0.0345097	11.0873	-0.267646	0.795499	0.864408	-6.57462	Catalyzes the NAD( )-dependent oxidation of formate to carbon dioxide. Involved in the cell stress response	FDH1	-
PaChr2g08836-t1_8836	-0.0346281	7.65206	-0.286393	0.781591	0.856013	-6.6244	Belongs to the complex I 20 kDa subunit family	-	-
PaChr12g08093-t1_8093	-0.0351686	7.03316	-0.218535	0.832287	0.890278	-6.63777	Translational activator	GCN1L1	-
PaChr3g12847-t1_12847	-0.0357495	8.31682	-0.226651	0.826175	0.88464	-6.65852	Belongs to the universal ribosomal protein uL23 family	-	-
PaCtg0998g31070-t1_31070	-0.0357874	8.4812	-0.238978	0.816914	0.878665	-6.66297	Belongs to the zinc-containing alcohol dehydrogenase family. Class-III subfamily	-	-
PaChr1g02919-t1_2919	-0.0358512	9.87751	-0.37516	0.716941	0.806779	-6.59358	60s ribosomal protein	-	-
PaChr2g09068-t1_9068	-0.0359272	8.92052	-0.398379	0.700397	0.796874	-6.61714	Belongs to the heat shock protein 70 family	-	-
PaChr6g19371-t1_19371	-0.036637	8.97671	-0.266219	0.796561	0.864585	-6.66423	carboxymethylenebutenolidase homolog	-	-
PaChr3g12362-t1_12362	-0.0369769	4.69205	-0.262789	0.799115	0.866247	-6.53728	Mitochondrial pyruvate carrier	-	-
PaChr1g00359-t1_359	-0.0376681	6.51633	-0.274388	0.790488	0.862412	-6.61276	12-oxophytodienoate reductase	OPR1	-
PaChr2g08813-t1_8813	-0.0379412	7.27747	-0.362515	0.726019	0.812544	-6.5939	acid phosphatase	-	-
PaChr9g25258-t1_25258	-0.0380862	8.94183	-0.31002	0.764182	0.843141	-6.65095	formate-tetrahydrofolate	THFS	-
PaChr6g18395-t1_18395	-0.0394145	7.53643	-0.416415	0.68766	0.787047	-6.57305	Belongs to the LDH MDH superfamily	-	-
PaChr3g13280-t1_13280	-0.0399959	4.64066	-0.269593	0.794051	0.864103	-6.53002	argininosuccinate lyase	-	-
PaChr2g08391-t1_8391	-0.0412825	6.40339	-0.293592	0.776273	0.852023	-6.6061	Glutathione S-transferase	GSTT1	-
PaChr5g16718-t1_16718	-0.0413911	8.18716	-0.274436	0.790453	0.862412	-6.64029	Belongs to the heat shock protein 70 family	-	-
PaChr10g04714-t1_4714	-0.0421511	9.05963	-0.322794	0.754828	0.83425	-6.6444	Carrier of the growing fatty acid chain in fatty acid biosynthesis	-	-
PaChr1g00445-t1_445	-0.0422348	6.31745	-0.212808	0.836607	0.892762	-6.62867	callose synthase	-	GT48
PaChr2g08566-t1_8566	-0.0425428	7.00484	-0.459907	0.657384	0.761307	-6.54851	U2 snRNP auxiliary factor large subunit	-	-
PaChr6g19864-t1_19864	-0.0425692	9.04463	-0.447856	0.665709	0.769197	-6.59248	Belongs to the glyceraldehyde-3-phosphate dehydrogenase family	-	-
PaChr10g04775-t1_4775	-0.0433152	4.52835	-0.296398	0.774203	0.850486	-6.51031	Small nuclear ribonucleoprotein F	-	-
PaChr12g07384-t1_7384	-0.0434354	11.4097	-0.264051	0.798175	0.865967	-6.56188	late embryogenesis abundant protein	-	-
PaChr8g22799-t1_22799	-0.0435416	7.63091	-0.417426	0.686949	0.786588	-6.57397	UBP1-associated protein	-	-
PaChr8g23621-t1_23621	-0.044367	7.63501	-0.386238	0.709027	0.801804	-6.58759	component of the eukaryotic translation initiation factor 3 (eIF-3) complex, which is involved in protein synthesis of a specialized repertoire of mRNAs and, together with other initiation factors, stimulates binding of mRNA and methionyl-tRNAi to the 40S ribosome. The eIF-3 complex specifically targets and initiates translation of a subset of mRNAs involved in cell proliferation	-	-
PaChr5g17117-t1_17117	-0.0443899	8.61981	-0.423163	0.682921	0.783104	-6.60224	ATP-dependent Clp protease proteolytic subunit	-	-
PaChr4g15134-t1_15134	-0.0444034	6.29037	-0.396025	0.702066	0.797432	-6.5681	eukaryotic translation initiation factor	-	-
PaChr1g01155-t1_1155	-0.0450091	7.97671	-0.479749	0.643786	0.751484	-6.55047	component of the eukaryotic translation initiation factor 3 (eIF-3) complex, which is involved in protein synthesis of a specialized repertoire of mRNAs and, together with other initiation factors, stimulates binding of mRNA and methionyl-tRNAi to the 40S ribosome. The eIF-3 complex specifically targets and initiates translation of a subset of mRNAs involved in cell proliferation	-	-
PaChr1g00809-t1_809	-0.0450677	6.64652	-0.364728	0.724427	0.812438	-6.58331	Belongs to the peptidase C1 family	-	-
PaChr1g03221-t1_3221	-0.0451373	5.18727	-0.343314	0.739892	0.823652	-6.55671	Component of the ubiquinol-cytochrome c reductase complex (complex III or cytochrome b-c1 complex), which is a respiratory chain that generates an electrochemical potential coupled to ATP synthesis	-	-
PaChr10g04779-t1_4779	-0.0453098	9.59914	-0.514787	0.620119	0.732206	-6.54084	Bifunctional protein FolD	-	-
PaChr11g05385-t1_5385	-0.0455333	8.55906	-0.375133	0.716961	0.806779	-6.62068	Tripeptidyl-peptidase	TPP2	-
PaChr4g14658-t1_14658	-0.0455884	8.43094	-0.508798	0.624132	0.734851	-6.55141	Phosphoribosylformylglycinamidine cyclo-ligase	-	-
PaCtg0840g30133-t1_30133	-0.046079	8.35435	-0.506163	0.625903	0.735913	-6.54927	Binds the poly(A) tail of mRNA	-	-
PaChr4g15016-t1_15016	-0.0464874	6.0604	-0.386129	0.709105	0.801804	-6.57443	-	-	-
PaChr3g12301-t1_12301	-0.0465327	9.76413	-0.517721	0.618157	0.731544	-6.53123	26S proteasome non-ATPase regulatory subunit	-	-
PaChr3g13006-t1_13006	-0.0471587	10.1917	-0.505645	0.626251	0.735982	-6.51421	Catalyzes the oxidative decarboxylation of 6- phosphogluconate to ribulose 5-phosphate and CO(2), with concomitant reduction of NADP to NADPH	-	-
PaChr12g07751-t1_7751	-0.0477149	8.66422	-0.334691	0.746155	0.82758	-6.63997	Belongs to the TPP enzyme family	-	-
PaChr2g08163-t1_8163	-0.0479607	6.50919	-0.489358	0.637251	0.745463	-6.52392	60S ribosomal protein	-	-
PaCtg0242g26205-t1_26205	-0.0483286	8.27893	-0.470484	0.650118	0.756339	-6.56466	alpha-soluble NSF attachment protein	-	-
PaChr8g22189-t1_22189	-0.0484248	12.6876	-0.391818	0.705055	0.799489	-6.46143	phosphopyruvate hydratase activity	-	-
PaChr2g09673-t1_9673	-0.0487219	7.50268	-0.516239	0.619148	0.732206	-6.52265	Clathrin assembly protein	-	-
PaChr5g18146-t1_18146	-0.0488837	5.42102	-0.344812	0.738806	0.823342	-6.57246	5'-methylthioadenosine S-adenosylhomocysteine nucleosidase	-	-
PaChr11g05473-t1_5473	-0.0489898	8.527	-0.385736	0.709385	0.801804	-6.61496	ATP-dependent RNA helicase	-	-
PaChr5g16149-t1_16149	-0.0491599	8.60416	-0.364298	0.724736	0.812438	-6.6268	3-oxoacyl- acyl-carrier-protein reductase	-	-
PaChr9g24745-t1_24745	-0.0497576	4.97253	-0.494996	0.633432	0.742705	-6.46978	Belongs to the actin-binding proteins ADF family	ADF7	-
PaChr3g12770-t1_12770	-0.0500821	4.24984	-0.231649	0.822416	0.882102	-6.50132	pumilio homolog	-	-
PaChr2g08512-t1_8512	-0.0506329	4.71178	-0.344992	0.738675	0.823342	-6.51214	Alkaline neutral invertase	CINV1	-
PaChr12g07328-t1_7328	-0.0509492	6.29517	-0.378411	0.714615	0.805923	-6.57546	Electron transfer flavoprotein-ubiquinone oxidoreductase	ETFQO	-
PaChr1g01801-t1_1801	-0.0510438	9.18606	-0.401154	0.698431	0.795791	-6.61072	The pyruvate dehydrogenase complex catalyzes the overall conversion of pyruvate to acetyl-CoA and CO(2)	-	-
PaChr2g09387-t1_9387	-0.0525213	7.63847	-0.410723	0.691668	0.790567	-6.5771	Gamma carbonic anhydrase-like	-	-
PaChr1g00068-t1_68	-0.0541019	7.13408	-0.469785	0.650597	0.756549	-6.545	Converts alpha-aldose to the beta-anomer	-	-
PaChr3g12137-t1_12137	-0.054273	5.53209	-0.21535	0.834689	0.892152	-6.61836	Brefeldin A-inhibited guanine nucleotide-exchange protein	-	-
PaCtg1303g32863-t1_32863	-0.0543078	4.94007	-0.382767	0.711503	0.803085	-6.51973	Coatomer subunit	-	-
PaChr2g10366-t1_10366	-0.0543844	7.68975	-0.58254	0.575673	0.698169	-6.48673	L-galactose dehydrogenase	-	-
PaCtg0875g30334-t1_30334	-0.0551614	9.04074	-0.523167	0.614526	0.729434	-6.55333	Belongs to the D-isomer specific 2-hydroxyacid dehydrogenase family	-	-
PaCtg0673g29030-t1_29030	-0.0557115	3.52723	-0.363674	0.725186	0.812438	-6.38645	-	-	-
PaChr5g17316-t1_17316	-0.0565902	2.50524	-0.270986	0.793015	0.863687	-6.31203	UPF0261 protein	-	-
PaCtg1556g34138-t1_34138	-0.0566813	2.64895	-0.373522	0.718115	0.80772	-6.29133	-	-	-
PaChr1g00001-t1_1	-0.0566838	4.9622	-0.521285	0.61578	0.73009	-6.45459	Nuclear pore complex protein	-	-
PaChr5g15742-t1_15742	-0.0576544	4.9768	-0.492522	0.635106	0.744325	-6.47146	Belongs to the small heat shock protein (HSP20) family	-	-
PaChr11g06057-t1_6057	-0.0576961	4.9433	-0.550539	0.596443	0.715169	-6.43621	Peptidyl-prolyl cis-trans isomerase	FKBP12	-
PaChr2g09993-t1_9993	-0.0577403	7.19431	-0.49979	0.630194	0.740274	-6.52975	Ectonucleotide pyrophosphatase phosphodiesterase family member	-	-
PaCtg2506g37504-t1_37504	-0.0579653	6.11117	-0.435107	0.674571	0.775909	-6.55225	RNA-binding protein	-	-
PaChr5g15850-t1_15850	-0.0579817	8.45804	-0.579531	0.577609	0.699515	-6.51169	Acetolactate synthase, small subunit	-	-
PaChr9g24478-t1_24478	-0.0580287	8.53129	-0.311351	0.763206	0.842776	-6.64332	ATP-citrate synthase	ACLB-1	-
PaChr5g17049-t1_17049	-0.0583871	7.02257	-0.520408	0.616364	0.730442	-6.51699	The proteasome is a multicatalytic proteinase complex which is characterized by its ability to cleave peptides with Arg, Phe, Tyr, Leu, and Glu adjacent to the leaving group at neutral or slightly basic pH	-	-
PaChr6g19707-t1_19707	-0.0585813	5.17656	-0.382645	0.71159	0.803085	-6.54038	Belongs to the glycosyl hydrolase 31 family	-	GH31
PaCtg0225g26066-t1_26066	-0.0586402	8.33887	-0.538173	0.604576	0.722196	-6.53073	UPF0678 fatty acid-binding protein-like protein	-	-
PaChr8g22573-t1_22573	-0.058716	8.64848	-0.431743	0.676918	0.778256	-6.59915	Dihydrolipoyl dehydrogenase	-	-
PaCtg2296g36921-t1_36921	-0.0590048	6.51751	-0.618481	0.552838	0.680211	-6.44808	epoxide hydrolase	-	-
PaChr5g17442-t1_17442	-0.0592203	6.0884	-0.511635	0.622229	0.733546	-6.5136	Signal recognition particle 54 kDa	-	-
PaCtg1552g34099-t1_34099	-0.0602258	7.12404	-0.606167	0.560602	0.686105	-6.46683	fruit protein	-	-
PaChr5g17998-t1_17998	-0.0603762	8.74236	-0.667382	0.522636	0.655987	-6.46396	Hydrolyzes ATP, and can also hydrolyze GTP with lower efficiency. Has lower affinity for GTP	-	-
PaChr1g03063-t1_3063	-0.0604514	9.47479	-0.608659	0.559026	0.685833	-6.4898	GDP-mannose 3,5-epimerase	GME1	-
PaChr4g15571-t1_15571	-0.0606593	6.2714	-0.469137	0.651041	0.75672	-6.53417	Catalyzes the phosphorylation of D-fructose 6-phosphate to fructose 1,6-bisphosphate by ATP, the first committing step of glycolysis	-	-
PaChr3g12397-t1_12397	-0.0612241	9.09793	-0.64833	0.534282	0.66641	-6.47452	Belongs to the universal ribosomal protein uS11 family	-	-
PaChr1g00568-t1_568	-0.0612337	4.44165	-0.541408	0.602443	0.720663	-6.39148	sorting nexin	-	-
PaChr1g02650-t1_2650	-0.0622244	4.55822	-0.476539	0.645976	0.753244	-6.43831	Vesicle-associated protein	-	-
PaChr11g05586-t1_5586	-0.0623893	6.63249	-0.557713	0.591751	0.712568	-6.48753	Ras GTPase-activating protein-binding protein	-	-
PaChr5g18172-t1_18172	-0.0625246	9.24701	-0.731178	0.484786	0.627776	-6.41129	26S proteasome non-ATPase regulatory subunit	-	-
PaChr2g09588-t1_9588	-0.0627064	3.04576	-0.377887	0.71499	0.805988	-6.33064	Belongs to the glycosyl hydrolase 17 family	-	CBM43,GH17
PaChr5g16535-t1_16535	-0.0631175	5.73071	-0.527921	0.611365	0.727323	-6.50148	Ras GTPase-activating protein-binding protein	-	-
PaChr1g00932-t1_932	-0.0632195	5.52282	-0.589403	0.571272	0.694488	-6.45592	Zinc finger family protein	-	-
PaChr1g00494-t1_494	-0.0637046	8.10084	-0.605747	0.560868	0.686105	-6.48095	proliferation-associated protein	-	-
PaChr5g17047-t1_17047	-0.0640893	6.26584	-0.363045	0.725638	0.812544	-6.58184	L-arabinokinase-like	-	-
PaChr1g00558-t1_558	-0.0648033	4.04408	-0.607495	0.559762	0.686105	-6.31269	At5g01610-like	-	-
PaChr8g22190-t1_22190	-0.0649055	5.53448	-0.590764	0.570402	0.693989	-6.45568	ATP-dependent Clp protease proteolytic	-	-
PaCtg1255g32566-t1_32566	-0.0651556	5.49545	-0.67843	0.515953	0.649284	-6.39512	2-oxoisovalerate dehydrogenase subunit alpha	-	-
PaChr5g18348-t1_18348	-0.0653295	6.60065	-0.319642	0.757132	0.836432	-6.59932	Thylakoid soluble phosphoprotein TSP9	-	-
PaChr4g15278-t1_15278	-0.0668696	3.80685	-0.397914	0.700726	0.796874	-6.40104	Belongs to the universal ribosomal protein uS13 family	-	-
PaChr2g09041-t1_9041	-0.0671461	7.63621	-0.680476	0.514722	0.648697	-6.4208	Belongs to the citrate synthase family	-	-
PaCtg1027g31270-t1_31270	-0.0671528	4.8977	-0.472691	0.648607	0.754926	-6.47436	Protein transport protein Sec24-like	-	-
PaChr3g12867-t1_12867	-0.0674269	2.97684	-0.447042	0.666273	0.769499	-6.29303	mitogen-activated protein kinase	MPK11	-
PaChr9g24405-t1_24405	-0.0676809	9.60178	-0.333716	0.746864	0.827773	-6.62354	-	-	-
PaChr3g13220-t1_13220	-0.0677989	7.12637	-0.55848	0.591251	0.712568	-6.49624	Binds to the 60S ribosomal subunit and prevents its association with the 40S ribosomal subunit to form the 80S initiation complex in the cytoplasm. May also be involved in ribosome biogenesis	EIF6	-
PaChr3g13514-t1_13514	-0.0688047	11.7965	-0.406571	0.694599	0.792136	-6.49303	Belongs to the thioredoxin family	-	-
PaChr5g18204-t1_18204	-0.0692283	4.299	-0.455455	0.660453	0.764379	-6.42309	Belongs to the actin-binding proteins ADF family	ADF7	-
PaChr1g01748-t1_1748	-0.069654	8.6065	-0.757602	0.469636	0.613472	-6.39336	PPIases accelerate the folding of proteins. It catalyzes the cis-trans isomerization of proline imidic peptide bonds in oligopeptides	-	-
PaCtg5920g42703-t1_42703	-0.0698	5.04	-0.526101	0.612574	0.727986	-6.4589	Belongs to the peptidase S10 family	-	-
PaChr4g15247-t1_15247	-0.0702854	7.88828	-0.539498	0.603702	0.72183	-6.51604	pectinesterase pectinesterase inhibitor	-	-
PaCtg0148g25737-t1_25737	-0.0706036	9.39756	-0.460022	0.657305	0.761307	-6.57713	Belongs to the heat shock protein 70 family	-	-
PaChr5g16072-t1_16072	-0.07125	6.39731	-0.616536	0.554061	0.681055	-6.44863	Calreticulin-3-like	-	-
PaChr3g11805-t1_11805	-0.071783	6.1449	-0.636774	0.541421	0.672347	-6.43698	transmembrane ascorbate ferrireductase	-	-
PaCtg0132g25679-t1_25679	-0.071798	8.21911	-0.707849	0.498419	0.637179	-6.41454	Sulfite reductase	SIR	-
PaChr9g23824-t1_23824	-0.07234	7.02132	-0.525426	0.613022	0.728179	-6.51415	Mediator-associated protein	-	-
PaChr3g13558-t1_13558	-0.0728413	7.96976	-0.709885	0.49722	0.637179	-6.40583	DEAD-box ATP-dependent RNA helicase	-	-
PaChr4g14302-t1_14302	-0.0730303	6.90688	-0.69727	0.504681	0.643057	-6.40148	Belongs to the glucose-6-phosphate 1-epimerase family	-	-
PaChr11g05713-t1_5713	-0.0733148	10.7946	-0.630607	0.545255	0.674218	-6.4122	triosephosphate isomerase	-	-
PaChr1g02290-t1_2290	-0.0734755	8.15338	-0.778133	0.458083	0.604593	-6.35839	Adipocyte plasma membrane-associated	-	-
PaChr8g23578-t1_23578	-0.0734808	5.84272	-0.687299	0.510628	0.6467	-6.40203	belongs to the uridine kinase family	-	-
PaCtg4004g40530-t1_40530	-0.0735283	9.09553	-0.499299	0.630525	0.740321	-6.56524	This protein promotes the GTP-dependent binding of aminoacyl-tRNA to the A-site of ribosomes during protein biosynthesis	-	-
PaCtg2225g36737-t1_36737	-0.0737823	5.22167	-0.460283	0.657125	0.761307	-6.50858	Belongs to the cysteine synthase cystathionine beta- synthase family	-	-
PaChr7g20087-t1_20087	-0.0742405	8.25889	-0.411288	0.69127	0.790467	-6.59197	phosphoribosylformylglycinamidine synthase	-	-
PaChr3g13036-t1_13036	-0.0746226	6.33216	-0.554137	0.594087	0.713906	-6.48745	tryptophan synthase beta chain	-	-
PaChr12g07170-t1_7170	-0.0748788	12.3276	-0.709291	0.497569	0.637179	-6.29166	Belongs to the glyceraldehyde-3-phosphate dehydrogenase family	-	-
PaChr1g00522-t1_522	-0.074993	8.41274	-0.802934	0.444381	0.592975	-6.34879	The coatomer is a cytosolic protein complex that binds to dilysine motifs and reversibly associates with Golgi non- clathrin-coated vesicles, which further mediate biosynthetic protein transport from the ER, via the Golgi up to the trans Golgi network. Coatomer complex is required for budding from Golgi membranes, and is essential for the retrograde Golgi-to-ER transport of dilysine-tagged protei…	-	-
PaChr5g17632-t1_17632	-0.0751974	7.4288	-0.606694	0.560269	0.686105	-6.46812	phosphoserine aminotransferase	-	-
PaChr1g02568-t1_2568	-0.0755625	8.24716	-0.72879	0.48617	0.628608	-6.4	Belongs to the pyruvate kinase family	-	-
PaChr6g19338-t1_19338	-0.0756741	6.54243	-0.64392	0.537	0.668162	-6.43153	Catalyzes the phosphorylation of ribose at O-5 in a reaction requiring ATP and magnesium. The resulting D-ribose-5- phosphate can then be used either for sythesis of nucleotides, histidine, and tryptophan, or as a component of the pentose phosphate pathway	-	-
PaChr9g24173-t1_24173	-0.0759309	6.18446	-0.817643	0.436388	0.587241	-6.30057	S-adenosyl-L-methionine-dependent protein-lysine N- methyltransferase that methylates elongation factor 1-alpha	-	-
PaCtg0239g26131-t1_26131	-0.076342	8.37723	-0.422636	0.683291	0.783104	-6.59203	novel plant snare	-	-
PaCtg0838g30111-t1_30111	-0.0768806	7.35905	-0.765565	0.465133	0.610924	-6.35408	D-isomer specific 2-hydroxyacid dehydrogenase, catalytic domain	-	-
PaChr3g14020-t1_14020	-0.0769046	7.01205	-0.744111	0.477332	0.620923	-6.36837	mitochondrial ATP synthase g subunit family protein	-	-
PaChr1g02451-t1_2451	-0.0771783	7.13451	-0.598291	0.565601	0.689572	-6.4719	O-acetyl-ADP-ribose deacetylase	-	-
PaChr4g14757-t1_14757	-0.0773795	9.55644	-0.61702	0.553756	0.68101	-6.48118	Occurs in almost all aerobically respiring organisms and serves to protect cells from the toxic effects of hydrogen peroxide	CAT1	-
PaChr7g20895-t1_20895	-0.0774258	4.92378	-0.707604	0.498564	0.637179	-6.3308	Dirigent proteins impart stereoselectivity on the phenoxy radical-coupling reaction, yielding optically active lignans from two molecules of coniferyl alcohol in the biosynthesis of lignans, flavonolignans, and alkaloids and thus plays a central role in plant secondary metabolism	-	-
PaChr5g17525-t1_17525	-0.0774258	4.92378	-0.707604	0.498564	0.637179	-6.3308	Dirigent proteins impart stereoselectivity on the phenoxy radical-coupling reaction, yielding optically active lignans from two molecules of coniferyl alcohol in the biosynthesis of lignans, flavonolignans, and alkaloids and thus plays a central role in plant secondary metabolism	-	-
PaChr11g06465-t1_6465	-0.078176	8.82928	-0.548583	0.597726	0.716031	-6.54113	alcohol dehydrogenase	ADH1	-
PaCtg0084g25466-t1_25466	-0.0782197	6.71341	-0.723128	0.489463	0.631261	-6.3781	DEAD-box ATP-dependent RNA helicase	LOS4	-
PaChr1g03268-t1_3268	-0.0787455	9.24638	-0.486544	0.639161	0.747354	-6.56829	Dolichyl-diphosphooligosaccharide--protein glycosyltransferase subunit	-	-
PaChr1g01105-t1_1105	-0.0788697	7.18507	-0.731579	0.484553	0.627776	-6.37955	Ras-related protein	-	-
PaChr3g12725-t1_12725	-0.079107	6.8125	-0.853393	0.417373	0.571331	-6.27516	RAN GTPase-activating protein	-	-
PaChr3g12797-t1_12797	-0.0792432	4.61309	-0.694216	0.506497	0.643921	-6.30972	Outer envelope pore protein 16	-	-
PaChr1g00834-t1_834	-0.0792927	6.42972	-0.717607	0.492687	0.633799	-6.37832	protein binding	-	-
PaChr1g03444-t1_3444	-0.0794373	9.83199	-0.515052	0.619941	0.732206	-6.52908	Clathrin is the major protein of the polyhedral coat of coated pits and vesicles	-	-
PaChr10g04614-t1_4614	-0.0795796	8.89843	-0.531725	0.608841	0.725586	-6.55058	isoform X1	-	-
PaChr1g00291-t1_291	-0.0801043	6.10432	-0.725026	0.488357	0.630843	-6.37469	Anticodon binding domain of tRNAs	-	-
PaChr12g08057-t1_8057	-0.080273	2.61735	-0.334643	0.74619	0.82758	-6.30281	Subunit of the peripheral V1 complex of vacuolar ATPase essential for assembly or catalytic function. V-ATPase is responsible for acidifying a variety of intracellular compartments in eukaryotic cells	-	-
PaChr11g05642-t1_5642	-0.0804048	7.4746	-0.743839	0.477488	0.620923	-6.37183	proliferation-associated protein	-	-
PaChr10g03696-t1_3696	-0.0807653	6.72569	-0.603954	0.562004	0.686834	-6.46104	Catalyzes the formation of formate and 2-keto-4- methylthiobutyrate (KMTB) from 1,2-dihydroxy-3-keto-5- methylthiopentene (DHK-MTPene)	ARD4	-
PaChr6g18671-t1_18671	-0.0807653	6.09782	-0.740429	0.479446	0.622447	-6.36307	importin subunit	-	-
PaChr3g11511-t1_11511	-0.0809682	6.90625	-0.787386	0.452938	0.600297	-6.33238	Belongs to the glucose-6-phosphate 1-epimerase family	-	-
PaChr2g10342-t1_10342	-0.0811888	7.07471	-0.625655	0.548344	0.676646	-6.45365	Belongs to the UDP-glycosyltransferase family	-	GT1
PaChr8g23005-t1_23005	-0.0812173	8.30542	-0.792407	0.450163	0.597533	-6.3526	The proteasome is a multicatalytic proteinase complex which is characterized by its ability to cleave peptides with Arg, Phe, Tyr, Leu, and Glu adjacent to the leaving group at neutral or slightly basic pH	PBF1	-
PaChr2g10592-t1_10592	-0.0814669	8.87076	-0.587374	0.572571	0.695475	-6.51769	Thioredoxin	-	-
PaCtg5171g42069-t1_42069	-0.0815761	4.55707	-0.559644	0.590492	0.712064	-6.39242	Plant intracellular Ras-group-related LRR protein	-	-
PaCtg5725g42573-t1_42573	-0.0816083	8.19399	-0.823495	0.433235	0.584545	-6.3226	Asparaginase	-	-
PaCtg3468g39635-t1_39635	-0.0820743	7.00408	-0.845646	0.421444	0.575354	-6.28567	Tetratricopeptide repeat protein	-	-
PaChr1g00996-t1_996	-0.0822808	6.77024	-0.527802	0.611444	0.727323	-6.50772	Belongs to the eukaryotic ribosomal protein eS6 family	-	-
PaChr1g00491-t1_491	-0.0822932	10.0591	-0.51473	0.620157	0.732206	-6.51648	Clathrin is the major protein of the polyhedral coat of coated pits and vesicles	-	-
PaCtg2296g36922-t1_36922	-0.0825179	7.70397	-0.73781	0.480954	0.624087	-6.37974	epoxide hydrolase	-	-
PaChr10g04066-t1_4066	-0.0829739	6.9579	-0.899533	0.393701	0.547478	-6.23744	-	-	-
PaChr2g10030-t1_10030	-0.0839437	8.1866	-0.831915	0.428726	0.58031	-6.31527	DEAD-box ATP-dependent RNA helicase	-	-
PaChr1g03279-t1_3279	-0.0846815	10.032	-0.903813	0.391555	0.546586	-6.23258	Succinyl-CoA synthetase functions in the citric acid cycle (TCA), coupling the hydrolysis of succinyl-CoA to the synthesis of ATP and thus represents the only step of substrate- level phosphorylation in the TCA. The beta subunit provides nucleotide specificity of the enzyme and binds the substrate succinate, while the binding sites for coenzyme A and phosphate are found in the alpha subunit	-	-
PaChr11g05676-t1_5676	-0.0848865	1.04951	-0.423551	0.68265	0.783104	-6.11137	Alpha galactosidase A	-	-
PaChr1g01623-t1_1623	-0.0853316	6.74223	-0.800237	0.445858	0.594633	-6.31829	Ras-related protein	-	-
PaChr5g16182-t1_16182	-0.0860109	6.20021	-0.826939	0.431387	0.58267	-6.29264	Signal-recognition-particle assembly has a crucial role in targeting secretory proteins to the rough endoplasmic reticulum membrane	-	-
PaChr1g02936-t1_2936	-0.0861978	8.07489	-0.812488	0.439178	0.588464	-6.32811	The proteasome is a multicatalytic proteinase complex which is characterized by its ability to cleave peptides with Arg, Phe, Tyr, Leu, and Glu adjacent to the leaving group at neutral or slightly basic pH	-	-
PaChr1g01631-t1_1631	-0.0870383	8.89245	-0.765425	0.465212	0.610924	-6.39172	Peptidyl-prolyl cis-trans isomerase	-	-
PaChr1g01364-t1_1364	-0.0870443	7.75036	-0.679514	0.515301	0.649105	-6.42348	TMEM214, C-terminal, caspase 4 activator	-	-
PaChr12g06898-t1_6898	-0.0873333	5.36554	-0.751954	0.472848	0.615768	-6.3328	Splicing factor 3B subunit	-	-
PaCtg0672g29011-t1_29011	-0.0879975	6.49762	-0.528072	0.611264	0.727323	-6.50285	Belongs to the small GTPase superfamily. Arf family	-	-
PaChr5g16039-t1_16039	-0.0880079	8.07778	-0.638558	0.540316	0.671422	-6.45885	4-hydroxy-3-methylbut-2-en-1-yl diphosphate synthase	-	-
PaChr2g09942-t1_9942	-0.0880593	5.72155	-0.770656	0.462268	0.609168	-6.33618	UPF0587 protein C1orf123 homolog	-	-
PaChr4g14965-t1_14965	-0.0881331	9.74734	-0.893573	0.396704	0.550448	-6.25738	Belongs to the GPI family	-	-
PaChr9g23960-t1_23960	-0.0882775	7.71496	-0.819144	0.435578	0.586772	-6.31495	The proteasome is a multicatalytic proteinase complex which is characterized by its ability to cleave peptides with Arg, Phe, Tyr, Leu, and Glu adjacent to the leaving group at neutral or slightly basic pH	-	-
PaCtg2831g38291-t1_38291	-0.0885763	5.80707	-0.403378	0.696856	0.794353	-6.56569	Acetyl-coenzyme A synthetase	ACSS2	-
PaCtg1100g31651-t1_31651	-0.0887058	4.88375	-0.667293	0.52269	0.655987	-6.35578	ADP-ribosylation factor GTPase-activating protein AGD14	-	-
PaChr5g18154-t1_18154	-0.0887124	2.29191	-0.61404	0.555631	0.682656	-6.1299	Translocon-associated protein subunit	-	-
PaChr1g02878-t1_2878	-0.0888001	9.38165	-0.779247	0.457461	0.604087	-6.36976	The pyruvate dehydrogenase complex catalyzes the overall conversion of pyruvate to acetyl-CoA and CO(2)	-	-
PaChr6g20014-t1_20014	-0.0889983	4.42109	-0.837244	0.42589	0.578627	-6.17843	-	-	-
PaChr3g13259-t1_13259	-0.0896808	8.73637	-0.972163	0.358428	0.516783	-6.2095	Belongs to the serpin family	-	-
PaChr9g23909-t1_23909	-0.0898902	4.35995	-0.564783	0.587148	0.708367	-6.36975	Belongs to the cullin family	CUL1	-
PaChr5g15871-t1_15871	-0.090428	6.55859	-0.815321	0.437643	0.587685	-6.30248	Carbamoyl-phosphate synthase small chain	CARA	-
PaChr6g19849-t1_19849	-0.0907804	7.18764	-0.894552	0.396209	0.550363	-6.24449	Porphobilinogen deaminase	HEMC	-
PaCtg3094g38833-t1_38833	-0.0912601	7.41681	-0.765298	0.465283	0.610924	-6.35468	selenoprotein	-	-
PaCtg1491g33814-t1_33814	-0.0913472	4.4125	-0.706683	0.499107	0.637187	-6.28063	-	-	-
PaChr2g08970-t1_8970	-0.0913544	8.45706	-0.963412	0.362549	0.520678	-6.20815	DEAD-box ATP-dependent RNA helicase	-	-
PaCtg1293g32798-t1_32798	-0.0913692	7.88413	-0.706901	0.498978	0.637187	-6.40622	BEST Arabidopsis thaliana protein match is	-	-
PaChr8g23594-t1_23594	-0.0923597	5.41303	-0.644465	0.536664	0.66807	-6.4138	beta-galactosidase	-	-
PaCtg3080g38807-t1_38807	-0.09243	10.5692	-0.59103	0.570232	0.693989	-6.44694	adenosylhomocysteinase	SAHH	-
PaCtg2217g36711-t1_36711	-0.0924558	8.82291	-1.07283	0.313528	0.475814	-6.10978	psbP-like protein 1	-	-
PaChr7g21378-t1_21378	-0.0925667	3.82744	-0.79425	0.449147	0.596516	-6.15633	Nitrilase-like protein 2	-	-
PaCtg0697g29166-t1_29166	-0.0927472	8.50815	-0.878807	0.404213	0.558413	-6.28825	Aspartate aminotransferase	-	-
PaChr9g24661-t1_24661	-0.0927696	7.52057	-0.631403	0.544759	0.674218	-6.45289	Protein RETICULATA-related	-	-
PaChr5g15854-t1_15854	-0.0928099	6.47093	-0.735541	0.482263	0.625465	-6.36511	Belongs to the peptidase A1 family	-	-
PaChr6g19721-t1_19721	-0.0928102	7.00643	-0.880206	0.403497	0.557743	-6.25555	Vacuolar protein sorting-associated protein 53	HIT1	-
PaChr12g07987-t1_7987	-0.0928401	7.91825	-0.769099	0.463143	0.609689	-6.35949	glutathione s-transferase	-	-
PaChr8g21797-t1_21797	-0.0929238	6.82727	-0.630974	0.545026	0.674218	-6.44575	Benzyl alcohol	-	-
PaCtg3382g39467-t1_39467	-0.0929458	8.8277	-1.0179	0.33746	0.495706	-6.16571	Belongs to the universal ribosomal protein uL14 family	-	-
PaChr1g01191-t1_1191	-0.0932761	9.01279	-1.01891	0.337007	0.495706	-6.16304	Oligouridylate-binding protein	-	-
PaChr12g07641-t1_7641	-0.0934394	4.18189	-0.541517	0.602371	0.720663	-6.36601	Trigalactosyldiacylglycerol 2	-	-
PaChr5g18162-t1_18162	-0.0934945	10.7828	-0.565864	0.586446	0.707856	-6.45352	PPIases accelerate the folding of proteins. It catalyzes the cis-trans isomerization of proline imidic peptide bonds in oligopeptides	-	-
PaCtg1817g35260-t1_35260	-0.0935589	5.50266	-0.880466	0.403364	0.557743	-6.23419	50S ribosomal protein L1	-	-
PaChr4g15194-t1_15194	-0.0936944	8.59357	-1.00456	0.343475	0.501501	-6.17385	Belongs to the glycosyl hydrolase 31 family	-	-
PaChr1g01497-t1_1497	-0.0937043	6.12085	-0.651175	0.532533	0.664555	-6.42747	transcription factor	OBF5	-
PaCtg0940g30727-t1_30727	-0.0941664	7.67442	-0.62577	0.548273	0.676646	-6.4589	calcium-binding protein	-	-
PaChr5g18075-t1_18075	-0.0941913	7.79125	-0.913653	0.386653	0.542125	-6.23364	Leukotriene A-4 hydrolase	-	-
PaChr6g18412-t1_18412	-0.0951659	9.64616	-1.02133	0.335923	0.495023	-6.14098	Belongs to the AAA ATPase family	RPT1A	-
PaChr1g02743-t1_2743	-0.0952411	11.5803	-0.707798	0.498449	0.637179	-6.32522	phosphopyruvate hydratase activity	-	-
PaChr1g02816-t1_2816	-0.0952813	5.02477	-0.729432	0.485797	0.628446	-6.32368	Fas-associated factor	-	-
PaChr3g13497-t1_13497	-0.0953884	8.11937	-1.04826	0.324065	0.485143	-6.11089	Belongs to the D-isomer specific 2-hydroxyacid dehydrogenase family	-	-
PaCtg5296g42206-t1_42206	-0.0957353	0.689727	-0.506386	0.625752	0.735913	-6.03707	Tropinone reductase homolog	-	-
PaChr9g24029-t1_24029	-0.096283	8.92655	-0.686933	0.510847	0.6467	-6.45048	This protein promotes the GTP-dependent binding of aminoacyl-tRNA to the A-site of ribosomes during protein biosynthesis	-	-
PaChr9g25210-t1_25210	-0.0965408	7.84054	-0.980218	0.354665	0.512974	-6.17191	Belongs to the peptidase C1 family	-	-
PaChr2g09811-t1_9811	-0.096924	10.4234	-0.976329	0.356478	0.514569	-6.14508	Belongs to the chaperonin (HSP60) family	-	-
PaChr7g20946-t1_20946	-0.0970523	7.37242	-0.7812	0.456373	0.60359	-6.34175	Acetyltransferase (GNAT) domain	-	-
PaChr2g08410-t1_8410	-0.0971711	5.54577	-0.683656	0.512811	0.647861	-6.39408	Acyl-coenzyme A thioesterase	-	-
PaChr8g22941-t1_22941	-0.097265	6.99627	-0.759696	0.468449	0.612865	-6.35599	ORM1-like protein	-	-
PaCtg0465g27459-t1_27459	-0.0978822	9.50203	-0.479617	0.643875	0.751484	-6.56344	Destroys radicals which are normally produced within the cells and which are toxic to biological systems	SODCP	-
PaChr8g22439-t1_22439	-0.098255	7.86571	-0.93475	0.376295	0.534324	-6.21556	The proteasome is a multicatalytic proteinase complex which is characterized by its ability to cleave peptides with Arg, Phe, Tyr, Leu, and Glu adjacent to the leaving group at neutral or slightly basic pH	-	-
PaChr10g04555-t1_4555	-0.0984239	6.05404	-1.03234	0.331035	0.490469	-6.10382	Bifunctional purine biosynthesis protein	-	-
PaCtg5444g42327-t1_42327	-0.0985129	7.71559	-0.80833	0.441437	0.589976	-6.32393	G-protein	-	-
PaChr8g21950-t1_21950	-0.0996902	9.09825	-0.518478	0.617652	0.731286	-6.55472	26S proteasome non-ATPase regulatory subunit 2	-	-
PaChr11g06206-t1_6206	-0.10006	6.68674	-0.690035	0.508991	0.645959	-6.40183	Kynurenine--oxoglutarate transaminase	-	-
PaChr2g11210-t1_11210	-0.100087	7.57265	-1.02511	0.334237	0.493111	-6.12319	glutamine synthetase	GS	-
PaChr7g21591-t1_21591	-0.100277	6.16694	-0.812115	0.43938	0.588464	-6.30533	Serine carboxypeptidase	-	-
PaCtg2775g38145-t1_38145	-0.100288	10.8272	-0.888627	0.399208	0.553017	-6.20967	Annexin repeats	-	-
PaChr12g07594-t1_7594	-0.100771	9.06356	-0.535079	0.606621	0.723856	-6.54612	Belongs to the class-I aminoacyl-tRNA synthetase family	-	-
PaChr6g19347-t1_19347	-0.100779	9.43906	-1.01493	0.338789	0.49637	-6.15569	26S proteasome non-ATPase regulatory subunit	-	-
PaChr7g20555-t1_20555	-0.100806	9.53694	-1.14985	0.282238	0.444241	-6.01117	Belongs to the eukaryotic ribosomal protein eL13 family	-	-
PaChr2g11318-t1_11318	-0.100901	6.1481	-0.52205	0.615269	0.729825	-6.50729	Belongs to the nonaspanin (TM9SF) (TC 9.A.2) family	-	-
PaChr1g02538-t1_2538	-0.100964	8.12345	-0.937013	0.375195	0.533714	-6.21968	Hydroxyacylglutathione hydrolase C-terminus	-	-
PaCtg0490g27633-t1_27633	-0.101113	5.44557	-0.964678	0.361951	0.520407	-6.15344	nuclear transport factor	-	-
PaChr2g08585-t1_8585	-0.101236	8.23065	-0.682927	0.513248	0.647861	-6.43308	The coatomer is a cytosolic protein complex that binds to dilysine motifs and reversibly associates with Golgi non- clathrin-coated vesicles, which further mediate biosynthetic protein transport from the ER, via the Golgi up to the trans Golgi network. Coatomer complex is required for budding from Golgi membranes, and is essential for the retrograde Golgi-to-ER transport of dilysine-tagged protei…	-	-
PaChr5g17319-t1_17319	-0.101306	4.59077	-0.832515	0.428406	0.58031	-6.19928	Bifunctional enzyme. Involved in de novo dTMP biosynthesis. Key enzyme in folate metabolism	-	-
PaChr1g00633-t1_633	-0.101452	8.77352	-1.06044	0.318807	0.480802	-6.12204	Protein TIC110, chloroplastic-like	-	-
PaChr8g23419-t1_23419	-0.102611	6.51054	-0.821676	0.434213	0.585555	-6.29663	Belongs to the class-III pyridoxal-phosphate-dependent aminotransferase family	GSA1	-
PaChr6g19408-t1_19408	-0.102648	8.99425	-0.760693	0.467885	0.612758	-6.39419	Belongs to the thiolase family	-	-
PaChr3g13816-t1_13816	-0.102766	5.2631	-0.909645	0.388645	0.543765	-6.19288	Proline iminopeptidase	-	-
PaChr3g12559-t1_12559	-0.102921	6.43063	-1.06023	0.318895	0.480802	-6.07322	Electron transfer flavoprotein subunit alpha	-	-
PaChr10g05081-t1_5081	-0.103142	8.00245	-0.857959	0.414986	0.569968	-6.28764	5' nucleotidase family	-	-
PaCtg1100g31656-t1_31656	-0.103183	7.18585	-0.815461	0.437567	0.587685	-6.3129	Belongs to the argonaute family	-	-
PaCtg3736g40119-t1_40119	-0.103284	7.2172	-0.670377	0.520819	0.654435	-6.42431	Mitochondrial outer membrane protein porin	VDAC5	-
PaChr9g24882-t1_24882	-0.103463	8.29359	-0.546555	0.599057	0.717288	-6.52399	Binds the poly(A) tail of mRNA	-	-
PaCtg0776g29795-t1_29795	-0.103864	7.13593	-1.03314	0.330682	0.490469	-6.11198	Belongs to the glucose-6-phosphate 1-epimerase family	-	-
PaCtg0443g27304-t1_27304	-0.104198	5.94935	-1.04292	0.326389	0.487697	-6.0933	Protein of unknown function (DUF1138)	-	-
PaChr2g09269-t1_9269	-0.104198	5.94935	-1.04292	0.326389	0.487697	-6.0933	Protein of unknown function (DUF1138)	OZS	-
PaCtg1477g33754-t1_33754	-0.104879	3.23147	-0.553316	0.594625	0.713906	-6.2632	NADPH-dependent FMN reductase	-	-
PaChr5g17887-t1_17887	-0.105663	7.05646	-1.17509	0.272547	0.433822	-5.96095	Peroxisomal 2,4-dienoyl-CoA	-	-
PaCtg3199g39079-t1_39079	-0.105994	4.86805	-0.642261	0.538025	0.669109	-6.37136	tRNA 5'-leader removal	-	-
PaCtg2461g37396-t1_37396	-0.107742	5.83858	-0.893651	0.396665	0.550448	-6.23506	allene oxide cyclase	aoc	-
PaChr5g16490-t1_16490	-0.107874	10.2979	-0.965803	0.36142	0.519937	-6.161	Glutathione S-transferase DHAR3	DHAR2	-
PaCtg1494g33831-t1_33831	-0.108097	5.11384	-1.02913	0.332453	0.49162	-6.06697	D-aminoacyl-tRNA	-	-
PaChr11g06328-t1_6328	-0.108105	5.70027	-0.557753	0.591726	0.712568	-6.48306	Pentatricopeptide repeat-containing protein	-	-
PaChr10g05077-t1_5077	-0.108145	5.30235	-0.717325	0.492852	0.633799	-6.35485	Catalyzes the 6-electron oxidation of protoporphyrinogen-IX to form protoporphyrin-IX	-	-
PaCtg1531g34012-t1_34012	-0.108822	11.0933	-0.889682	0.398673	0.552577	-6.19788	Belongs to the heat shock protein 70 family	-	-
PaChr7g20556-t1_20556	-0.109385	9.47768	-1.08666	0.307716	0.47093	-6.08104	Belongs to the eukaryotic ribosomal protein eL13 family	-	-
PaCtg0977g30953-t1_30953	-0.109385	4.30909	-0.580492	0.57699	0.699432	-6.35529	Belongs to the AAA ATPase family	-	-
PaChr10g04547-t1_4547	-0.109592	9.92664	-0.843372	0.422643	0.575585	-6.29171	Zinc-binding dehydrogenase	-	-
PaChr6g18471-t1_18471	-0.109931	7.31341	-1.2106	0.259372	0.421832	-5.92288	EYES ABSENT homolog	-	-
PaChr9g25193-t1_25193	-0.110081	9.89958	-1.13662	0.287426	0.448519	-6.00798	phosphoglucomutase	-	-
PaCtg1045g31355-t1_31355	-0.110099	10.3536	-0.919394	0.383814	0.539633	-6.20183	Belongs to the DEAD box helicase family	-	-
PaChr1g00814-t1_814	-0.110487	4.27471	-0.59047	0.570589	0.693989	-6.34579	Threonine dehydratase	OMR1	-
PaChr12g07247-t1_7247	-0.110501	8.75077	-1.11291	0.296918	0.458545	-6.0667	The proteasome is a multicatalytic proteinase complex which is characterized by its ability to cleave peptides with Arg, Phe, Tyr, Leu, and Glu adjacent to the leaving group at neutral or slightly basic pH	-	-
PaCtg1721g34900-t1_34900	-0.112089	7.98523	-0.741502	0.478829	0.621964	-6.38247	malic enzyme	-	-
PaChr9g25197-t1_25197	-0.112519	8.19783	-0.956212	0.365967	0.52381	-6.20407	Strictosidine synthase	-	-
PaChr3g14161-t1_14161	-0.112845	7.97273	-0.852442	0.417871	0.571398	-6.29173	Belongs to the class-II pyridine nucleotide-disulfide oxidoreductase family	NTRB	-
PaChr8g23176-t1_23176	-0.113535	4.02688	-1.02002	0.336507	0.495311	-5.9723	Kinase that can phosphorylate various inositol polyphosphate such as Ins(3,4,5,6)P4 or Ins(1,3,4)P3	-	-
PaChr6g18417-t1_18417	-0.113644	6.85515	-1.0536	0.321749	0.48378	-6.08695	Acetylglutamate kinase	NAGK	-
PaCtg0776g29776-t1_29776	-0.11383	10.075	-0.575155	0.58043	0.702263	-6.48059	Belongs to the peroxidase family. Classical plant (class III) peroxidase subfamily	-	-
PaChr10g04799-t1_4799	-0.114394	7.3618	-0.796061	0.44815	0.596516	-6.3297	negative regulation of cytokinin-activated signaling pathway	-	-
PaCtg0239g26117-t1_26117	-0.114418	3.25624	-0.841855	0.423446	0.575922	-6.05894	Cytochrome b-c1 complex, subunit	-	-
PaChr5g16481-t1_16481	-0.115694	9.64793	-1.06687	0.316057	0.478509	-6.0946	Belongs to the carbohydrate kinase PfkB family	-	-
PaChr4g14376-t1_14376	-0.115766	5.30587	-0.897637	0.394655	0.548503	-6.20672	Lactation elevated protein	-	-
PaChr2g08253-t1_8253	-0.116102	3.13242	-0.60589	0.560778	0.686105	-6.221	COP9 signalosome complex subunit 3	-	-
PaChr12g07047-t1_7047	-0.116516	6.39712	-0.762434	0.4669	0.612099	-6.34405	COP9 signalosome complex subunit	-	-
PaChr9g24762-t1_24762	-0.116977	7.80531	-1.19168	0.266325	0.42848	-5.95023	glutathione s-transferase	-	-
PaChr9g24805-t1_24805	-0.116998	7.53018	-1.01619	0.338227	0.496118	-6.13156	Regulatory subunit of the dimeric E1 enzyme. E1 activates RUB1 NEDD8 by first adenylating its C-terminal glycine residue with ATP, thereafter linking this residue to the side chain of the catalytic cysteine, yielding a RUB1-ECR1 thioester and free AMP. E1 finally transfers RUB1 to the catalytic cysteine of RCE1	-	-
PaChr2g10360-t1_10360	-0.117018	7.76293	-1.18693	0.268091	0.42969	-5.95477	Malate dehydrogenase	-	-
PaCtg0292g26450-t1_26450	-0.117094	6.03564	-0.943499	0.372059	0.529845	-6.19028	xylulose	-	-
PaChr9g25044-t1_25044	-0.117962	6.59263	-0.633583	0.543403	0.673163	-6.43926	Ferredoxin-dependent glutamate synthase	GLU1	-
PaChr8g22594-t1_22594	-0.118072	5.67306	-1.16893	0.274884	0.435633	-5.95417	Belongs to the bacterial ribosomal protein bL31 family	-	-
PaChr12g07367-t1_7367	-0.118256	3.05027	-0.83633	0.426375	0.578694	-6.04248	Acyl-coenzyme A thioesterase 9	-	-
PaChr1g02731-t1_2731	-0.11905	7.57278	-0.900614	0.393158	0.547321	-6.24187	Belongs to the EPSP synthase family	-	-
PaChr3g12618-t1_12618	-0.119226	8.3018	-0.794923	0.448776	0.596516	-6.35044	Belongs to the ubiquitin-activating E1 family	UBA1	-
PaChr1g00464-t1_464	-0.11942	8.91258	-1.24384	0.247516	0.409627	-5.92174	Dehydrogenase	-	-
PaChr1g03516-t1_3516	-0.119493	7.74781	-0.627865	0.546964	0.6756	-6.45882	Essential component of the vacuolar proton pump (V- ATPase), a multimeric enzyme that catalyzes the translocation of protons across the membranes. Required for assembly and activity of the V-ATPase	-	-
PaCtg1042g31335-t1_31335	-0.119547	7.97766	-1.03709	0.328944	0.490259	-6.11856	aldo-keto reductase	-	-
PaChr2g10186-t1_10186	-0.119791	9.47051	-1.05055	0.323069	0.484442	-6.11863	heat shock protein	-	-
PaChr8g22168-t1_22168	-0.119819	5.96376	-0.868329	0.409603	0.564133	-6.25854	amine oxidase	-	-
PaChr1g03180-t1_3180	-0.120149	6.3243	-0.724163	0.48886	0.630998	-6.37358	Belongs to the nonaspanin (TM9SF) (TC 9.A.2) family	-	-
PaChr3g13592-t1_13592	-0.120293	9.32366	-1.08123	0.309987	0.472981	-6.09185	DNA-damage-repair toleration protein	-	-
PaChr5g16635-t1_16635	-0.120412	8.17078	-1.12663	0.291394	0.453042	-6.03048	Guanine nucleotide exchange factor	-	-
PaChr1g01160-t1_1160	-0.121023	5.82164	-0.720636	0.490916	0.632173	-6.37715	Belongs to the 'GDSL' lipolytic enzyme family	-	-
PaChr4g14932-t1_14932	-0.121245	6.9163	-1.27132	0.23806	0.401292	-5.84908	glutamine synthetase	-	-
PaCtg0419g27180-t1_27180	-0.121866	6.48239	-1.03558	0.329606	0.490262	-6.09866	Belongs to the ALAD family	HEMB	-
PaCtg2081g36244-t1_36244	-0.121921	7.81411	-1.01691	0.337903	0.495929	-6.13543	Glutamyl endopeptidase	-	-
PaChr4g14227-t1_14227	-0.122222	9.88395	-0.857568	0.41519	0.569968	-6.28185	ketol-acid reductoisomerase	-	-
PaChr7g20613-t1_20613	-0.122562	6.44762	-1.09233	0.305358	0.468449	-6.04001	-	-	-
PaChr3g13762-t1_13762	-0.12264	8.29369	-0.999315	0.345864	0.50412	-6.16613	Bark storage protein	-	-
PaChr3g13287-t1_13287	-0.123408	7.18835	-1.11423	0.296382	0.458274	-6.02821	Belongs to the FBPase class 1 family	-	-
PaChr6g19335-t1_19335	-0.124239	3.78757	-1.05027	0.323193	0.484442	-5.91877	ribose-phosphate pyrophosphokinase	-	-
PaChr1g02017-t1_2017	-0.124532	8.02685	-1.16568	0.276127	0.437158	-5.98381	Protein SGT1 homolog	SGT1	-
PaCtg3776g40190-t1_40190	-0.124651	9.62169	-1.23847	0.249403	0.411944	-5.90824	Belongs to the carbohydrate kinase PfkB family	-	-
PaChr6g18650-t1_18650	-0.124732	6.68422	-1.21151	0.259041	0.421564	-5.91302	Aminotransferase class I and II	-	-
PaChr1g03145-t1_3145	-0.125042	9.11963	-0.959083	0.364601	0.522584	-6.21911	Phosphoenolpyruvate carboxykinase	-	-
PaChr10g04999-t1_4999	-0.125555	8.0808	-0.948451	0.369677	0.527932	-6.20776	Diaminopimelate decarboxylase	-	-
PaChr2g11109-t1_11109	-0.125701	9.01126	-0.909325	0.388804	0.543765	-6.26769	transport protein	-	-
PaCtg3014g38664-t1_38664	-0.12599	8.18536	-0.63051	0.545316	0.674218	-6.46762	Belongs to the enoyl-CoA hydratase isomerase family	-	-
PaChr9g24970-t1_24970	-0.126624	6.87984	-1.37477	0.205147	0.365341	-5.72418	COP9 signalosome complex subunit	-	-
PaChr10g04841-t1_4841	-0.12681	7.58394	-0.684695	0.512188	0.64743	-6.41707	Acyl-CoA dehydrogenase family member 10	-	-
PaChr2g10941-t1_10941	-0.126988	9.48789	-1.43202	0.188676	0.345295	-5.67979	Dihydropyrimidinase	-	-
PaChr1g03619-t1_3619	-0.127064	6.58562	-1.23186	0.251736	0.414184	-5.88815	uridine nucleosidase	-	-
PaCtg3108g38879-t1_38879	-0.127197	6.27603	-1.20483	0.261474	0.424165	-5.91768	Rab proteins geranylgeranyltransferase component	-	-
PaChr3g11961-t1_11961	-0.127224	8.75897	-1.20845	0.260154	0.422486	-5.96168	The proteasome is a multicatalytic proteinase complex which is characterized by its ability to cleave peptides with Arg, Phe, Tyr, Leu, and Glu adjacent to the leaving group at neutral or slightly basic pH	PBD1	-
PaCtg7917g43298-t1_43298	-0.127392	7.22637	-1.04977	0.323406	0.484442	-6.09564	Ribosomal protein L14p/L23e	rpl14	-
PaChr9g25045-t1_25045	-0.127419	8.05364	-0.810714	0.440141	0.588862	-6.32904	Ferredoxin-dependent glutamate synthase	GLU1	-
PaChr1g01506-t1_1506	-0.12797	6.84787	-1.28531	0.233363	0.395808	-5.83126	Plant family of unknown function (DUF810)	-	-
PaCtg1161g32030-t1_32030	-0.127988	9.80058	-1.36579	0.207843	0.367411	-5.74827	This protein promotes the GTP-dependent binding of aminoacyl-tRNA to the A-site of ribosomes during protein biosynthesis	-	-
PaChr2g08278-t1_8278	-0.128244	12.4177	-1.08009	0.310465	0.473426	-5.95737	Belongs to the glyceraldehyde-3-phosphate dehydrogenase family	GAPDH	-
PaChr7g20093-t1_20093	-0.128712	9.50996	-0.644773	0.536474	0.66807	-6.46452	Belongs to the universal ribosomal protein uL13 family	-	-
PaChr4g15554-t1_15554	-0.128807	9.4988	-0.635546	0.542184	0.672798	-6.47116	ribosomal protein	-	-
PaCtg2127g36436-t1_36436	-0.129222	8.87358	-1.50183	0.170168	0.322922	-5.60474	fructose-bisphosphate aldolase	-	-
PaChr11g05877-t1_5877	-0.129468	9.68283	-1.16059	0.278078	0.439156	-5.99302	nucleoredoxin 2	-	-
PaChr5g17789-t1_17789	-0.129517	11.8822	-1.1961	0.264684	0.426954	-5.85484	Produces ATP from ADP in the presence of a proton gradient across the membrane	ATPB	-
PaChr2g10817-t1_10817	-0.129882	9.16588	-1.20207	0.262486	0.424993	-5.96482	Peptidyl-prolyl cis-trans isomerase	-	-
PaChr5g16517-t1_16517	-0.129885	7.64892	-1.25823	0.242526	0.405169	-5.87159	Belongs to the protein kinase superfamily	SAPK4	-
PaCtg1906g35535-t1_35535	-0.130134	8.80325	-1.28931	0.232035	0.395022	-5.8686	Belongs to the serpin family	-	-
PaCtg6572g43026-t1_43026	-0.130326	7.94874	-1.44186	0.185966	0.342059	-5.65386	Amidase 1-like	AMI1	-
PaChr6g19550-t1_19550	-0.13125	8.49371	-1.4532	0.182884	0.338841	-5.65842	histone H2A variant 3	-	-
PaChr1g03652-t1_3652	-0.131283	4.93631	-0.916436	0.385275	0.541088	-6.15945	29 kDa ribonucleoprotein	-	-
PaChr5g17542-t1_17542	-0.131384	6.85194	-0.606745	0.560236	0.686105	-6.46208	Belongs to the nonaspanin (TM9SF) (TC 9.A.2) family	-	-
PaChr6g19114-t1_19114	-0.131445	8.93033	-1.02566	0.333996	0.493042	-6.15736	Clathrin is the major protein of the polyhedral coat of coated pits and vesicles	-	-
PaCtg1455g33691-t1_33691	-0.131469	1.06687	-0.817778	0.436314	0.587241	-5.86297	Aconitase C-terminal domain	-	-
PaCtg1350g33099-t1_33099	-0.13173	3.42864	-0.934399	0.376465	0.534324	-5.99477	Belongs to the actin-binding proteins ADF family	ADF7	-
PaChr1g02742-t1_2742	-0.132183	6.93017	-1.11984	0.294118	0.455328	-6.01911	Glutathione S-transferase zeta class-like	-	-
PaChr2g09883-t1_9883	-0.132192	6.09459	-1.03274	0.330858	0.490469	-6.10308	Tetrahydrofolate dehydrogenase/cyclohydrolase, NAD(P)-binding domain	-	-
PaCtg0338g26784-t1_26784	-0.13223	5.86309	-1.3585	0.210052	0.369773	-5.7384	Proteasome Inhibitor	-	-
PaChr1g00364-t1_364	-0.132904	10.5434	-1.28658	0.232942	0.39555	-5.80646	Elongation factor	-	-
PaCtg1210g32318-t1_32318	-0.133538	8.08197	-1.31211	0.224586	0.386871	-5.81693	(PB1) domain-containing protein	-	-
PaChr11g06238-t1_6238	-0.133715	6.67447	-0.599648	0.564738	0.68918	-6.46275	Dolichyl-diphosphooligosaccharide--protein glycosyltransferase subunit	STT3B	GT66
PaChr4g15538-t1_15538	-0.134066	7.83224	-0.99049	0.34991	0.508176	-6.1618	4-alpha-glucanotransferase	DPE1	GH77
PaChr5g16576-t1_16576	-0.134252	6.81602	-1.01259	0.339844	0.497628	-6.12736	Binds to the 60S ribosomal subunit and prevents its association with the 40S ribosomal subunit to form the 80S initiation complex in the cytoplasm. May also be involved in ribosome biogenesis	EIF6	-
PaChr3g11966-t1_11966	-0.1345	5.32797	-1.42934	0.189422	0.346162	-5.62748	PPIases accelerate the folding of proteins. It catalyzes the cis-trans isomerization of proline imidic peptide bonds in oligopeptides	-	-
PaChr4g14523-t1_14523	-0.134897	11.4618	-1.19062	0.266717	0.428707	-5.87902	oxygen-evolving enhancer protein	-	-
PaChr7g20459-t1_20459	-0.135028	8.17716	-0.98595	0.352006	0.510439	-6.17486	alpha-galactosidase	-	-
PaCtg2992g38619-t1_38619	-0.13519	7.10028	-1.03198	0.331194	0.490469	-6.11278	Belongs to the AAA ATPase family	-	-
PaCtg3282g39264-t1_39264	-0.135313	8.12763	-1.27799	0.235811	0.398558	-5.85869	UPF0160 protein	-	-
PaChr1g01770-t1_1770	-0.135829	7.618	-0.786361	0.453506	0.600423	-6.34026	attrn1,trn1	TNPO1	-
PaChr12g07399-t1_7399	-0.135833	6.58805	-0.634426	0.542879	0.673163	-6.43865	2-alkenal reductase (NADP(	-	-
PaCtg1036g31302-t1_31302	-0.136175	9.95304	-1.51043	0.168002	0.319954	-5.55725	T-complex protein 1 subunit	CCT3	-
PaChr6g18670-t1_18670	-0.136426	2.98386	-0.914362	0.386302	0.541932	-5.96768	importin subunit	-	-
PaCtg0713g29311-t1_29311	-0.136978	10.7652	-1.07639	0.312022	0.474094	-6.0307	Belongs to the DEAD box helicase family	-	-
PaChr6g19362-t1_19362	-0.137027	5.51385	-1.4371	0.187273	0.343965	-5.62862	Pterin 4 alpha carbinolamine dehydratase	-	-
PaChr6g19318-t1_19318	-0.137454	6.79399	-1.50534	0.169282	0.321851	-5.55718	Persulfide dioxygenase ETHE1 homolog	-	-
PaChr1g01055-t1_1055	-0.137726	5.55923	-1.21443	0.257982	0.420378	-5.89817	RNA-binding protein	-	-
PaChr3g12954-t1_12954	-0.137897	8.68579	-1.36213	0.20895	0.368489	-5.77895	Belongs to the thiolase family	-	-
PaCtg3512g39728-t1_39728	-0.138849	7.90716	-1.28915	0.23209	0.395022	-5.84008	UPF0160 protein-like	-	-
PaChr2g09076-t1_9076	-0.138858	5.86234	-1.25804	0.242591	0.405169	-5.85804	Subtilisin-like protease	-	-
PaChr11g05900-t1_5900	-0.138962	9.60715	-0.676897	0.516878	0.650125	-6.43827	Participates in electron transfer between P700 and the cytochrome b6-f complex in photosystem I	PETE	-
PaChr5g17504-t1_17504	-0.139382	9.34279	-0.87	0.40874	0.563458	-6.2947	Catalyzes the attachment of alanine to tRNA(Ala) in a two-step reaction alanine is first activated by ATP to form Ala- AMP and then transferred to the acceptor end of tRNA(Ala). Also edits incorrectly charged tRNA(Ala) via its editing domain	-	-
PaChr2g09784-t1_9784	-0.139489	9.12015	-1.23085	0.252094	0.414504	-5.93314	Catalyzes the conversion of hemimercaptal, formed from methylglyoxal and glutathione, to S-lactoylglutathione	-	-
PaChr5g17640-t1_17640	-0.139513	10.0182	-0.686267	0.511246	0.646882	-6.41013	5-methyltetrahydropteroyltriglutamate--homocysteine methyltransferase	-	-
PaChr7g20144-t1_20144	-0.139629	3.88164	-1.04258	0.326539	0.487697	-5.93571	Chaperone protein dnaJ	-	-
PaChr9g24463-t1_24463	-0.140056	8.9321	-1.28214	0.234422	0.397268	-5.87681	Isocitrate dehydrogenase NAD regulatory subunit	-	-
PaChr1g02234-t1_2234	-0.140346	9.33295	-0.854227	0.416936	0.571331	-6.30876	Belongs to the peptidase C19 family	-	-
PaChr3g13874-t1_13874	-0.140362	8.91152	-1.23273	0.25143	0.414172	-5.93449	The proteasome is a multicatalytic proteinase complex which is characterized by its ability to cleave peptides with Arg, Phe, Tyr, Leu, and Glu adjacent to the leaving group at neutral or slightly basic pH	PBD1	-
PaCtg1575g34242-t1_34242	-0.140463	4.86915	-1.07905	0.310904	0.473503	-5.99426	Belongs to the TRAFAC class dynamin-like GTPase superfamily. Dynamin Fzo YdjA family	-	-
PaChr4g15546-t1_15546	-0.140483	5.62127	-1.34295	0.214831	0.374042	-5.75032	Developmentally-regulated	-	-
PaChr1g00649-t1_649	-0.140519	4.8168	-1.4634	0.180148	0.33573	-5.54245	Belongs to the uroporphyrinogen decarboxylase family	-	-
PaCtg0868g30303-t1_30303	-0.140906	8.97903	-1.55137	0.15803	0.307119	-5.53878	Belongs to the pyruvate kinase family	-	-
PaChr8g21952-t1_21952	-0.141067	5.76836	-1.47014	0.178362	0.333625	-5.59684	kDa chaperonin	CHL-CPN10	-
PaChr4g14844-t1_14844	-0.141251	6.32167	-1.19306	0.26581	0.428193	-5.93072	-	-	-
PaChr2g08613-t1_8613	-0.141752	9.5413	-1.25705	0.242934	0.40527	-5.89008	Belongs to the AAA ATPase family	-	-
PaChr3g11931-t1_11931	-0.141866	5.73977	-0.914752	0.386109	0.541932	-6.2135	Protein SPT2 homolog	-	-
PaCtg3729g40111-t1_40111	-0.142005	5.57614	-1.48366	0.174825	0.328459	-5.57236	Removal of H(2)O(2), oxidation of toxic reductants, biosynthesis and degradation of lignin, suberization, auxin catabolism, response to environmental stresses such as wounding, pathogen attack and oxidative stress. These functions might be dependent on each isozyme isoform in each plant tissue	-	-
PaChr3g13959-t1_13959	-0.142016	6.93075	-0.767393	0.464103	0.61032	-6.3487	Cinnamyl alcohol dehydrogenase	-	-
PaChr12g08009-t1_8009	-0.14396	5.75113	-0.952813	0.367588	0.52554	-6.17841	Belongs to the peptidase A1 family	-	-
PaChr2g10849-t1_10849	-0.14429	5.98683	-1.50097	0.170387	0.322985	-5.55967	L-galactono-1,4-lactone dehydrogenase	GLDH	-
PaChr2g08895-t1_8895	-0.144346	7.30886	-1.18236	0.269805	0.431892	-5.95456	Glyoxylate succinic semialdehyde reductase 2	-	-
PaChr5g16759-t1_16759	-0.144914	7.60842	-1.39824	0.19825	0.356861	-5.70251	Phosphatidylinositol 3,4,5-trisphosphate 3-phosphatase and dual-specificity protein phosphatase	-	-
PaChr1g01575-t1_1575	-0.144974	7.89072	-1.37009	0.206548	0.36622	-5.74222	component of the eukaryotic translation initiation factor 3 (eIF-3) complex, which is involved in protein synthesis of a specialized repertoire of mRNAs and, together with other initiation factors, stimulates binding of mRNA and methionyl-tRNAi to the 40S ribosome. The eIF-3 complex specifically targets and initiates translation of a subset of mRNAs involved in cell proliferation	-	-
PaChr7g21021-t1_21021	-0.145066	5.18052	-1.10032	0.302057	0.464226	-5.99898	Exportin-2	-	-
PaCtg0673g29035-t1_29035	-0.145245	10.2025	-1.07148	0.314098	0.47611	-6.06056	guanosine nucleotide diphosphate dissociation inhibitor	-	-
PaChr5g17302-t1_17302	-0.146365	7.26492	-1.22177	0.255338	0.419206	-5.90998	Belongs to the ATCase OTCase family	OTC	-
PaChr3g12343-t1_12343	-0.146461	11.4389	-1.34515	0.214149	0.373986	-5.70014	Plastid-lipid-associated protein	PAP2	-
PaChr2g09050-t1_9050	-0.146679	7.85385	-1.60166	0.146511	0.291188	-5.44323	psbP domain-containing protein 3	-	-
PaCtg1677g34711-t1_34711	-0.146986	6.45345	-1.17381	0.27303	0.434319	-5.9522	Belongs to the DEAD box helicase family	-	-
PaCtg0820g30024-t1_30024	-0.147093	10.8956	-1.16022	0.278221	0.439156	-5.936	Annexin repeats	-	-
PaChr1g00537-t1_537	-0.14749	7.53049	-0.926187	0.380475	0.537315	-6.21798	Stores iron in a soluble, non-toxic, readily available form. Important for iron homeostasis. Iron is taken up in the ferrous form and deposited as ferric hydroxides after oxidation	-	-
PaChr4g15285-t1_15285	-0.147898	5.0355	-1.1956	0.264873	0.426954	-5.88347	small nuclear ribonucleoprotein G	-	-
PaChr11g05339-t1_5339	-0.148314	5.12206	-1.21828	0.256591	0.419846	-5.86517	Small nuclear ribonucleoprotein F	-	-
PaCtg3861g40319-t1_40319	-0.148344	6.11283	-0.768124	0.463692	0.610095	-6.34138	Belongs to the nonaspanin (TM9SF) (TC 9.A.2) family	-	-
PaCtg0849g30161-t1_30161	-0.148635	5.00029	-0.900173	0.39338	0.547329	-6.17997	udp-glucuronic acid decarboxylase	-	-
PaChr2g10442-t1_10442	-0.148683	5.77067	-0.844328	0.422139	0.575585	-6.27665	Geranylgeranyl transferase	-	-
PaChr10g04434-t1_4434	-0.149196	5.96011	-1.30707	0.226215	0.388539	-5.80106	Belongs to the mannose-6-phosphate isomerase type 1 family	-	-
PaChr2g08838-t1_8838	-0.149216	6.68941	-1.54726	0.159006	0.30831	-5.50021	ATP synthase g subunit family protein	-	-
PaChr12g06929-t1_6929	-0.149554	6.26586	-1.28767	0.232581	0.395201	-5.82225	Hydrolase, alpha beta fold family protein	-	-
PaChr3g13869-t1_13869	-0.149898	5.45309	-1.36199	0.208992	0.368489	-5.71861	belongs to the protein kinase superfamily	-	-
PaCtg3562g39805-t1_39805	-0.149902	7.20081	-1.40667	0.195824	0.353792	-5.68873	Programmed cell death protein	-	-
PaChr5g17523-t1_17523	-0.149962	4.61381	-0.84392	0.422354	0.575585	-6.19191	Dirigent proteins impart stereoselectivity on the phenoxy radical-coupling reaction, yielding optically active lignans from two molecules of coniferyl alcohol in the biosynthesis of lignans, flavonolignans, and alkaloids and thus plays a central role in plant secondary metabolism	-	-
PaChr6g18782-t1_18782	-0.150237	6.00325	-1.00531	0.343133	0.501475	-6.13076	Myb/SANT-like DNA-binding domain	-	-
PaChr3g12495-t1_12495	-0.150254	3.93764	-0.755615	0.470765	0.614314	-6.19766	Topless-related protein	-	-
PaChr11g05302-t1_5302	-0.150342	6.42643	-1.31076	0.225021	0.387011	-5.79451	mediator of RNA polymerase II transcription subunit	-	-
PaChr1g01326-t1_1326	-0.150355	4.66953	-1.34353	0.214652	0.373986	-5.67698	ABC-2 type transporter	-	-
PaCtg0912g30587-t1_30587	-0.150362	10.1135	-1.14442	0.284357	0.445908	-5.98779	Belongs to the DEAD box helicase family	-	-
PaChr3g13644-t1_13644	-0.150625	10.3156	-1.16461	0.276534	0.437158	-5.95554	Belongs to the universal ribosomal protein uS5 family	-	-
PaChr12g07996-t1_7996	-0.150639	5.65463	-1.51466	0.166948	0.318606	-5.53559	Belongs to the chalcone isomerase family	-	-
PaChr1g02802-t1_2802	-0.150871	4.08192	-0.928664	0.379262	0.536795	-6.06488	Cell division protein ftsY homolog	-	-
PaChr3g12806-t1_12806	-0.151213	8.39797	-1.57628	0.152226	0.29881	-5.49378	triosephosphate isomerase	-	-
PaChr10g03691-t1_3691	-0.152033	10.7229	-1.43506	0.187836	0.344501	-5.618	Dihydrolipoyl dehydrogenase	-	-
PaCtg1225g32387-t1_32387	-0.152444	5.61487	-1.17251	0.273523	0.434559	-5.94768	Rhodanese-like domain-containing protein 11	-	-
PaChr1g02503-t1_2503	-0.152567	6.00877	-1.42503	0.190625	0.347859	-5.65655	Elongation factor P	-	-
PaChr9g24524-t1_24524	-0.15257	5.43484	-0.794894	0.448792	0.596516	-6.30286	eukaryotic translation initiation factor 2	EIF2S3	-
PaChr4g15161-t1_15161	-0.15268	7.19458	-1.54067	0.160584	0.310422	-5.51686	2-C-methyl-D-erythritol 4-phosphate cytidylyltransferase	ISPD	-
PaCtg2099g36328-t1_36328	-0.153032	6.26702	-1.46691	0.179217	0.334974	-5.60171	Belongs to the hexokinase family	HXK1	-
PaChr8g23027-t1_23027	-0.153116	6.67326	-1.67419	0.131237	0.270343	-5.32911	3-oxoacyl- acyl-carrier-protein synthase	-	-
PaChr5g16203-t1_16203	-0.153183	9.05419	-1.14425	0.284425	0.445908	-6.03132	Belongs to the eukaryotic ribosomal protein eS4 family	-	-
PaChr2g09995-t1_9995	-0.153569	6.51229	-1.21808	0.256665	0.419846	-5.90306	DEAD-box ATP-dependent RNA helicase	-	-
PaCtg0084g25467-t1_25467	-0.154025	7.30531	-1.68984	0.128139	0.265964	-5.31634	Belongs to the WD repeat SEC13 family	-	-
PaChr8g21872-t1_21872	-0.154273	7.6149	-1.54348	0.159911	0.309591	-5.51657	NAD(P)H-binding	-	-
PaChr2g08807-t1_8807	-0.154305	9.77532	-1.07192	0.313914	0.47611	-6.08313	Guanine nucleotide-binding protein subunit beta-like protein	-	-
PaCtg1979g35846-t1_35846	-0.154485	10.4384	-1.30391	0.227242	0.389515	-5.79045	heat shock	-	-
PaChr4g15231-t1_15231	-0.154532	9.37871	-1.47437	0.177247	0.331784	-5.62958	Belongs to the helicase family. RecQ subfamily	-	-
PaChr1g00462-t1_462	-0.154686	4.59018	-1.04026	0.327553	0.488925	-6.0065	snf1-related protein kinase regulatory subunit	-	-
PaChr1g03412-t1_3412	-0.156025	7.74436	-1.36804	0.207165	0.366723	-5.74201	carrier protein transacylase	-	-
PaChr9g25199-t1_25199	-0.156788	8.97466	-1.06064	0.318719	0.480802	-6.12116	Belongs to the aldehyde dehydrogenase family	-	-
PaCtg1544g34062-t1_34062	-0.157014	8.13931	-0.69507	0.505989	0.643756	-6.4214	Phosphoenolpyruvate carboxylase family protein	-	-
PaCtg0820g30027-t1_30027	-0.157081	11.0368	-1.18595	0.268461	0.430012	-5.90189	Annexin repeats	-	-
PaChr9g24902-t1_24902	-0.157417	6.07474	-0.666215	0.523344	0.655987	-6.41742	Ubiquitin conjugation factor E4	-	-
PaChr1g03057-t1_3057	-0.157448	6.98046	-1.41404	0.193722	0.351242	-5.67722	Belongs to the small GTPase superfamily. Arf family	-	-
PaCtg2100g36332-t1_36332	-0.157482	3.43848	-1.0322	0.331098	0.490469	-5.9019	Vacuolar protein sorting-associated protein	-	-
PaCtg1999g35939-t1_35939	-0.157734	7.6311	-1.32263	0.221217	0.383061	-5.79528	Acyl-CoA dehydrogenase, N-terminal domain	-	-
PaChr1g00009-t1_9	-0.157817	6.34398	-1.31087	0.224986	0.387011	-5.79438	Cystathionine gamma-synthase	-	-
PaChr8g21848-t1_21848	-0.157953	2.8377	-0.993874	0.348355	0.506879	-5.8786	Topless-related protein	-	-
PaChr1g00711-t1_711	-0.158445	5.76106	-1.28861	0.23227	0.395022	-5.8201	Belongs to the cytochrome P450 family	c4H	-
PaChr11g05387-t1_5387	-0.158458	7.92141	-0.853809	0.417155	0.571331	-6.28947	Tripeptidyl-peptidase	TPP2	-
PaCtg2194g36636-t1_36636	-0.158516	9.10711	-1.08402	0.308819	0.472049	-6.09447	Belongs to the pyruvate kinase family	-	-
PaChr1g00228-t1_228	-0.158705	6.78601	-1.03092	0.331661	0.490735	-6.1084	Belongs to the argonaute family	-	-
PaChr1g03472-t1_3472	-0.159243	9.27857	-0.922711	0.382181	0.538252	-6.24912	Belongs to the TPP enzyme family	PDC3	-
PaCtg0955g30817-t1_30817	-0.159472	8.64048	-1.67145	0.131786	0.271035	-5.37436	Universal stress protein	-	-
PaChr5g16458-t1_16458	-0.16014	10.2358	-1.13758	0.287046	0.448201	-5.98889	Aldehyde dehydrogenase family	-	-
PaChr8g23110-t1_23110	-0.160156	9.07178	-1.09149	0.305707	0.468701	-6.0874	The H protein shuttles the methylamine group of glycine from the P protein to the T protein	-	-
PaChr9g24797-t1_24797	-0.160177	6.79471	-1.08924	0.306642	0.469568	-6.0487	Essential component of the vacuolar proton pump (V- ATPase), a multimeric enzyme that catalyzes the translocation of protons across the membranes. Required for assembly and activity of the V-ATPase	-	-
PaChr2g08588-t1_8588	-0.16018	10.4638	-0.834131	0.427545	0.579637	-6.27213	ATP-dependent DNA helicase	-	-
PaChr2g08693-t1_8693	-0.160754	8.92591	-1.76107	0.114874	0.246839	-5.25274	V-type proton ATPase subunit	-	-
PaChr2g09983-t1_9983	-0.160899	7.41135	-1.61592	0.143384	0.287299	-5.41779	GTP-binding protein that may be involved in cell development	-	-
PaChr2g10494-t1_10494	-0.16091	8.01826	-0.946396	0.370664	0.528451	-6.20811	Essential subunit of the N-oligosaccharyl transferase (OST) complex which catalyzes the transfer of a high mannose oligosaccharide from a lipid-linked oligosaccharide donor to an asparagine residue within an Asn-X-Ser Thr consensus motif in nascent polypeptide chains	-	-
PaChr9g24417-t1_24417	-0.161085	7.41814	-1.37887	0.203929	0.364291	-5.72441	Belongs to the peptidase A1 family	-	-
PaChr5g16899-t1_16899	-0.161194	9.72502	-1.10856	0.298686	0.460436	-6.04715	60s ribosomal protein	-	-
PaChr10g04691-t1_4691	-0.161269	9.22107	-0.693576	0.506879	0.643921	-6.43967	Belongs to the peroxidase family. Classical plant (class III) peroxidase subfamily	-	-
PaChr1g02970-t1_2970	-0.161336	5.45914	-1.12185	0.293311	0.454633	-5.99483	mitogen-activated protein kinase	-	-
PaChr1g03194-t1_3194	-0.161536	10.1851	-0.845945	0.421286	0.575354	-6.27539	Belongs to the GPI family	-	-
PaCtg0291g26439-t1_26439	-0.162334	7.12131	-1.73418	0.119723	0.254249	-5.2537	Mitochondrial import receptor subunit	-	-
PaChr2g08209-t1_8209	-0.162342	6.22019	-1.43639	0.187469	0.344076	-5.64083	Phosphoenolpyruvate phosphomutase	-	-
PaChr2g10068-t1_10068	-0.162521	8.82054	-1.40084	0.197499	0.356059	-5.73296	Belongs to the mitochondrial carrier (TC 2.A.29) family	-	-
PaChr5g16709-t1_16709	-0.163382	6.10442	-1.5835	0.150578	0.297181	-5.45061	NMDA receptor-regulated protein 1	NAA16	-
PaChr3g12383-t1_12383	-0.163473	6.45792	-1.63822	0.138619	0.280997	-5.37551	calcium-dependent lipid-binding (CaLB domain) family protein	-	-
PaChr12g06984-t1_6984	-0.164498	5.67871	-1.39264	0.199877	0.358819	-5.69155	Bifunctional nitrilase nitrile hydratase	NIT1	-
PaCtg4570g41338-t1_41338	-0.16512	6.77732	-1.54759	0.158928	0.30831	-5.50158	Delta-aminolevulinic acid dehydratase	HEMB	-
PaChr5g17161-t1_17161	-0.165161	4.40175	-1.26555	0.240023	0.403061	-5.74325	Belongs to the nonaspanin (TM9SF) (TC 9.A.2) family	-	-
PaChr7g20026-t1_20026	-0.165711	6.87705	-1.58359	0.150558	0.297181	-5.45588	KH domain-containing protein	-	-
PaChr6g18563-t1_18563	-0.165892	4.42034	-1.07846	0.311152	0.473503	-5.95075	Belongs to the phospholipid scramblase family	-	-
PaChr5g16482-t1_16482	-0.166083	7.38749	-1.64695	0.136794	0.278406	-5.3756	Belongs to the carbohydrate kinase PfkB family	-	-
PaCtg0713g29308-t1_29308	-0.166284	9.8264	-1.47459	0.177191	0.331784	-5.6103	Belongs to the AAA ATPase family	-	-
PaCtg3916g40398-t1_40398	-0.16701	8.49943	-1.43443	0.188009	0.34457	-5.68238	Belongs to the peptidase M18 family	-	-
PaChr10g05090-t1_5090	-0.16721	8.04088	-0.835266	0.426941	0.579127	-6.30818	novel plant snare	-	-
PaChr3g12394-t1_12394	-0.167379	5.36027	-1.56375	0.155121	0.302158	-5.45583	belongs to the protein kinase superfamily	-	-
PaChr3g13469-t1_13469	-0.167887	5.35367	-1.15335	0.280875	0.442907	-5.95434	NatA auxiliary	NAA16	-
PaCtg0659g28903-t1_28903	-0.168004	5.74532	-0.813436	0.438664	0.588435	-6.30186	Belongs to the UDP-glycosyltransferase family	-	GT1
PaChr12g07270-t1_7270	-0.168344	5.19708	-1.57376	0.152804	0.299482	-5.43132	Catalyzes the dehydration of the S-form of NAD(P)HX at the expense of ATP, which is converted to ADP. Together with NAD(P)HX epimerase, which catalyzes the epimerization of the S- and R-forms, the enzyme allows the repair of both epimers of NAD(P)HX, a damaged form of NAD(P)H that is a result of enzymatic or heat-dependent hydration	-	-
PaCtg1773g35085-t1_35085	-0.168644	9.02883	-1.25941	0.242123	0.405169	-5.90201	plasma membrane ATPase	-	-
PaChr2g09476-t1_9476	-0.169389	7.39917	-1.75484	0.115982	0.247961	-5.22646	phosphatase 2C	-	-
PaCtg3364g39429-t1_39429	-0.169842	9.4403	-1.11208	0.297254	0.458738	-6.05541	serine protease	-	-
PaCtg0515g27791-t1_27791	-0.169865	7.97814	-1.83735	0.102098	0.229346	-5.11831	BEST Arabidopsis thaliana protein match is	-	-
PaChr3g13946-t1_13946	-0.170103	8.09713	-0.930074	0.378573	0.536716	-6.22552	F-box-like WD repeat-containing protein	-	-
PaChr7g21476-t1_21476	-0.170482	10.7505	-1.13871	0.286601	0.447782	-5.96524	PPIases accelerate the folding of proteins. It catalyzes the cis-trans isomerization of proline imidic peptide bonds in oligopeptides	-	-
PaChr10g04675-t1_4675	-0.170627	5.91022	-1.22146	0.255449	0.419206	-5.90038	Binds to the signal sequence of presecretory protein when they emerge from the ribosomes and transfers them to TRAM (translocating chain-associating membrane protein)	-	-
PaChr2g11357-t1_11357	-0.170754	9.15735	-1.97131	0.0828486	0.200764	-4.94566	Catalyzes the oxidative decarboxylation of 6- phosphogluconate to ribulose 5-phosphate and CO(2), with concomitant reduction of NADP to NADPH	-	-
PaChr5g17604-t1_17604	-0.171418	9.98663	-1.83145	0.103035	0.230559	-5.11587	Belongs to the cysteine synthase cystathionine beta- synthase family	OASA1	-
PaChr2g10424-t1_10424	-0.171526	7.2072	-1.62563	0.141292	0.284623	-5.40355	Belongs to the TRAFAC class dynamin-like GTPase superfamily. Dynamin Fzo YdjA family	-	-
PaChr3g12687-t1_12687	-0.17191	8.78721	-1.86766	0.0974021	0.222658	-5.10063	UPF0603 protein At1g54780	-	-
PaCtg1127g31809-t1_31809	-0.171974	8.50145	-1.64289	0.137639	0.279455	-5.40837	Caffeoylshikimate esterase-like	-	-
PaChr10g04246-t1_4246	-0.172294	8.39916	-1.84528	0.100848	0.22848	-5.12073	Peroxiredoxin-2F	PRXIIF	-
PaChr8g22010-t1_22010	-0.172367	6.88332	-1.31705	0.222999	0.385621	-5.79423	Abscisic acid receptor	PYL1	-
PaChr2g08804-t1_8804	-0.172885	10.271	-1.64956	0.136251	0.277747	-5.35547	Binds to actin and affects the structure of the cytoskeleton. At high concentrations, profilin prevents the polymerization of actin, whereas it enhances it at low concentrations	-	-
PaChr7g20981-t1_20981	-0.172938	9.19866	-1.70531	0.125142	0.261174	-5.32561	Belongs to the Glu Leu Phe Val dehydrogenases family	GDH1	-
PaChr3g13475-t1_13475	-0.172996	4.86832	-1.61562	0.143449	0.287299	-5.34781	Belongs to the iron ascorbate-dependent oxidoreductase family	-	-
PaChr6g18566-t1_18566	-0.173163	8.28967	-1.56829	0.154065	0.300678	-5.49994	acyl-CoA-binding protein	-	-
PaChr5g17014-t1_17014	-0.173288	11.7182	-1.18135	0.270182	0.432224	-5.87832	malic enzyme	-	-
PaChr10g04967-t1_4967	-0.173902	7.76223	-1.12378	0.292538	0.45448	-6.02393	Regulatory photoreceptor which exists in two forms that are reversibly interconvertible by light the Pr form that absorbs maximally in the red region of the spectrum and the Pfr form that absorbs maximally in the far-red region	PHYB	-
PaChr9g24859-t1_24859	-0.17408	7.29559	-1.37448	0.205235	0.365341	-5.7291	Subunit of the integral membrane V0 complex of vacuolar ATPase. Vacuolar ATPase is responsible for acidifying a variety of intracellular compartments in eukaryotic cells, thus providing most of the energy required for transport processes in the vacuolar system	-	-
PaCtg0662g28948-t1_28948	-0.174659	8.08108	-1.80394	0.107519	0.236181	-5.16847	Cell division protein FtsZ homolog 1	-	-
PaCtg0740g29515-t1_29515	-0.1747	4.72998	-1.19197	0.266215	0.42848	-5.85907	Nuclear-pore anchor	-	-
PaCtg0375g26920-t1_26920	-0.17483	6.64228	-1.25131	0.244918	0.407182	-5.86681	voltage-gated potassium channel subunit beta	-	-
PaCtg0799g29942-t1_29942	-0.175086	6.11016	-1.57105	0.153429	0.3003	-5.46714	TRAP proteins are part of a complex whose function is to bind calcium to the ER membrane and thereby regulate the retention of ER resident proteins	-	-
PaChr11g06196-t1_6196	-0.175419	7.76251	-0.923506	0.38179	0.538252	-6.2241	Belongs to the iron ascorbate-dependent oxidoreductase family	-	-
PaCtg2802g38214-t1_38214	-0.175916	7.02473	-1.44598	0.18484	0.341251	-5.63755	Belongs to the heat shock protein 70 family	-	-
PaCtg3033g38710-t1_38710	-0.176245	8.61267	-1.25876	0.242344	0.405169	-5.90005	Endoplasmic reticulum metallopeptidase	-	-
PaChr5g16844-t1_16844	-0.176431	7.39372	-1.83562	0.102372	0.229479	-5.11195	Isocitrate dehydrogenase NAD regulatory subunit	-	-
PaCtg0495g27655-t1_27655	-0.176649	6.86738	-1.60978	0.144723	0.288779	-5.42058	30S ribosomal protein S1	-	-
PaChr2g08853-t1_8853	-0.176717	9.0451	-1.84419	0.101019	0.228666	-5.13287	60s ribosomal protein	-	-
PaChr8g21921-t1_21921	-0.176731	6.50681	-1.78456	0.110788	0.24091	-5.17311	poly(rC)-binding protein	-	-
PaCtg0560g28107-t1_28107	-0.176887	1.54386	-0.928814	0.379188	0.536795	-5.81252	Small nuclear ribonucleoprotein SM	-	-
PaChr8g21859-t1_21859	-0.17691	7.43817	-1.81772	0.105251	0.233259	-5.13781	26S proteasome non-ATPase regulatory subunit 13	-	-
PaChr11g05674-t1_5674	-0.177009	3.49038	-1.25593	0.243319	0.405585	-5.66659	Plant non-specific lipid-transfer proteins transfer phospholipids as well as galactolipids across membranes. May play a role in wax or cutin deposition in the cell walls of expanding epidermal cells and certain secretory tissues	-	-
PaChr1g02320-t1_2320	-0.17728	10.4473	-0.8238	0.433071	0.584545	-6.28159	5-methyltetrahydropteroyltriglutamate--homocysteine methyltransferase	-	-
PaChr5g15757-t1_15757	-0.177482	10.0649	-1.13047	0.289867	0.451605	-6.00554	Belongs to the isocitrate and isopropylmalate dehydrogenases family	IDH	-
PaCtg1088g31593-t1_31593	-0.17797	12.1371	-0.865116	0.411265	0.566019	-6.17462	glutathione s-transferase	DHAR1	-
PaChr10g04113-t1_4113	-0.178324	7.4623	-1.39785	0.198365	0.356861	-5.70132	Bifunctional 3-dehydroquinate dehydratase shikimate dehydrogenase	-	-
PaCtg1425g33533-t1_33533	-0.179055	8.28159	-2.07397	0.0705061	0.182512	-4.78048	NADP-dependent D-sorbitol-6-phosphate dehydrogenase-like	-	-
PaChr6g19255-t1_19255	-0.179114	7.2604	-1.18009	0.270659	0.432442	-5.95684	AAA domain (Cdc48 subfamily)	NSF	-
PaCtg0555g28078-t1_28078	-0.179209	6.89277	-1.05021	0.323219	0.484442	-6.09108	L-ascorbate oxidase homolog	-	-
PaChr2g09245-t1_9245	-0.179416	6.36237	-1.748	0.117208	0.250052	-5.22398	IQ-domain	IQD31	-
PaChr10g03869-t1_3869	-0.179768	6.9476	-1.49396	0.172171	0.325156	-5.57495	alpha/beta hydrolase fold	-	-
PaChr2g09332-t1_9332	-0.179925	5.24576	-1.02359	0.334915	0.493825	-6.08256	Starch synthase 3, chloroplastic	-	GT5
PaChr12g07128-t1_7128	-0.180026	8.54076	-1.72149	0.122078	0.257479	-5.30166	Programmed cell death protein	-	-
PaCtg0240g26148-t1_26148	-0.180272	7.5849	-1.14399	0.284525	0.445908	-5.99925	2-alkenal reductase (NADP( )-dependent)-like	-	-
PaChr10g04817-t1_4817	-0.180402	5.50603	-1.27824	0.235729	0.398558	-5.82172	Protein of unknown function, DUF538	-	-
PaChr7g21379-t1_21379	-0.180563	6.50153	-1.50835	0.168524	0.32065	-5.54851	trans-2-enoyl-CoA reductase, mitochondrial	-	-
PaChr4g15135-t1_15135	-0.18078	4.16268	-1.69922	0.126313	0.263403	-5.16802	CCR4-NOT transcription complex subunit	-	-
PaChr4g15168-t1_15168	-0.180858	7.89288	-1.98549	0.0810268	0.198621	-4.90117	Glutathione S-transferase zeta	GSTZ1	-
PaCtg2524g37549-t1_37549	-0.181415	7.2581	-1.38645	0.201692	0.361487	-5.71414	lipolytic acyl hydrolase (LAH)	-	-
PaCtg3194g39064-t1_39064	-0.181743	4.76533	-1.78369	0.110937	0.241027	-5.10679	Belongs to the UDP-glycosyltransferase family	-	-
PaChr1g03286-t1_3286	-0.181819	8.8806	-1.96595	0.0835473	0.201688	-4.95765	assists the folding of proteins upon ATP hydrolysis	-	-
PaChr11g06241-t1_6241	-0.181852	7.00056	-1.0786	0.311093	0.473503	-6.0637	Succinyl-CoA synthetase functions in the citric acid cycle (TCA), coupling the hydrolysis of succinyl-CoA to the synthesis of ATP and thus represents the only step of substrate- level phosphorylation in the TCA. The alpha subunit of the enzyme binds the substrates coenzyme A and phosphate, while succinate binding and nucleotide specificity is provided by the beta subunit	-	-
PaChr5g15851-t1_15851	-0.18198	9.3349	-1.11171	0.297404	0.458738	-6.05922	malic enzyme	-	-
PaChr6g19552-t1_19552	-0.18249	8.44091	-1.51547	0.166747	0.31846	-5.57581	Belongs to the pyruvate kinase family	-	-
PaCtg0672g29009-t1_29009	-0.183593	9.73154	-1.40691	0.195753	0.353792	-5.70074	Belongs to the D-isomer specific 2-hydroxyacid dehydrogenase family	-	-
PaChr1g00047-t1_47	-0.183857	7.59185	-1.7137	0.123544	0.259545	-5.28585	V-type proton ATPase subunit	-	-
PaChr6g19729-t1_19729	-0.183899	8.3212	-1.36975	0.206652	0.36622	-5.75549	Photosystem II 10 kDa polypeptide	-	-
PaChr1g00436-t1_436	-0.184001	10.6253	-1.70645	0.124924	0.260934	-5.26218	The light-harvesting complex (LHC) functions as a light receptor, it captures and delivers excitation energy to photosystems with which it is closely associated	-	-
PaChr6g18367-t1_18367	-0.184033	9.22066	-1.92389	0.0892287	0.210616	-5.0136	assists the folding of proteins upon ATP hydrolysis	-	-
PaChr1g01359-t1_1359	-0.184751	8.83234	-0.852526	0.417827	0.571398	-6.31918	Protein CURVATURE THYLAKOID 1A	-	-
PaChr4g14279-t1_14279	-0.184839	7.0536	-0.985271	0.35232	0.510604	-6.15835	The coatomer is a cytosolic protein complex that binds to dilysine motifs and reversibly associates with Golgi non- clathrin-coated vesicles, which further mediate biosynthetic protein transport from the ER, via the Golgi up to the trans Golgi network. Coatomer complex is required for budding from Golgi membranes, and is essential for the retrograde Golgi-to-ER transport of dilysine-tagged protei…	-	-
PaCtg1032g31279-t1_31279	-0.184862	2.32992	-0.924945	0.381083	0.537876	-5.89234	Protein farnesyltransferase geranylgeranyltransferase type-1 subunit	FTA	-
PaCtg0746g29563-t1_29563	-0.185811	10.1805	-1.0782	0.31126	0.473503	-6.05477	Sucrose-cleaving enzyme that provides UDP-glucose and fructose for various metabolic pathways	SUS1	GT4
PaCtg0372g26909-t1_26909	-0.18599	4.20302	-1.47772	0.17637	0.330872	-5.46558	Belongs to the thiolase family	ACAT2	-
PaChr5g17908-t1_17908	-0.186322	6.88331	-1.48573	0.174288	0.327693	-5.58434	Belongs to the eukaryotic ribosomal protein eL27 family	-	-
PaCtg4035g40574-t1_40574	-0.186553	11.698	-1.34461	0.214317	0.373986	-5.68978	malic enzyme	-	-
PaChr2g08921-t1_8921	-0.186713	8.833	-1.53667	0.161549	0.311576	-5.55872	Ectonucleotide pyrophosphatase phosphodiesterase family member	-	-
PaCtg0124g25659-t1_25659	-0.187301	7.89342	-1.74719	0.117353	0.250052	-5.24425	Belongs to the universal ribosomal protein uL3 family	RPL3	-
PaChr7g20982-t1_20982	-0.187855	10.2117	-1.98709	0.0808236	0.198506	-4.87844	Belongs to the cysteine synthase cystathionine beta- synthase family	OASA1	-
PaChr8g23155-t1_23155	-0.187904	6.41475	-1.62842	0.140696	0.284345	-5.38876	Protein mago nashi homolog	-	-
PaChr6g19066-t1_19066	-0.18878	8.8974	-1.54578	0.159359	0.308758	-5.54681	Maspardin	-	-
PaChr6g19150-t1_19150	-0.189435	6.99679	-2.09748	0.0679409	0.178231	-4.72463	KH domain	-	-
PaCtg0714g29327-t1_29327	-0.189828	7.09056	-0.959058	0.364613	0.522584	-6.18393	Belongs to the class-I aminoacyl-tRNA synthetase family	-	-
PaCtg0309g26611-t1_26611	-0.189986	9.68832	-1.43282	0.188454	0.345137	-5.67026	Belongs to the class-III pyridoxal-phosphate-dependent aminotransferase family	-	-
PaChr8g23100-t1_23100	-0.190066	9.13534	-2.0056	0.0785105	0.194706	-4.89549	Peptidase dimerisation domain	-	-
PaChr3g12841-t1_12841	-0.19064	6.56916	-1.29552	0.229987	0.393423	-5.81393	Histone H2A	-	-
PaChr10g05133-t1_5133	-0.19095	9.3913	-1.77174	0.113001	0.244553	-5.22726	Belongs to the heat shock protein 70 family	-	-
PaChr1g02334-t1_2334	-0.191435	8.75305	-1.2802	0.23507	0.3981	-5.87831	assists the folding of proteins upon ATP hydrolysis	-	-
PaCtg0700g29188-t1_29188	-0.19152	8.20798	-1.93237	0.0880545	0.209191	-4.98732	Belongs to the citrate synthase family	-	-
PaChr1g00979-t1_979	-0.191579	4.92539	-1.40154	0.197299	0.35595	-5.63014	Chaperone protein dnaJ	-	-
PaChr8g23738-t1_23738	-0.191667	5.15575	-1.36185	0.209033	0.368489	-5.69847	MoeA C-terminal region (domain IV)	-	-
PaChr8g22163-t1_22163	-0.191935	8.33138	-0.928219	0.37948	0.536804	-6.2357	mitochondrial intermediate peptidase	-	-
PaCtg0967g30890-t1_30890	-0.191995	9.28208	-2.06934	0.0710216	0.18292	-4.79704	assists the folding of proteins upon ATP hydrolysis	-	-
PaChr7g20973-t1_20973	-0.192582	6.26533	-1.20005	0.26323	0.425656	-5.9233	YTH domain family protein	-	-
PaChr12g07237-t1_7237	-0.193175	8.74266	-2.13419	0.0641167	0.17247	-4.70574	argininosuccinate synthase	-	-
PaCtg3492g39684-t1_39684	-0.193225	12.0084	-0.901365	0.392782	0.547321	-6.14806	Glutathione S-transferase	DHAR1	-
PaChr1g02360-t1_2360	-0.193524	9.00113	-1.31303	0.224288	0.386871	-5.83905	26S proteasome non-ATPase regulatory subunit	-	-
PaCtg0533g27941-t1_27941	-0.193823	7.20847	-1.65123	0.135905	0.277411	-5.36876	ERAP1-like C-terminal domain	-	-
PaChr8g23754-t1_23754	-0.193915	7.65217	-1.12723	0.291155	0.452947	-6.01837	26S proteasome non-ATPase regulatory subunit	-	-
PaCtg2561g37631-t1_37631	-0.194027	5.96137	-0.829583	0.429972	0.581377	-6.29157	Ferredoxins are iron-sulfur proteins that transfer electrons in a wide variety of metabolic reactions	-	-
PaCtg1997g35932-t1_35932	-0.194275	2.29227	-1.14658	0.283511	0.445417	-5.66905	33 kDa ribonucleoprotein	-	-
PaChr3g12068-t1_12068	-0.194486	5.76429	-1.30397	0.227223	0.389515	-5.80172	Belongs to the universal ribosomal protein uL3 family	-	-
PaChr1g03424-t1_3424	-0.195333	7.31989	-1.19564	0.264855	0.426954	-5.93981	Phytoene dehydrogenase, chloroplastic	PDS	-
PaCtg2236g36772-t1_36772	-0.195484	7.23739	-1.12343	0.292676	0.45448	-6.0186	Protein SULFUR DEFICIENCY-INDUCED	-	-
PaChr2g09874-t1_9874	-0.195552	8.69419	-1.94491	0.0863449	0.206093	-4.98658	Binds to actin and affects the structure of the cytoskeleton. At high concentrations, profilin prevents the polymerization of actin, whereas it enhances it at low concentrations	-	-
PaChr7g20260-t1_20260	-0.195624	5.83584	-1.6786	0.130356	0.268996	-5.32098	lipolytic acyl hydrolase (LAH)	-	-
PaCtg0457g27367-t1_27367	-0.19572	9.00818	-2.23299	0.0548415	0.155415	-4.55556	Belongs to the cytochrome P450 family	-	-
PaChr1g01370-t1_1370	-0.195887	5.3653	-0.95029	0.368795	0.526969	-6.16189	transport protein	-	-
PaChr2g09567-t1_9567	-0.196454	8.57766	-2.14	0.0635306	0.171256	-4.69276	Belongs to the enoyl-CoA hydratase isomerase family	-	-
PaChr1g03069-t1_3069	-0.197046	8.37251	-1.2919	0.231181	0.394335	-5.85157	Cobalamin-independent synthase, Catalytic domain	-	-
PaChr2g10609-t1_10609	-0.197093	4.12099	-1.74585	0.117596	0.25015	-5.09979	Belongs to the peptidase S10 family	-	-
PaChr8g23054-t1_23054	-0.197792	8.51923	-2.04895	0.0733382	0.186371	-4.82732	assists the folding of proteins upon ATP hydrolysis	-	-
PaCtg1205g32289-t1_32289	-0.197951	8.81568	-1.10474	0.300247	0.462267	-6.07551	Protein CURVATURE THYLAKOID 1A	-	-
PaChr2g08848-t1_8848	-0.198046	6.312	-1.29716	0.229448	0.392765	-5.8109	Belongs to the peptidase C19 family	UBP6	-
PaChr12g07501-t1_7501	-0.198096	8.68435	-1.67922	0.130233	0.268996	-5.36463	plastid-lipid-associated protein 6	HrBP1	-
PaChr1g02546-t1_2546	-0.198987	4.76627	-1.79152	0.109603	0.239357	-5.0958	ABC transporter B family member 25	-	-
PaChr3g12829-t1_12829	-0.198998	10.4097	-1.17648	0.272018	0.4335	-5.93816	2-oxoglutarate dehydrogenase	-	-
PaChr1g01194-t1_1194	-0.200806	6.32671	-1.24801	0.246062	0.408355	-5.86836	thioredoxin-disulfide reductase activity	-	-
PaChr8g21949-t1_21949	-0.20128	4.87631	-1.3564	0.210692	0.370386	-5.6811	Regulator of nonsense transcripts 1 homolog	LBA1	-
PaChr1g00219-t1_219	-0.202092	5.45776	-0.761898	0.467203	0.61218	-6.3304	callose synthase	-	GT48
PaCtg4119g40693-t1_40693	-0.202232	9.47667	-1.57689	0.152086	0.298766	-5.4919	proline--tRNA ligase	-	-
PaChr2g08749-t1_8749	-0.202461	7.15574	-1.31196	0.224635	0.386871	-5.80401	component of the eukaryotic translation initiation factor 3 (eIF-3) complex, which is involved in protein synthesis of a specialized repertoire of mRNAs and, together with other initiation factors, stimulates binding of mRNA and methionyl-tRNAi to the 40S ribosome. The eIF-3 complex specifically targets and initiates translation of a subset of mRNAs involved in cell proliferation	-	-
PaCtg0266g26291-t1_26291	-0.202827	9.69307	-1.8543	0.0994449	0.225906	-5.09787	Hypersensitive-induced response protein	hir2	-
PaChr5g16785-t1_16785	-0.203205	6.95741	-1.93893	0.0871549	0.207636	-4.9588	Removal of H(2)O(2), oxidation of toxic reductants, biosynthesis and degradation of lignin, suberization, auxin catabolism, response to environmental stresses such as wounding, pathogen attack and oxidative stress	-	-
PaChr5g17970-t1_17970	-0.20345	7.08413	-1.09655	0.303611	0.46605	-6.04595	Catalyzes the oxidation of 3-carboxy-2-hydroxy-4- methylpentanoate (3-isopropylmalate) to 3-carboxy-4-methyl-2- oxopentanoate. The product decarboxylates to 4-methyl-2 oxopentanoate	-	-
PaChr8g21930-t1_21930	-0.2037	9.69966	-1.95503	0.0849877	0.204155	-4.95127	malic enzyme	-	-
PaCtg1711g34851-t1_34851	-0.203755	9.20112	-1.77607	0.112249	0.243461	-5.22643	Belongs to the universal ribosomal protein uL5 family	-	-
PaCtg5867g42668-t1_42668	-0.205212	6.95052	-1.62661	0.141082	0.284623	-5.39935	Belongs to the ABC transporter superfamily. ABCG family. PDR (TC 3.A.1.205) subfamily	-	-
PaChr5g16638-t1_16638	-0.205285	7.50334	-2.21805	0.0561541	0.157756	-4.54651	Belongs to the D-isomer specific 2-hydroxyacid dehydrogenase family	-	-
PaChr3g12508-t1_12508	-0.205633	4.45854	-0.909928	0.388504	0.543765	-6.11837	RIBOSOMAL protein	-	-
PaChr8g23084-t1_23084	-0.206219	6.25246	-1.8498	0.100143	0.227288	-5.08016	Leucine carboxyl methyltransferase	-	-
PaChr11g06437-t1_6437	-0.206282	7.36373	-1.17271	0.273448	0.434559	-5.96565	Belongs to the class-I aminoacyl-tRNA synthetase family	-	-
PaCtg1492g33817-t1_33817	-0.206972	7.87289	-1.27901	0.235471	0.398513	-5.85142	Belongs to the beta-ketoacyl-ACP synthases family	-	-
PaChr11g05562-t1_5562	-0.207452	8.18149	-1.552	0.157881	0.307064	-5.51774	Anthranilate synthase	-	-
PaCtg0555g28075-t1_28075	-0.207933	8.71024	-1.89797	0.0929107	0.216422	-5.05523	assists the folding of proteins upon ATP hydrolysis	-	-
PaChr1g00745-t1_745	-0.207978	7.02081	-1.30774	0.225998	0.388429	-5.80757	Belongs to the protein kinase superfamily. Ser Thr protein kinase family	-	-
PaChr7g21553-t1_21553	-0.208429	4.42802	-1.36972	0.206661	0.36622	-5.62168	E3 UFM1-protein ligase 1 homolog	-	-
PaChr9g25248-t1_25248	-0.208531	7.68279	-1.12271	0.292967	0.454542	-6.0237	Belongs to the nonaspanin (TM9SF) (TC 9.A.2) family	-	-
PaChr4g15349-t1_15349	-0.209052	5.04537	-1.79086	0.109715	0.239396	-5.12139	Protein TIC 22, chloroplastic	-	-
PaChr2g08356-t1_8356	-0.20927	11.1276	-1.36946	0.206737	0.36622	-5.68339	Belongs to the heat shock protein 70 family	-	-
PaChr4g15410-t1_15410	-0.209514	7.39689	-2.2557	0.0529038	0.151526	-4.48821	Protease Do-like 1 chloroplastic	-	-
PaCtg1301g32850-t1_32850	-0.211312	6.2415	-1.06184	0.318208	0.480635	-6.07233	AP-1 complex subunit	-	-
PaChr1g00893-t1_893	-0.21141	8.38259	-1.98088	0.0816156	0.199487	-4.92278	Belongs to the hexokinase family	-	-
PaChr2g09394-t1_9394	-0.211447	7.30242	-1.24428	0.247362	0.409627	-5.88438	AMP-binding enzyme	AAE15	-
PaCtg0888g30428-t1_30428	-0.211984	5.86597	-0.927787	0.379691	0.536804	-6.20381	Belongs to the major facilitator superfamily. Sugar transporter (TC 2.A.1.1) family	-	-
PaChr5g15810-t1_15810	-0.212056	10.3093	-1.86089	0.0984327	0.224409	-5.05761	The light-harvesting complex (LHC) functions as a light receptor, it captures and delivers excitation energy to photosystems with which it is closely associated	-	-
PaChr5g16413-t1_16413	-0.21267	7.51432	-1.96241	0.0840109	0.202455	-4.92925	heat shock protein	-	-
PaChr8g22588-t1_22588	-0.213767	4.19055	-1.51415	0.167075	0.318608	-5.41758	Putative S-adenosyl-L-methionine-dependent methyltransferase	-	-
PaChr1g00956-t1_956	-0.214006	8.9438	-1.13005	0.290031	0.451605	-6.04813	Catalyzes the isomerization of citrate to isocitrate via cis-aconitate	-	-
PaChr5g15687-t1_15687	-0.214282	6.31453	-2.05712	0.0724017	0.185302	-4.77646	N-acetyl-gamma-glutamyl-phosphate reductase	-	-
PaCtg0434g27227-t1_27227	-0.214545	9.0447	-2.04207	0.0741369	0.187146	-4.8431	Mitochondrial outer membrane protein porin of 34	-	-
PaChr12g07727-t1_7727	-0.2148	9.42635	-2.18794	0.0588946	0.162926	-4.61395	Ras-related protein	-	-
PaCtg3060g38769-t1_38769	-0.215032	6.41275	-2.0483	0.0734138	0.186371	-4.78958	phosphatase 2C	-	-
PaChr8g21913-t1_21913	-0.215575	6.61974	-1.25833	0.242493	0.405169	-5.85838	Peptide methionine sulfoxide reductase	MSRA4	-
PaChr2g08552-t1_8552	-0.216178	8.93766	-1.8977	0.0929508	0.216422	-5.05689	Belongs to the peptidase M24B family	-	-
PaChr5g17717-t1_17717	-0.216608	4.82686	-1.14594	0.283763	0.445538	-5.91898	Nonspecific lipid-transfer protein	-	-
PaChr5g17190-t1_17190	-0.21716	7.26978	-1.05072	0.322995	0.484442	-6.09488	Belongs to the nonaspanin (TM9SF) (TC 9.A.2) family	-	-
PaChr8g23135-t1_23135	-0.217878	7.67869	-1.51031	0.168033	0.319954	-5.56099	Ras-related protein	-	-
PaChr11g05551-t1_5551	-0.217953	8.96968	-1.26938	0.238719	0.401789	-5.89101	Phosphorylase is an important allosteric enzyme in carbohydrate metabolism. Enzymes from different sources differ in their regulatory mechanisms and in their natural substrates. However, all known phosphorylases share catalytic and structural properties	-	GT35
PaChr5g16834-t1_16834	-0.218409	6.23121	-2.27106	0.0516316	0.149485	-4.45369	ATP-dependent Clp protease proteolytic	-	-
PaChr1g00867-t1_867	-0.218697	7.46882	-1.58207	0.150903	0.297591	-5.4638	60S ribosomal protein	-	-
PaCtg1276g32696-t1_32696	-0.218701	5.68575	-2.04788	0.0734625	0.186371	-4.7867	Strictosidine synthase	-	-
PaChr12g07962-t1_7962	-0.218953	7.11454	-1.35259	0.211858	0.371409	-5.75462	Belongs to the cytochrome P450 family	-	-
PaChr2g09927-t1_9927	-0.219781	8.76486	-1.59295	0.148448	0.294349	-5.48316	Eukaryotic peptide chain release factor GTP-binding subunit	-	-
PaCtg3572g39827-t1_39827	-0.219826	7.53782	-0.638401	0.540413	0.671422	-6.44868	Tropinone reductase homolog	-	-
PaChr3g12952-t1_12952	-0.219832	8.81463	-1.97567	0.0822846	0.199964	-4.94287	Hsp90 protein	-	-
PaChr5g16159-t1_16159	-0.220139	7.48757	-2.34487	0.0459305	0.13839	-4.35222	Anticodon binding domain	-	-
PaChr2g10215-t1_10215	-0.220296	8.67102	-1.55979	0.156046	0.303728	-5.52562	assists the folding of proteins upon ATP hydrolysis	-	-
PaChr2g09272-t1_9272	-0.220478	9.91868	-2.37213	0.0439876	0.134881	-4.31082	Belongs to the peptidase M16 family	-	-
PaChr2g09038-t1_9038	-0.220779	8.01044	-1.71305	0.123668	0.259591	-5.2945	Zinc finger CCCH domain-containing protein	-	-
PaCtg1034g31296-t1_31296	-0.221103	8.38572	-1.25296	0.244346	0.406763	-5.89776	threonine-tRNA ligase	-	-
PaChr11g05587-t1_5587	-0.221651	7.33135	-2.0365	0.0747898	0.188047	-4.8184	Protein of unknown function (DUF1118)	-	-
PaChr7g20582-t1_20582	-0.221825	9.33615	-2.44582	0.0391358	0.124199	-4.22024	Ras-related protein	-	-
PaChr2g09613-t1_9613	-0.221962	7.84613	-2.12804	0.0647422	0.173785	-4.68784	Mitochondrial import inner membrane translocase subunit Tim17 Tim22 Tim23 family protein	-	-
PaChr3g13821-t1_13821	-0.221974	7.89913	-2.14752	0.0627805	0.169594	-4.65948	Thioredoxin-like protein AAED1	-	-
PaChr1g02870-t1_2870	-0.222414	4.51564	-1.79695	0.108688	0.237562	-5.06451	60S ribosomal Protein	-	-
PaChr2g10813-t1_10813	-0.222685	7.69424	-1.86854	0.097269	0.222579	-5.06817	AP-4 complex subunit	-	-
PaChr8g23415-t1_23415	-0.223005	6.63279	-1.22089	0.255654	0.419272	-5.90166	5-methylthioadenosine S-adenosylhomocysteine	-	-
PaChr8g22155-t1_22155	-0.223049	6.73421	-1.48766	0.17379	0.327241	-5.57889	Chloroplast-localized elongation factor EF-G involved in protein synthesis in plastids. Catalyzes the GTP-dependent ribosomal translocation step during translation elongation. During this step, the ribosome changes from the pre-translocational (PRE) to the post-translocational (POST) state as the newly formed A- site-bound peptidyl-tRNA and P-site-bound deacylated tRNA move to the P and E sites, …	-	-
PaChr12g08059-t1_8059	-0.223353	7.55403	-1.29468	0.230264	0.393633	-5.82766	Dihydroxy-acid dehydratase	-	-
PaChr7g20925-t1_20925	-0.223374	6.35343	-2.07104	0.0708318	0.182796	-4.75567	Ubiquitin-like domain-containing CTD phosphatase	-	-
PaCtg1474g33743-t1_33743	-0.223466	9.93888	-2.32465	0.0474268	0.14117	-4.38291	V-type proton ATPase catalytic subunit A	VHA-A	-
PaCtg0865g30278-t1_30278	-0.223476	5.46901	-2.05502	0.0726415	0.185396	-4.76655	At3g49720-like	-	-
PaChr3g13811-t1_13811	-0.223476	5.46901	-2.05502	0.0726415	0.185396	-4.76655	At3g49720-like	-	-
PaCtg1528g33991-t1_33991	-0.224848	10.162	-1.99262	0.0801262	0.197549	-4.87277	The pyruvate dehydrogenase complex catalyzes the overall conversion of pyruvate to acetyl-CoA and CO(2)	-	-
PaChr3g13965-t1_13965	-0.225035	7.66407	-1.62887	0.140598	0.284345	-5.40329	The glycine cleavage system catalyzes the degradation of glycine	-	-
PaChr4g15355-t1_15355	-0.225081	6.95033	-1.65924	0.134259	0.274651	-5.3549	Zinc-binding alcohol dehydrogenase domain-containing protein	-	-
PaChr10g04156-t1_4156	-0.22529	7.33755	-1.63946	0.138359	0.280693	-5.38555	The coatomer is a cytosolic protein complex that binds to dilysine motifs and reversibly associates with Golgi non- clathrin-coated vesicles, which further mediate biosynthetic protein transport from the ER, via the Golgi up to the trans Golgi network. Coatomer complex is required for budding from Golgi membranes, and is essential for the retrograde Golgi-to-ER transport of dilysine-tagged protei…	-	-
PaChr2g10404-t1_10404	-0.225492	7.76604	-1.97694	0.0821208	0.199953	-4.91145	Dehydrogenase	-	-
PaChr7g20879-t1_20879	-0.225717	8.45576	-1.68356	0.129373	0.267589	-5.35066	formamidase	-	-
PaChr5g16937-t1_16937	-0.225877	8.88477	-1.91507	0.0904663	0.213128	-5.03178	Belongs to the universal ribosomal protein uS5 family	-	-
PaCtg0334g26772-t1_26772	-0.225952	7.12639	-1.99725	0.0795461	0.196337	-4.87517	polyadenylate-binding protein	-	-
PaChr6g19816-t1_19816	-0.226365	7.60192	-1.57702	0.152056	0.298766	-5.47207	phosphoribosylamine--glycine ligase	-	-
PaChr1g00772-t1_772	-0.226398	10.3489	-1.87666	0.0960476	0.221226	-5.03314	2,3-bisphosphoglycerate-independent phosphoglycerate	-	-
PaChr12g07890-t1_7890	-0.227126	10.976	-1.42857	0.189637	0.346305	-5.61613	Belongs to the isocitrate and isopropylmalate dehydrogenases family	IDH	-
PaChr12g07433-t1_7433	-0.227425	3.52498	-1.10432	0.300419	0.462267	-5.83673	4-hydroxy-3-methylbut-2-en-1-yl diphosphate synthase	-	-
PaCtg0632g28648-t1_28648	-0.227639	6.48573	-1.69296	0.127528	0.265067	-5.30102	Respiratory-chain NADH dehydrogenase, 49 Kd subunit	-	-
PaChr4g15087-t1_15087	-0.227865	9.26249	-2.45361	0.0386554	0.12329	-4.21012	Ras-related protein	-	-
PaChr3g11540-t1_11540	-0.228923	4.0805	-1.80799	0.106848	0.235567	-5.00909	belongs to the flavoprotein pyridine nucleotide cytochrome reductase family	-	-
PaChr6g19724-t1_19724	-0.229799	6.03592	-1.83263	0.102847	0.230341	-5.1059	Catalyzes the sequential NAD-dependent oxidations of L- histidinol to L-histidinaldehyde and then to L-histidine	HDH	-
PaCtg4488g41219-t1_41219	-0.229963	7.56698	-1.57796	0.15184	0.298744	-5.47036	phosphoribosylamine--glycine ligase	-	-
PaChr4g14262-t1_14262	-0.230005	7.91097	-1.14107	0.285674	0.446882	-6.00824	Belongs to the SecY SEC61-alpha family	-	-
PaCtg0672g28998-t1_28998	-0.230548	8.5602	-1.70867	0.124501	0.260693	-5.31996	Serine threonine-protein phosphatase 2A 65 kDa regulatory subunit A	-	-
PaCtg0809g29987-t1_29987	-0.230714	6.19434	-2.1057	0.0670654	0.176298	-4.70447	C-terminal to LisH motif.	-	-
PaCtg0762g29673-t1_29673	-0.231167	10.5283	-1.59876	0.147153	0.292008	-5.41281	glutathione s-transferase	-	-
PaChr5g16126-t1_16126	-0.231323	7.79809	-2.4604	0.0382417	0.122357	-4.17783	argininosuccinate synthase	-	-
PaChr8g22018-t1_22018	-0.231985	7.74753	-2.06151	0.0719025	0.184436	-4.7858	GTP-BINDING protein	-	-
PaChr9g24365-t1_24365	-0.232186	5.43454	-2.07441	0.0704563	0.182512	-4.73572	COP9 signalosome complex subunit	-	-
PaChr3g12688-t1_12688	-0.233312	9.18737	-2.33941	0.0463297	0.139208	-4.38867	branched-chain-amino-acid aminotransferase-like protein	-	-
PaCtg3507g39714-t1_39714	-0.233619	6.95668	-1.82786	0.10361	0.231642	-5.11918	Belongs to the peptidase M18 family	-	-
PaCtg0921g30636-t1_30636	-0.234646	4.0943	-1.4645	0.179855	0.335666	-5.47222	Single-stranded DNA-binding protein WHY1	WHY1	-
PaChr1g02730-t1_2730	-0.234739	10.1045	-1.47641	0.176714	0.331274	-5.59315	Transketolase	-	-
PaChr6g19056-t1_19056	-0.234764	7.55064	-2.1686	0.0607231	0.166514	-4.6221	Hypersensitive-induced response protein	-	-
PaChr5g16920-t1_16920	-0.235823	8.45332	-1.3276	0.21964	0.38085	-5.81223	Belongs to the mitochondrial carrier (TC 2.A.29) family	-	-
PaChr3g12175-t1_12175	-0.236061	10.4111	-2.28359	0.0506164	0.147723	-4.42367	The light-harvesting complex (LHC) functions as a light receptor, it captures and delivers excitation energy to photosystems with which it is closely associated	Lhcb6-1	-
PaCtg1882g35456-t1_35456	-0.236084	6.13707	-1.50449	0.169495	0.322015	-5.5543	60S ribosomal protein	-	-
PaChr3g12525-t1_12525	-0.236189	4.6598	-1.89929	0.0927207	0.216422	-4.93197	Dihydrolipoamide acetyltransferase component of pyruvate dehydrogenase complex	BCE2	-
PaCtg1276g32695-t1_32695	-0.236227	6.41794	-2.11423	0.0661692	0.175353	-4.69111	Strictosidine synthase	-	-
PaCtg5641g42492-t1_42492	-0.236573	8.53007	-2.31954	0.0478131	0.141661	-4.41713	Mitochondrial outer membrane protein porin of 34	-	-
PaCtg0637g28732-t1_28732	-0.236877	3.71455	-1.1988	0.263688	0.426126	-5.75335	2-alkenal reductase (NADP( )-dependent)-like	-	-
PaChr11g05584-t1_5584	-0.237259	5.82053	-2.37607	0.0437133	0.134202	-4.2919	Belongs to the synaptobrevin family	-	-
PaCtg3344g39384-t1_39384	-0.237524	9.04152	-1.65904	0.1343	0.274651	-5.39264	Heat shock cognate 70 kDa protein	-	-
PaChr8g22986-t1_22986	-0.238772	7.4387	-2.68063	0.0269893	0.100015	-3.83004	Mitochondrial metalloendopeptidase	-	-
PaChr7g21032-t1_21032	-0.238951	7.88884	-1.80351	0.107592	0.236181	-5.16478	beta-galactosidase	BGAL8	-
PaCtg0240g26154-t1_26154	-0.239017	10.2375	-2.08112	0.0697162	0.181205	-4.73775	polyphenol oxidase	-	-
PaChr8g22077-t1_22077	-0.240228	9.71534	-1.89914	0.0927424	0.216422	-5.03199	Malate dehydrogenase	-	-
PaChr2g08685-t1_8685	-0.240685	7.47726	-1.74847	0.117123	0.250052	-5.23618	Thylakoid lumenal 16.5 kDa protein	-	-
PaChr9g24644-t1_24644	-0.240849	7.07613	-2.63957	0.0287973	0.104426	-3.89169	Serine--tRNA	-	-
PaChr12g07821-t1_7821	-0.24097	4.33761	-1.86846	0.09728	0.222579	-4.94644	Ubiquitin domain-containing protein	-	-
PaChr9g25349-t1_25349	-0.240986	9.53062	-1.61142	0.144364	0.288729	-5.44348	Fumarylacetoacetase	-	-
[truncated: 545 more rows]

## Sheet: T6 vs T0 Hass Inferys Peel
T6 vs T0 Hass Inferys Peel
							eggNOG-mapper annotation
protein	logFC	AveExpr	t	P.Value	adj.P.Val	B	Description	Preferred_name	PFAMs
PaCtg1160g32022-t1_32022	5.57139	5.6274	7.78674	4.66e-05	0.00109434	2.27693	thaumatin-like protein	-	-
PaChr2g08987-t1_8987	4.78877	9.00463	9.1341	1.42e-05	0.000475214	3.57238	Polygalacturonase	-	-
PaCtg0720g29394-t1_29394	4.73227	8.48152	23.038	9.75e-09	1.89e-05	10.8189	cytochrome P450	-	-
PaChr1g02853-t1_2853	4.05124	9.93505	21.2267	1.89e-08	1.89e-05	10.1979	Endoglucanase	-	GH5,GH9
PaChr5g15887-t1_15887	3.81268	5.03141	15.9339	1.88e-07	3.47e-05	8.03209	Belongs to the chalcone stilbene synthases family	CHS3	-
PaChr12g07416-t1_7416	3.72539	6.57892	17.1077	1.07e-07	3.05e-05	8.5944	cytochrome P450	-	-
PaCtg5041g41920-t1_41920	3.69589	6.1622	16.5265	1.4e-07	3.47e-05	8.32114	Belongs to the chalcone stilbene synthases family	CHS2	-
PaChr1g03549-t1_3549	3.4602	3.29674	12.0462	1.7e-06	0.000117662	5.77416	Belongs to the peptidase C1 family	-	-
PaCtg1522g33965-t1_33965	3.10947	9.6592	13.8535	5.7e-07	6.22e-05	6.92375	Belongs to the iron ascorbate-dependent oxidoreductase family	ACO1	-
PaCtg0497g27686-t1_27686	3.0696	5.59878	10.4624	5.07e-06	0.000235287	4.63235	Galactinol--sucrose galactosyltransferase	-	-
PaCtg2476g37435-t1_37435	3.05318	6.4984	14.1027	4.95e-07	5.82e-05	7.05142	Phenylalanine ammonialyase	-	-
PaCtg0132g25672-t1_25672	3.04258	7.43132	10.436	5.17e-06	0.000235287	4.61204	Galactinol--sucrose galactosyltransferase	-	GH36
PaChr1g03424-t1_3424	2.79398	8.44998	11.8535	1.93e-06	0.000117662	5.66417	Phytoene dehydrogenase, chloroplastic	PDS	-
PaChr7g21744-t1_21744	2.77047	5.64778	15.7354	2.08e-07	3.47e-05	7.93173	-	-	-
PaChr10g04992-t1_4992	2.70742	7.10092	18.5304	5.63e-08	2.21e-05	9.21599	Stachyose	STS	-
PaChr4g14726-t1_14726	2.67797	9.42584	7.96991	3.93e-05	0.000982868	2.49205	endochitinase	-	CBM18,GH19
PaChr1g00711-t1_711	2.58555	7.85841	15.9582	1.86e-07	3.47e-05	8.04421	Belongs to the cytochrome P450 family	c4H	-
PaChr6g19404-t1_19404	2.56623	4.29347	19.4318	3.84e-08	2.21e-05	9.58964	Pectate lyase	-	-
PaChr3g12472-t1_12472	2.53499	5.48376	11.9118	1.86e-06	0.000117662	5.68143	AMP-binding enzyme	AAE7	-
PaChr1g00537-t1_537	2.44641	8.4835	11.986	1.77e-06	0.000117662	5.7529	Stores iron in a soluble, non-toxic, readily available form. Important for iron homeostasis. Iron is taken up in the ferrous form and deposited as ferric hydroxides after oxidation	-	-
PaChr4g14640-t1_14640	2.43959	4.62743	6.57867	0.000155966	0.00249671	0.946394	Belongs to the peptidase A1 family	-	-
PaChr4g15508-t1_15508	2.33193	7.55038	13.7885	5.91e-07	6.22e-05	6.87638	Myo-inositol-1-phosphate synthase	MIPS	-
PaChr2g10735-t1_10735	2.3214	5.22273	11.812	1.99e-06	0.000117662	5.60828	metal-nicotianamine transporter YSL6	-	-
PaCtg3463g39618-t1_39618	2.29941	6.46874	12.07	1.68e-06	0.000117662	5.79115	Belongs to the iron ascorbate-dependent oxidoreductase family	-	-
PaCtg1643g34582-t1_34582	2.29941	6.46874	12.07	1.68e-06	0.000117662	5.79115	Belongs to the iron ascorbate-dependent oxidoreductase family	-	-
PaChr2g09653-t1_9653	2.26225	1.00305	9.18538	1.37e-05	0.000463312	3.60706	superfamily. Protein	-	-
PaChr5g17911-t1_17911	2.2425	7.32588	12.3065	1.44e-06	0.000117608	5.9565	Cysteine-rich and transmembrane domain-containing protein	-	-
PaCtg0333g26739-t1_26739	2.22815	8.55209	15.5006	2.34e-07	3.6e-05	7.81432	Belongs to the peptidase C1 family	-	-
PaChr6g19492-t1_19492	2.18636	4.80562	10.4634	5.07e-06	0.000235287	4.61589	sulfate transporter	-	-
PaChr3g12471-t1_12471	2.08208	3.77321	9.0363	1.55e-05	0.000490758	3.42622	acetate butyrate--CoA ligase AAE7	AAE7	-
PaChr3g11729-t1_11729	2.04074	5.63599	8.78742	1.91e-05	0.000586462	3.21276	galactinol--sucrose galactosyltransferase 6	-	GH36
PaChr5g16759-t1_16759	2.02744	6.04429	14.5387	3.89e-07	5.19e-05	7.29819	Phosphatidylinositol 3,4,5-trisphosphate 3-phosphatase and dual-specificity protein phosphatase	-	-
PaCtg1739g34952-t1_34952	2.01796	8.72517	15.7302	2.08e-07	3.47e-05	7.93056	#N/A	#N/A	#N/A
PaChr4g15325-t1_15325	2.01529	5.935	8.38996	2.69e-05	0.000779946	2.85062	Belongs to the glycosyl hydrolase 13 family	-	GH13
PaChr1g01072-t1_1072	1.99784	8.95159	9.58156	9.93e-06	0.000389237	3.94633	4-coumarate--CoA ligase-like	-	-
PaChr5g17145-t1_17145	1.98415	3.80931	13.6864	6.27e-07	6.27e-05	6.80182	belongs to the flavoprotein pyridine nucleotide cytochrome reductase family	ATR2	-
PaChr7g21460-t1_21460	1.92133	7.31051	8.12106	3.42e-05	0.000938038	2.61217	Belongs to the iron ascorbate-dependent oxidoreductase family	F3H	-
PaChr1g02758-t1_2758	1.90409	9.14166	9.65935	9.34e-06	0.000389237	4.01362	Sorbitol dehydrogenase-like	-	-
PaCtg2074g36223-t1_36223	1.86958	7.25556	8.0898	3.52e-05	0.000951991	2.58148	subtilisin-like protease	-	-
PaChr3g13206-t1_13206	1.83021	8.45481	11.4703	2.5e-06	0.000138696	5.39439	first, biotin carboxylase catalyzes the carboxylation of the carrier protein and then the transcarboxylase transfers the carboxyl group to form malonyl-CoA	-	-
PaChr5g16011-t1_16011	1.7908	7.77199	9.53392	1.03e-05	0.000389237	3.89988	Phenylalanine ammonialyase	PAL	-
PaChr1g00972-t1_972	1.76973	9.11111	7.69945	5.06e-05	0.00116359	2.21074	Endochitinase	-	CBM18,GH19
PaChr1g01127-t1_1127	1.73235	9.38131	11.7838	2.02e-06	0.000117662	5.61883	Belongs to the cysteine synthase cystathionine beta- synthase family	-	-
PaChr12g07266-t1_7266	1.66826	8.13938	8.42795	2.6e-05	0.000765319	2.91798	Belongs to the glutathione peroxidase family	-	-
PaCtg1013g31179-t1_31179	1.66628	7.83892	6.98937	0.000101646	0.00191899	1.45641	Homocysteine s-methyltransferase	-	-
PaChr12g07265-t1_7265	1.58436	7.95361	8.32745	2.84e-05	0.000800287	2.82307	Belongs to the glutathione peroxidase family	-	-
PaChr6g18685-t1_18685	1.56305	7.44087	1.34199	0.215613	0.361709	-6.45018	small heat shock protein	HSP21	-
PaChr2g10299-t1_10299	1.51361	5.10158	12.5312	1.25e-06	0.000108971	6.08077	Belongs to the CRISP family	-	-
PaChr1g00918-t1_918	1.48615	6.50051	5.76595	0.000385993	0.00451455	-0.000569365	acyl-CoA-binding domain-containing protein	-	-
PaChr8g21928-t1_21928	1.43752	7.77365	7.64486	5.33e-05	0.00121157	2.15165	Haloacid dehalogenase-like hydrolase domain-containing protein Sgpp	-	-
PaChr2g11323-t1_11323	1.43374	7.55985	7.45828	6.38e-05	0.00137169	1.95648	Lysosomal beta	-	GH1,GH3
PaCtg2065g36188-t1_36188	1.40789	6.66258	9.45701	1.1e-05	0.0004062	3.82377	glucose-6-phosphate phosphate translocator	-	-
PaCtg1003g31105-t1_31105	1.4037	7.09067	5.34158	0.00064085	0.00625532	-0.533658	Peptidase of plants and bacteria	-	-
PaChr11g05963-t1_5963	1.39909	9.16909	6.73773	0.000131839	0.00219261	1.17839	Belongs to the UDP-glycosyltransferase family	-	GT1
PaChr1g03545-t1_3545	1.39445	7.32621	6.82661	0.000120171	0.00210932	1.27124	Putative cyclase	-	-
PaChr4g15266-t1_15266	1.37504	4.79202	9.09675	1.47e-05	0.000482061	3.46831	IAA-amino acid hydrolase ILR1-like 6	ILL6	-
PaChr6g19540-t1_19540	1.3716	8.54103	9.5683	1e-05	0.000389237	3.92832	uridine kinase	-	-
PaChr12g07856-t1_7856	1.36642	6.14531	6.67898	0.000140235	0.00228138	1.07805	Rhamnose biosynthetic enzyme	MUM4	-
PaChr12g07152-t1_7152	1.35055	7.97638	9.27513	1.27e-05	0.000453619	3.6828	Belongs to the STXBP unc-18 SEC1 family	-	-
PaChr1g03154-t1_3154	1.32943	6.62788	5.26131	0.000707308	0.00680444	-0.646015	ADP-ribosylation factor GTPase-activating protein	-	-
PaChr11g05965-t1_5965	1.31656	8.88058	6.09385	0.000265163	0.00363418	0.421269	Belongs to the UDP-glycosyltransferase family	-	GT1
PaChr8g23226-t1_23226	1.30459	9.5034	5.80803	0.000367549	0.00449301	0.0811081	acyl-CoA-binding protein	-	-
PaCtg0326g26696-t1_26696	1.29655	8.94693	5.67155	0.000431171	0.0047667	-0.100926	Belongs to the peptidase S10 family	-	-
PaChr3g11540-t1_11540	1.29356	6.39936	8.03328	3.71e-05	0.000963415	2.518	belongs to the flavoprotein pyridine nucleotide cytochrome reductase family	-	-
PaChr7g21227-t1_21227	1.29086	8.19198	6.40052	0.000188928	0.00282124	0.789428	Belongs to the GST superfamily	GSTF9	-
PaCtg0769g29761-t1_29761	1.26571	1.53054	9.22609	1.32e-05	0.000459449	3.64215	Barwin family	PR4	-
PaChr1g01108-t1_1108	1.25555	6.23394	9.54674	1.02e-05	0.000389237	3.89052	ABC transporter F family member	-	-
PaChr1g01176-t1_1176	1.25434	7.6431	6.69514	0.000137868	0.00226126	1.13207	udp-sugar pyrophosphorylase	USP	-
PaChr3g12358-t1_12358	1.25261	8.50824	5.88076	0.000337909	0.00422597	0.161837	Belongs to the TRAFAC class dynamin-like GTPase superfamily. Dynamin Fzo YdjA family	-	-
PaChr12g07523-t1_7523	1.24835	5.30465	7.47277	6.29e-05	0.00137169	1.91224	Belongs to the class-I pyridine nucleotide-disulfide oxidoreductase family	-	-
PaChr4g15196-t1_15196	1.22591	5.73259	4.24619	0.00266761	0.0169457	-2.10312	Auxilin-related protein	-	-
PaChr5g16045-t1_16045	1.22321	6.56233	4.71358	0.00142098	0.0111944	-1.39368	Cytochrome p450	-	-
PaCtg0769g29762-t1_29762	1.18888	9.1163	6.748	0.000130429	0.00219261	1.1854	uridine kinase	-	-
PaCtg4184g40794-t1_40794	1.17069	7.12605	9.61372	9.68e-06	0.000389237	3.96408	Malate dehydrogenase	MDHG	-
PaChr1g02248-t1_2248	1.16899	7.22194	6.74259	0.000131169	0.00219261	1.17784	Lysosomal beta	-	GH1,GH3
PaChr5g17161-t1_17161	1.15727	4.93449	7.17123	8.46e-05	0.00167785	1.58318	Belongs to the nonaspanin (TM9SF) (TC 9.A.2) family	-	-
PaCtg0309g26615-t1_26615	1.14618	7.14244	4.81161	0.00125021	0.0102528	-1.24488	thaumatin-like protein	-	-
PaChr3g13804-t1_13804	1.14133	5.73693	5.02571	0.000949825	0.00840974	-0.999308	Belongs to the CRISP family	-	-
PaChr3g12552-t1_12552	1.13908	3.43234	5.93367	0.000317997	0.00406346	0.175451	acyl-CoA-binding domain-containing protein	ACBP4	-
PaChr10g04768-t1_4768	1.13908	3.43234	5.93367	0.000317997	0.00406346	0.175451	acyl-CoA-binding domain-containing protein	ACBP4	-
PaChr6g19653-t1_19653	1.12853	3.50103	8.32049	2.86e-05	0.000800287	2.76734	ABC transporter C family member	-	-
PaChr1g01850-t1_1850	1.11735	5.36543	5.3087	0.000667214	0.00644974	-0.634023	Protein transport protein Sec24-like	-	-
PaChr12g06903-t1_6903	1.11038	12.8337	7.35515	7.05e-05	0.001485	1.91344	fructose-bisphosphate aldolase	-	-
PaCtg3572g39827-t1_39827	1.10584	8.96223	5.42804	0.000576818	0.0057807	-0.415142	Tropinone reductase homolog	-	-
PaCtg5920g42703-t1_42703	1.09756	6.99098	5.42666	0.000577781	0.0057807	-0.419207	Belongs to the peptidase S10 family	-	-
PaChr5g16458-t1_16458	1.07914	9.94017	4.45643	0.0020015	0.0140526	-1.72928	Aldehyde dehydrogenase family	-	-
PaCtg0326g26695-t1_26695	1.07644	9.00293	4.93497	0.00106628	0.00916309	-1.07419	Belongs to the peptidase S10 family	-	-
PaChr10g04649-t1_4649	1.07226	9.00828	4.36371	0.00227002	0.0152427	-1.88133	Alpha-glucan water dikinase	-	-
PaChr4g14835-t1_14835	1.06902	9.03468	5.95607	0.000309957	0.00406346	0.252207	Glutathione S-transferase	-	-
PaCtg1847g35372-t1_35372	1.06534	8.33721	5.69205	0.000420889	0.00473145	-0.0738148	glucose-6-phosphate phosphate translocator	-	-
PaChr5g17020-t1_17020	1.05206	8.00418	8.07513	3.57e-05	0.000951991	2.58081	Polyketide cyclase / dehydrase and lipid transport	-	-
PaCtg0719g29368-t1_29368	1.03332	11.4006	5.14351	0.00081884	0.00748173	-0.733896	Aldehyde dehydrogenase family	-	-
PaCtg2155g36528-t1_36528	1.02871	11.4677	5.19854	0.000764518	0.00718216	-0.659083	Aldehyde dehydrogenase family	-	-
PaChr10g04668-t1_4668	1.02803	6.73403	5.76138	0.000388057	0.00451455	0.00578661	UBA-like domain (DUF1421)	-	-
PaCtg5920g42702-t1_42702	1.01521	7.88708	5.36866	0.00062	0.00611142	-0.482438	Belongs to the peptidase S10 family	-	-
PaChr1g00198-t1_198	1.01054	7.97966	4.72278	0.00140392	0.0111037	-1.35946	-	-	-
PaChr7g21649-t1_21649	0.995593	8.54288	4.87111	0.00115751	0.00969983	-1.15962	Belongs to the OSBP family	-	-
PaChr1g00886-t1_886	0.991702	7.01847	5.84402	0.00035254	0.00435452	0.113926	Belongs to the peptidase S10 family	-	-
PaChr4g14756-t1_14756	0.990414	12.5782	5.56884	0.000487007	0.0051997	-0.155797	Occurs in almost all aerobically respiring organisms and serves to protect cells from the toxic effects of hydrogen peroxide	-	-
PaChr4g15373-t1_15373	0.990404	6.25205	9.07159	1.5e-05	0.000484271	3.48022	Bet1-like protein	-	-
PaChr2g10105-t1_10105	0.985405	6.34618	6.45633	0.000177842	0.00269593	0.831084	DNA-damage-repair toleration protein	-	-
PaChr3g12790-t1_12790	0.970586	5.63162	8.57641	2.28e-05	0.000682146	3.0082	Rare lipoprotein A (RlpA)-like double-psi beta-barrel	-	-
PaChr9g25130-t1_25130	0.962878	8.05705	4.68937	0.00146694	0.0113773	-1.40803	Saccharopine dehydrogenase C-terminal domain	-	-
PaChr5g16037-t1_16037	0.962436	10.0238	3.77862	0.00517191	0.0263553	-2.73567	Catalytic subunit of the peripheral V1 complex of vacuolar ATPase (V-ATPase). V-ATPase is responsible for acidifying a variety of intracellular compartments in eukaryotic cells	-	-
PaChr8g22215-t1_22215	0.953166	5.21504	6.86284	0.000115746	0.00208656	1.24724	fasciclin-like arabinogalactan protein	-	-
PaCtg2524g37548-t1_37548	0.95042	7.71109	4.95992	0.00103278	0.00906402	-1.02778	lipolytic acyl hydrolase (LAH)	-	-
PaChr5g16597-t1_16597	0.949636	5.76124	6.83611	0.000118993	0.00210713	1.23674	salicylic acid-binding protein 2-like	-	-
PaChr10g03999-t1_3999	0.937354	8.32574	6.24689	0.000223574	0.0032185	0.606174	Minor allergen Alt a	-	-
PaChr2g10360-t1_10360	0.931373	7.67289	7.54839	5.84e-05	0.00130555	2.05568	Malate dehydrogenase	-	-
PaChr6g19355-t1_19355	0.923441	6.46915	7.46883	6.31e-05	0.00137169	1.95157	BEST Arabidopsis thaliana protein match is Kinase-related	-	-
PaCtg2293g36917-t1_36917	0.921094	10.9598	6.46355	0.000176462	0.00269593	0.901736	isoflavone	-	-
PaChr5g18266-t1_18266	0.919626	8.65506	7.31977	7.3e-05	0.00152154	1.8081	Belongs to the OSBP family	-	-
PaChr5g16527-t1_16527	0.912333	7.6791	7.54334	5.87e-05	0.00130555	2.05052	methylesterase 11	-	-
PaChr4g14844-t1_14844	0.9089	5.99107	4.65501	0.00153498	0.0117232	-1.50456	-	-	-
PaCtg0703g29222-t1_29222	0.906764	8.70368	4.06198	0.00344957	0.020183	-2.32452	5'-adenylylsulfate reductase	45383	-
PaChr8g23301-t1_23301	0.889964	10.6544	3.699	0.00580705	0.0288335	-2.8349	Calnexin homolog	-	-
PaChr4g15457-t1_15457	0.889581	5.5741	6.2678	0.000218473	0.00319098	0.574367	#N/A	#N/A	#N/A
PaCtg1234g32429-t1_32429	0.86827	7.85386	4.92483	0.00108023	0.00919806	-1.07719	eukaryotic translation initiation factor	-	-
PaChr11g05973-t1_5973	0.86585	7.90865	5.37191	0.000617547	0.00611142	-0.478708	Phospho-2-dehydro-3-deoxyheptonate aldolase	-	-
PaCtg0241g26161-t1_26161	0.860141	9.59891	5.77539	0.000381769	0.00451455	0.0369633	Calnexin homolog	-	-
PaCtg1474g33743-t1_33743	0.856185	9.63135	4.37955	0.00222153	0.0150688	-1.848	V-type proton ATPase catalytic subunit A	VHA-A	-
PaCtg1255g32570-t1_32570	0.855778	10.1224	4.50315	0.00187936	0.0137597	-1.6593	Belongs to the endosulfine family	-	-
PaChr2g10471-t1_10471	0.855309	5.02069	7.42346	6.59e-05	0.00140384	1.84857	BSD domain containing protein	-	-
PaChr8g21901-t1_21901	0.842585	6.92585	5.16236	0.000799769	0.00740511	-0.764459	ADP-ribosylation factor GTPase-activating protein	-	-
PaChr5g16633-t1_16633	0.837968	8.76664	4.49881	0.00189038	0.0137597	-1.68539	Belongs to the enoyl-CoA hydratase isomerase family	-	-
PaChr5g17084-t1_17084	0.830629	5.3225	4.19654	0.00285762	0.0177031	-2.19726	Belongs to the glycosyl hydrolase 47 family	-	GH47
PaChr1g02766-t1_2766	0.821958	7.54777	4.78427	0.00129548	0.0104935	-1.26994	Rhamnose biosynthetic enzyme	-	-
PaChr7g20688-t1_20688	0.817421	10.1065	4.04677	0.00352435	0.0204369	-2.32802	Belongs to the endosulfine family	-	-
PaCtg0460g27401-t1_27401	0.814522	3.3441	3.854	0.00463844	0.0245543	-2.69032	Belongs to the carbohydrate kinase PfkB family	frk1	-
PaChr3g11791-t1_11791	0.814135	5.94047	4.03456	0.00358563	0.0206174	-2.4117	Ubiquitin family	-	-
PaChr8g22338-t1_22338	0.813926	8.21453	6.10689	0.000261307	0.00360603	0.440017	Cytochrome b5	-	-
PaCtg0240g26154-t1_26154	0.80961	10.1591	3.17986	0.0126121	0.0494541	-3.66434	polyphenol oxidase	-	-
PaCtg0827g30086-t1_30086	0.80597	5.38672	4.27345	0.00256915	0.0165568	-2.08154	Cinnamoyl-CoA reductase	CCR2	-
PaChr1g00522-t1_522	0.80595	8.4552	3.78918	0.0050934	0.0262002	-2.73586	The coatomer is a cytosolic protein complex that binds to dilysine motifs and reversibly associates with Golgi non- clathrin-coated vesicles, which further mediate biosynthetic protein transport from the ER, via the Golgi up to the trans Golgi network. Coatomer complex is required for budding from Golgi membranes, and is essential for the retrograde Golgi-to-ER transport of dilysine-tagged protei…	-	-
PaChr7g21345-t1_21345	0.805287	10.0535	3.64625	0.00627325	0.0303038	-2.93831	Belongs to the class-III pyridoxal-phosphate-dependent aminotransferase family	-	-
PaChr2g08921-t1_8921	0.804944	8.91743	4.73533	0.00138101	0.0109659	-1.35193	Ectonucleotide pyrophosphatase phosphodiesterase family member	-	-
PaChr7g21740-t1_21740	0.802258	8.38429	4.30535	0.00245883	0.0161315	-1.96365	Belongs to the beta-ketoacyl-ACP synthases family	KAS1	-
PaChr1g01506-t1_1506	0.801542	8.19061	4.21481	0.00278606	0.0173673	-2.09411	Plant family of unknown function (DUF810)	-	-
PaChr8g21922-t1_21922	0.797563	8.15391	3.17686	0.01267	0.049517	-3.68646	Belongs to the Glu Leu Phe Val dehydrogenases family	-	-
PaChr10g04153-t1_4153	0.796992	4.71547	6.12463	0.000256158	0.00355952	0.382133	histidine-containing phosphotransfer protein	-	-
PaCtg1531g34012-t1_34012	0.796669	11.3721	4.27684	0.00255715	0.0165568	-1.9493	Belongs to the heat shock protein 70 family	-	-
PaChr1g00699-t1_699	0.790868	5.55708	6.73233	0.000132587	0.00219261	1.1114	Vacuolar-sorting receptor	VSR1	-
PaChr9g24284-t1_24284	0.786095	7.42879	5.4723	0.000546774	0.00558212	-0.346615	calcineurin b-like protein	CBL03	-
PaChr1g02641-t1_2641	0.783417	8.41995	4.97966	0.00100709	0.00887745	-1.01054	Peroxisome biogenesis protein	-	-
PaCtg1205g32288-t1_32288	0.782497	6.0725	3.76908	0.00524393	0.0265373	-2.80697	CASP C terminal	-	-
PaChr9g24825-t1_24825	0.780315	8.37754	4.67223	0.00150046	0.0115035	-1.43683	Protein disulfide isomerase-like 5-1	PDIL5-1	-
PaCtg0744g29545-t1_29545	0.778306	7.59869	3.28403	0.0107658	0.0446014	-3.50945	Chorismate synthase	-	-
PaChr7g21195-t1_21195	0.77829	8.69069	2.22723	0.0557851	0.143622	-5.19338	BEST Arabidopsis thaliana protein match is	-	-
PaChr5g17437-t1_17437	0.770006	6.8627	3.43995	0.00851522	0.0373661	-3.27682	Ferredoxins are iron-sulfur proteins that transfer electrons in a wide variety of metabolic reactions	-	-
PaChr9g24623-t1_24623	0.768127	6.16121	5.48238	0.000540172	0.005543	-0.375118	Domain of unknown function DUF21	-	-
PaChr2g10666-t1_10666	0.768023	9.54943	5.37554	0.000614819	0.00611142	-0.477535	Subunit of the peripheral V1 complex of vacuolar ATPase. Subunit C is necessary for the assembly of the catalytic sector of the enzyme and is likely to have a specific function in its catalytic activity. V-ATPase is responsible for acidifying a variety of intracellular compartments in eukaryotic cells	DET3	-
PaChr6g19408-t1_19408	0.765037	10.021	4.0896	0.00331807	0.0197603	-2.2666	Belongs to the thiolase family	-	-
PaChr7g20881-t1_20881	0.762618	3.37804	3.49309	0.00786659	0.0355644	-3.24797	YLS9-like	YLS9	-
PaChr1g02236-t1_2236	0.759208	8.51083	3.02975	0.0158758	0.0587335	-3.92356	Universal stress protein	-	-
PaChr4g14757-t1_14757	0.759184	10.0232	4.38675	0.00219984	0.0150688	-1.82979	Occurs in almost all aerobically respiring organisms and serves to protect cells from the toxic effects of hydrogen peroxide	CAT1	-
PaChr3g13766-t1_13766	0.75164	7.48619	5.95303	0.000311034	0.00406346	0.260198	golgin candidate	-	-
PaChr5g17008-t1_17008	0.726245	7.12731	3.9438	0.00407862	0.022483	-2.49582	Clathrin interactor EPSIN	-	-
PaCtg1624g34500-t1_34500	0.722992	6.37913	5.48242	0.000540149	0.005543	-0.362375	Heat shock cognate 70 kDa protein	-	-
PaCtg3388g39480-t1_39480	0.715494	8.58106	4.5884	0.0016768	0.0126614	-1.55646	Belongs to the GST superfamily	-	-
PaChr5g16712-t1_16712	0.712584	8.0098	3.37658	0.00936355	0.0401482	-3.36918	The coatomer is a cytosolic protein complex that binds to dilysine motifs and reversibly associates with Golgi non- clathrin-coated vesicles, which further mediate biosynthetic protein transport from the ER, via the Golgi up to the trans Golgi network. Coatomer complex is required for budding from Golgi membranes, and is essential for the retrograde Golgi-to-ER transport of dilysine-tagged protei…	-	-
PaChr4g14889-t1_14889	0.712191	4.82258	4.33777	0.00235194	0.0156353	-2.00168	Auxin response factors (ARFs) are transcriptional factors that bind specifically to the DNA sequence 5'-TGTCTC-3' found in the auxin-responsive promoter elements (AuxREs)	ARF8	-
PaCtg1188g32207-t1_32207	0.710634	9.89146	3.01705	0.0161896	0.0592237	-3.9312	Elongation factor 2	-	-
PaCtg1897g35512-t1_35512	0.708416	8.85	3.86473	0.00456743	0.0242425	-2.62347	Belongs to the glycosyl hydrolase 31 family	-	GH31
PaChr12g07071-t1_7071	0.707318	8.95303	5.74951	0.000393475	0.00452496	-0.00596404	eukaryotic translation initiation factor	-	-
PaChr8g22345-t1_22345	0.705774	3.50155	4.23785	0.00269854	0.0170879	-2.1208	CDPK-related kinase	-	-
PaChr1g00614-t1_614	0.705717	8.64737	2.96973	0.0174168	0.0629603	-4.01959	alpha-soluble NSF attachment protein	-	-
PaChr3g12692-t1_12692	0.701196	6.57007	4.9306	0.00107227	0.00916929	-1.08804	Domain of unknown function DUF21	-	-
PaCtg5333g42239-t1_42239	0.69772	6.54848	2.91417	0.0189818	0.066205	-4.11933	Subunit of the peripheral V1 complex of vacuolar ATPase essential for assembly or catalytic function. V-ATPase is responsible for acidifying a variety of intracellular compartments in eukaryotic cells	-	-
PaChr2g09752-t1_9752	0.69633	7.08573	3.08489	0.014585	0.0551693	-3.83045	VHS domain	-	-
PaChr7g21008-t1_21008	0.695464	7.21763	3.96094	0.00398021	0.0222469	-2.46788	sucrose-phosphate phosphatase activity	SPP2	-
PaChr1g02816-t1_2816	0.690333	6.85532	4.79848	0.00127173	0.0103768	-1.26042	Fas-associated factor	-	-
PaChr3g12473-t1_12473	0.685303	4.85186	4.53308	0.00180538	0.0134152	-1.71933	beta-D-xylosidase	-	-
PaChr5g17060-t1_17060	0.684114	5.9364	3.46986	0.00814346	0.0363729	-3.27771	-	-	-
PaChr5g17190-t1_17190	0.681971	6.68686	3.66116	0.00613757	0.0297368	-2.93774	Belongs to the nonaspanin (TM9SF) (TC 9.A.2) family	-	-
PaChr2g10010-t1_10010	0.681691	6.53329	3.13572	0.0134919	0.0522191	-3.768	Belongs to the thioredoxin family	-	-
PaChr6g19542-t1_19542	0.681059	6.33426	3.14041	0.0133954	0.0520147	-3.77235	Pathogenesis-related protein	-	-
PaChr12g08057-t1_8057	0.678286	6.49174	2.96147	0.0176408	0.0636023	-4.04725	Subunit of the peripheral V1 complex of vacuolar ATPase essential for assembly or catalytic function. V-ATPase is responsible for acidifying a variety of intracellular compartments in eukaryotic cells	-	-
PaChr6g19925-t1_19925	0.675381	8.55511	4.32634	0.00238904	0.0157771	-1.93389	Flavodoxin-like fold	-	-
PaChr2g08791-t1_8791	0.675239	8.15345	3.67504	0.00601407	0.0293858	-2.90729	Belongs to the hexokinase family	HXK1	-
PaCtg3137g38942-t1_38942	0.674458	7.4543	5.56449	0.000489541	0.0051997	-0.226709	Belongs to the SKP1 family	-	-
PaCtg0746g29563-t1_29563	0.672067	10.3538	2.7763	0.0235253	0.0765433	-4.29628	Sucrose-cleaving enzyme that provides UDP-glucose and fructose for various metabolic pathways	SUS1	GT4
PaChr12g06795-t1_6795	0.669421	7.79948	2.91262	0.0190274	0.0662153	-4.10009	Protochlorophyllide reductase	PORA	-
PaChr10g04156-t1_4156	0.669097	8.32506	3.72123	0.00562173	0.0279828	-2.83853	The coatomer is a cytosolic protein complex that binds to dilysine motifs and reversibly associates with Golgi non- clathrin-coated vesicles, which further mediate biosynthetic protein transport from the ER, via the Golgi up to the trans Golgi network. Coatomer complex is required for budding from Golgi membranes, and is essential for the retrograde Golgi-to-ER transport of dilysine-tagged protei…	-	-
PaChr2g09983-t1_9983	0.665601	7.72787	3.31774	0.010231	0.0429188	-3.45715	GTP-binding protein that may be involved in cell development	-	-
PaChr7g20907-t1_20907	0.665028	9.26851	3.13955	0.0134131	0.0520147	-3.75442	protein disulfide isomerase-like	PDIL5-2	-
PaChr2g08760-t1_8760	0.662617	7.46393	3.18399	0.0125329	0.0492699	-3.66728	Cytochrome c oxidase assembly protein	-	-
PaCtg0156g25880-t1_25880	0.661542	8.23125	4.93447	0.00106697	0.00916309	-1.07004	Acetyl-coenzyme A carboxylase carboxyl transferase subunit alpha	CAC3	-
PaCtg2098g36318-t1_36318	0.659824	9.11375	3.81576	0.00490135	0.0255406	-2.70157	Thioredoxin-like protein Clot	-	-
PaChr2g08834-t1_8834	0.657502	7.4201	2.93658	0.0183338	0.0648163	-4.06039	-	-	-
PaChr2g09329-t1_9329	0.656363	10.1377	5.16638	0.000795764	0.00740511	-0.738849	cell division cycle protein 48	-	-
PaChr8g21982-t1_21982	0.653754	4.64037	4.68942	0.00146685	0.0113773	-1.49748	-	-	-
PaChr8g23742-t1_23742	0.65349	8.30341	4.30193	0.0024704	0.0161545	-1.96729	Cytochrome b5	-	-
PaCtg0242g26198-t1_26198	0.650091	2.8486	4.84692	0.00119427	0.00991589	-1.22826	BEST Arabidopsis thaliana protein match is	-	-
PaChr3g14114-t1_14114	0.645718	11.4044	3.95482	0.00401506	0.022308	-2.42681	At2g17340-like	-	-
PaCtg0555g28073-t1_28073	0.643468	5.30381	5.78954	0.000375534	0.00450719	-0.0230034	Prolyl endopeptidase-like	-	-
PaChr3g14076-t1_14076	0.643305	6.47246	3.77898	0.00516916	0.0263553	-2.76748	Belongs to the hexokinase family	HXK1	-
PaChr5g18230-t1_18230	0.641895	5.08121	4.43752	0.00205334	0.0143161	-1.85456	RING-type E3 ubiquitin transferase	-	-
PaChr4g15140-t1_15140	0.640265	5.34351	4.09421	0.00329668	0.0196915	-2.3505	Cleft lip and palate transmembrane protein	-	-
PaChr6g18810-t1_18810	0.635618	6.86893	3.01277	0.0162968	0.0595073	-3.94913	2-C-methyl-D-erythritol 2,4-cyclodiphosphate synthase	ISPF	-
PaCtg1084g31549-t1_31549	0.632345	5.1428	3.58077	0.00690799	0.0325244	-3.14016	calcium-binding protein	-	-
PaChr4g15195-t1_15195	0.630077	6.02964	3.41827	0.00879596	0.0380145	-3.35327	Auxilin-related protein	-	-
PaCtg0468g27501-t1_27501	0.628211	7.11621	4.46433	0.00198025	0.0139874	-1.7265	Staphylococcal nuclease domain-containing protein	-	-
PaChr9g24177-t1_24177	0.620798	5.27403	3.88438	0.0044404	0.0239495	-2.66949	protease do-like	-	-
PaCtg1301g32850-t1_32850	0.619883	6.92162	4.27346	0.00256909	0.0165568	-2.00784	AP-1 complex subunit	-	-
PaChr10g05100-t1_5100	0.618505	7.76743	4.129	0.00313976	0.0190384	-2.21432	Belongs to the iron ascorbate-dependent oxidoreductase family	-	-
PaChr1g00809-t1_809	0.617017	7.56674	4.79608	0.00127571	0.0103768	-1.25288	Belongs to the peptidase C1 family	-	-
PaChr2g09912-t1_9912	0.61002	8.83867	5.23444	0.000731201	0.00693428	-0.670122	-	-	-
PaChr1g00598-t1_598	0.608254	7.81075	3.39874	0.0090572	0.0390592	-3.33134	Biotin carboxyl carrier protein of acetyl-CoA carboxylase	-	-
PaCtg0220g26038-t1_26038	0.607032	6.36409	3.87641	0.00449144	0.0239663	-2.62541	ubiquitin thioesterase	-	-
PaChr8g21925-t1_21925	0.601645	4.64973	5.06838	0.000899914	0.00803897	-0.973869	ABC transporter C family member	-	-
PaChr3g11796-t1_11796	0.596313	7.04905	3.09241	0.0144176	0.0548738	-3.81717	Pyridoxamine 5'-phosphate oxidase	-	-
PaChr2g08316-t1_8316	0.594603	8.85397	3.9256	0.00418598	0.0229483	-2.53157	The coatomer is a cytosolic protein complex that binds to dilysine motifs and reversibly associates with Golgi non- clathrin-coated vesicles, which further mediate biosynthetic protein transport from the ER, via the Golgi up to the trans Golgi network. The coatomer complex is required for budding from Golgi membranes, and is essential for the retrograde Golgi-to-ER transport of dilysine-tagged pr…	COPE1	-
PaChr1g02794-t1_2794	0.593957	6.52427	2.39635	0.0427325	0.120095	-4.94253	UBX domain-containing protein	-	-
PaChr3g13442-t1_13442	0.592525	6.46991	3.77804	0.00517623	0.0263553	-2.7691	serine-threonine kinase receptor-associated	-	-
PaChr12g07783-t1_7783	0.589792	11.0676	2.4104	0.0417963	0.117997	-4.85417	phosphoenolpyruvate carboxylase	PPC1	-
PaChr1g00189-t1_189	0.588479	4.3845	3.19676	0.0122914	0.048464	-3.74558	Epidermal growth factor receptor substrate 15-like	-	-
PaCtg1215g32338-t1_32338	0.588327	9.33006	2.74501	0.0247044	0.0798601	-4.38148	The coatomer is a cytosolic protein complex that binds to dilysine motifs and reversibly associates with Golgi non- clathrin-coated vesicles, which further mediate biosynthetic protein transport from the ER, via the Golgi up to the trans Golgi network	-	-
PaChr11g06019-t1_6019	0.58725	9.56369	2.70327	0.0263719	0.0841631	-4.44166	-	-	-
PaChr5g17047-t1_17047	0.586014	5.86788	3.17471	0.0127117	0.0495831	-3.74619	L-arabinokinase-like	-	-
PaCtg1494g33831-t1_33831	0.582822	7.21808	3.27192	0.0109651	0.0451465	-3.53005	D-aminoacyl-tRNA	-	-
PaChr6g19367-t1_19367	0.579431	9.30594	4.53111	0.00181015	0.0134152	-1.64276	mitochondrion organization	-	-
PaChr2g08994-t1_8994	0.576409	6.06512	2.77477	0.0235817	0.0766024	-4.37133	Pentatricopeptide repeat-containing protein	-	-
PaChr10g04398-t1_4398	0.575519	6.16355	4.22095	0.00276245	0.0172739	-2.1222	Belongs to the peptidase S10 family	-	-
PaCtg3014g38664-t1_38664	0.574474	9.4222	3.03376	0.015778	0.0585811	-3.91972	Belongs to the enoyl-CoA hydratase isomerase family	-	-
PaChr10g04659-t1_4659	0.572994	9.98113	3.62378	0.00648374	0.0310382	-2.97542	cell division cycle protein 48	-	-
PaCtg1417g33478-t1_33478	0.571944	6.34845	3.35759	0.00963473	0.0411068	-3.42878	Belongs to the short-chain dehydrogenases reductases (SDR) family	-	-
PaChr4g14799-t1_14799	0.570275	7.61216	3.06118	0.0151261	0.0566802	-3.86198	Whole genome shotgun sequence of line PN40024, scaffold_31.assembly12x (Fragment)	-	-
PaChr5g16424-t1_16424	0.562362	8.88892	2.27952	0.0513743	0.135323	-5.11512	Catalyzes the oxidative decarboxylation of 6- phosphogluconate to ribulose 5-phosphate and CO(2), with concomitant reduction of NADP to NADPH	-	-
PaChr5g17661-t1_17661	0.5593	6.89087	2.31688	0.0484365	0.130622	-5.05018	Outer envelope protein 61	-	-
PaChr1g03516-t1_3516	0.555509	8.61452	3.33641	0.00994695	0.04208	-3.43941	Essential component of the vacuolar proton pump (V- ATPase), a multimeric enzyme that catalyzes the translocation of protons across the membranes. Required for assembly and activity of the V-ATPase	-	-
PaChr11g05304-t1_5304	0.554464	9.30992	2.30986	0.0489753	0.13172	-5.06979	-	-	-
PaChr11g05607-t1_5607	0.552776	8.34675	2.89007	0.0197053	0.0678663	-4.14398	prohibitin homologues	-	-
PaChr9g24561-t1_24561	0.551895	11.3898	2.19518	0.0586721	0.148611	-5.1816	Belongs to the class I-like SAM-binding methyltransferase superfamily. Protein arginine N- methyltransferase family	-	-
PaChr2g08693-t1_8693	0.550344	9.41988	4.8577	0.00117774	0.00981941	-1.18129	V-type proton ATPase subunit	-	-
PaChr5g17031-t1_17031	0.547725	9.58457	3.78568	0.00511925	0.0262657	-2.74004	At2g17340-like	-	-
PaChr12g07727-t1_7727	0.545998	9.17798	2.37696	0.0440592	0.122448	-4.96641	Ras-related protein	-	-
PaChr5g17483-t1_17483	0.545628	5.74532	4.67866	0.00148778	0.0114502	-1.48453	Belongs to the Nudix hydrolase family	-	-
PaChr1g02593-t1_2593	0.544467	8.95935	3.46421	0.00821237	0.0364695	-3.24279	-	-	-
PaChr2g10749-t1_10749	0.543546	5.75226	3.46517	0.00820064	0.0364695	-3.29501	Belongs to the enoyl-CoA hydratase isomerase family	-	-
PaChr1g03634-t1_3634	0.541693	8.07851	2.10348	0.067767	0.162203	-5.37738	Catalyzes the phosphorylation of pyrimidine nucleoside monophosphates at the expense of ATP. Plays an important role in de novo pyrimidine nucleotide biosynthesis. Has preference for UMP and CMP as phosphate acceptors	-	-
PaChr1g00428-t1_428	0.540499	9.82036	4.46305	0.00198368	0.0139874	-1.72731	Clathrin is the major protein of the polyhedral coat of coated pits and vesicles	-	-
PaChr12g07360-t1_7360	0.538827	7.64614	3.87837	0.00447885	0.0239663	-2.5893	V-type proton ATPase subunit	-	-
PaChr9g24003-t1_24003	0.537212	7.43558	2.87691	0.0201124	0.0689126	-4.15444	PP2A regulatory subunit	TAP46	-
PaChr9g25210-t1_25210	0.53577	6.94887	3.87768	0.00448331	0.0239663	-2.5962	Belongs to the peptidase C1 family	-	-
PaCtg3344g39384-t1_39384	0.535099	10.435	3.20682	0.0121045	0.0478676	-3.60789	Heat shock cognate 70 kDa protein	-	-
PaChr5g15699-t1_15699	0.534058	11.4387	2.01239	0.0781597	0.178555	-5.45848	phosphoenolpyruvate carboxylase	PPC1	-
PaChr4g14941-t1_14941	0.52993	6.28149	2.97455	0.0172874	0.0626667	-4.03951	Component of the cytosolic iron-sulfur (Fe-S) protein assembly (CIA) machinery. Required for the maturation of extramitochondrial Fe-S proteins. Part of an electron transfer chain functioning in an early step of cytosolic Fe-S biogenesis. Electrons are transferred to the Fe-S cluster from NADPH via a FAD- and FMN-containing diflavin oxidoreductase. Has anti- apoptotic effects in the cell	-	-
PaCtg0977g30953-t1_30953	0.523189	7.07329	2.9501	0.0179538	0.0641634	-4.04147	Belongs to the AAA ATPase family	-	-
PaChr6g19216-t1_19216	0.522879	6.55936	2.29914	0.0498096	0.133247	-5.09271	citrate synthase	-	-
PaChr7g20229-t1_20229	0.522335	8.79046	2.9875	0.0169449	0.0616793	-3.99305	SCP-2 sterol transfer family	-	-
PaChr11g05825-t1_5825	0.520223	9.27029	2.72518	0.0254824	0.0818464	-4.41462	Belongs to the SKP1 family	-	-
PaChr7g20735-t1_20735	0.519622	4.80137	4.78127	0.00130054	0.0104935	-1.36986	biogenesis of lysosome-related organelles complex 1 subunit	-	-
PaCtg0065g25424-t1_25424	0.518294	8.56689	2.17295	0.0607598	0.151	-5.27711	sorting nexin	-	-
PaCtg0820g30028-t1_30028	0.517997	10.4244	2.48584	0.0371117	0.109346	-4.75279	Annexin repeats	-	-
PaChr5g16050-t1_16050	0.517372	5.44225	3.73076	0.00554421	0.0277349	-2.89812	V-type proton ATPase subunit	-	-
PaChr2g10893-t1_10893	0.517012	6.90281	4.33509	0.00236058	0.0156408	-1.91683	Cytochrome p450	-	-
PaCtg0151g25828-t1_25828	0.515381	9.4661	2.43342	0.0403072	0.115386	-4.87314	Catalyzes the formation of formate and 2-keto-4- methylthiobutyrate (KMTB) from 1,2-dihydroxy-3-keto-5- methylthiopentene (DHK-MTPene)	-	-
PaChr8g23097-t1_23097	0.51488	7.20768	2.46885	0.0381183	0.110864	-4.80355	-	-	-
PaCtg0564g28148-t1_28148	0.511695	6.66494	2.14714	0.0632767	0.155158	-5.32177	HD domain-containing protein	-	-
PaCtg2459g37385-t1_37385	0.5097	6.28613	3.34488	0.00982088	0.0416347	-3.45274	protein transport	-	-
PaChr1g03091-t1_3091	0.505356	8.53788	3.88003	0.00446821	0.0239663	-2.59828	Catalyzes the phosphorylation of pyrimidine nucleoside monophosphates at the expense of ATP. Plays an important role in de novo pyrimidine nucleotide biosynthesis. Has preference for UMP and CMP as phosphate acceptors	-	-
PaChr5g16035-t1_16035	0.505326	7.50458	4.12033	0.00317811	0.0192127	-2.22503	protein disulfide isomerase-like	-	-
PaCtg0482g27590-t1_27590	0.50476	4.11783	3.51332	0.00763356	0.0348739	-3.24197	Coatomer subunit	-	-
PaCtg1960g35781-t1_35781	0.50242	2.77435	2.04735	0.0740001	0.17303	-5.5033	Belongs to the 'GDSL' lipolytic enzyme family	-	-
PaChr2g08356-t1_8356	0.501193	11.4816	2.86102	0.0206153	0.0700359	-4.13033	Belongs to the heat shock protein 70 family	-	-
PaCtg0389g26977-t1_26977	0.498562	7.49356	2.0208	0.0771395	0.176722	-5.49515	Vesicle transport v-SNARE	-	-
PaChr3g12407-t1_12407	0.498178	8.87199	3.43214	0.0086153	0.0376805	-3.29168	V-type proton ATPase subunit	VHA-E2	-
PaCtg2096g36311-t1_36311	0.497272	9.30184	2.95943	0.0176966	0.0636888	-4.04127	dihydropyrimidine dehydrogenase	-	-
PaChr3g11993-t1_11993	0.496115	10.6335	2.5349	0.034353	0.102445	-4.66832	Calmodulin mediates the control of a large number of enzymes, ion channels and other proteins by Ca(2 ). Among the enzymes to be stimulated by the calmodulin-Ca(2 ) complex are a number of protein kinases and phosphatases	-	-
PaCtg1417g33476-t1_33476	0.495059	7.68322	3.54619	0.0072704	0.0337542	-3.09999	Belongs to the short-chain dehydrogenases reductases (SDR) family	-	-
PaCtg2185g36619-t1_36619	0.494797	11.0445	2.39428	0.0428725	0.12022	-4.88015	At2g17340-like	-	-
PaChr2g08585-t1_8585	0.493937	8.3355	3.97939	0.00387717	0.0217927	-2.44553	The coatomer is a cytosolic protein complex that binds to dilysine motifs and reversibly associates with Golgi non- clathrin-coated vesicles, which further mediate biosynthetic protein transport from the ER, via the Golgi up to the trans Golgi network. Coatomer complex is required for budding from Golgi membranes, and is essential for the retrograde Golgi-to-ER transport of dilysine-tagged protei…	-	-
PaChr1g02759-t1_2759	0.493205	7.17257	2.93733	0.0183126	0.0648163	-4.05948	Alcohol dehydrogenase GroES-like domain	-	-
PaChr7g21398-t1_21398	0.492867	7.33455	4.08189	0.00335421	0.0199162	-2.28195	Belongs to the TRAFAC class dynamin-like GTPase superfamily. Dynamin Fzo YdjA family	-	-
PaCtg1114g31732-t1_31732	0.491963	8.06645	2.15637	0.062365	0.153307	-5.29636	Octicosapeptide Phox Bem1p	-	-
PaChr1g02452-t1_2452	0.48947	5.61191	3.09209	0.0144246	0.0548738	-3.89093	Rare lipoprotein A (RlpA)-like double-psi beta-barrel	-	-
PaChr1g01364-t1_1364	0.489348	8.85492	4.29632	0.00248952	0.0162265	-1.98047	TMEM214, C-terminal, caspase 4 activator	-	-
PaChr12g07644-t1_7644	0.488983	9.10633	3.76658	0.00526299	0.0265373	-2.77724	Belongs to the TRAFAC class dynamin-like GTPase superfamily. Dynamin Fzo YdjA family	-	-
PaChr9g24945-t1_24945	0.488047	8.29642	3.51796	0.00758117	0.0347138	-3.15168	4-hydroxy-3-methylbut-2-enyl diphosphate reductase	-	-
PaChr2g10734-t1_10734	0.484211	8.77761	2.10252	0.0678692	0.162254	-5.38652	Catalyzes the rate-limiting step of the oxidative pentose-phosphate pathway, which represents a route for the dissimilation of carbohydrates besides glycolysis	G6PD3	-
PaCtg0854g30201-t1_30201	0.481425	7.63722	2.53625	0.03428	0.10238	-4.69706	UBA and UBX domain-containing protein	PUX4	-
PaChr3g13346-t1_13346	0.480589	10.4126	3.06318	0.0150795	0.0566119	-3.83577	Aspartate aminotransferase	-	-
PaChr9g24536-t1_24536	0.478118	9.60575	2.54984	0.0335551	0.100968	-4.68622	Belongs to the TCTP family	-	-
PaChr5g17690-t1_17690	0.477879	9.72486	3.61643	0.00655428	0.0311523	-2.9973	receptor-like protein kinase	-	-
PaChr2g09673-t1_9673	0.472956	4.05131	4.19337	0.00287023	0.0177263	-2.2053	Clathrin assembly protein	-	-
PaCtg0278g26370-t1_26370	0.466556	8.26749	3.36094	0.00958622	0.0409872	-3.39672	NADH-ubiquinone reductase complex 1 MLRQ subunit	-	-
PaCtg5309g42213-t1_42213	0.463203	10.0017	2.93997	0.0182377	0.064705	-4.05013	V-type proton ATPase catalytic subunit A	VHA-A	-
PaChr5g17061-t1_17061	0.463203	10.0017	2.93997	0.0182377	0.064705	-4.05013	V-type proton ATPase catalytic subunit	-	-
PaChr1g03082-t1_3082	0.460095	7.19206	2.54539	0.033791	0.101525	-4.68178	Ras-related protein	-	-
PaChr7g21529-t1_21529	0.458984	9.37037	2.90068	0.0193833	0.0670987	-4.13406	protein FAR1-RELATED SEQUENCE	-	-
PaChr5g17656-t1_17656	0.45876	7.60445	2.33432	0.0471231	0.127769	-5.01443	Belongs to the peptidase C19 family	-	-
PaCtg0273g26314-t1_26314	0.457891	6.42578	2.16997	0.061045	0.151276	-5.30062	Ferredoxins are iron-sulfur proteins that transfer electrons in a wide variety of metabolic reactions	-	-
PaChr8g22018-t1_22018	0.454843	5.97071	2.17535	0.0605315	0.151	-5.32071	GTP-BINDING protein	-	-
PaChr1g00754-t1_754	0.453566	7.441	1.91055	0.091603	0.200106	-5.65892	Quinone oxidoreductase-like protein	-	-
PaChr1g01302-t1_1302	0.453313	7.24213	2.12057	0.0659734	0.15886	-5.34355	-	-	-
PaCtg1960g35778-t1_35778	0.448608	8.62782	2.34143	0.0465978	0.126516	-5.0165	glucose-6-phosphate phosphate translocator	-	-
PaCtg1354g33123-t1_33123	0.447915	6.75575	2.59875	0.031071	0.0955039	-4.61038	ER membrane protein complex subunit	-	-
PaCtg3562g39805-t1_39805	0.446771	8.21896	3.49098	0.00789134	0.0355644	-3.19267	Programmed cell death protein	-	-
PaChr8g23688-t1_23688	0.445118	7.76566	3.81612	0.00489879	0.0255406	-2.68587	Hyaluronan / mRNA binding family	-	-
PaChr5g17123-t1_17123	0.444913	9.93066	2.28663	0.0508014	0.134833	-5.08755	Xylose isomerase	-	-
PaChr2g09993-t1_9993	0.443185	8.42277	3.54455	0.00728801	0.0337577	-3.11193	Ectonucleotide pyrophosphatase phosphodiesterase family member	-	-
PaCtg0375g26920-t1_26920	0.442131	7.86028	1.79045	0.110293	0.227289	-5.83875	voltage-gated potassium channel subunit beta	-	-
PaChr12g07618-t1_7618	0.44073	8.55282	2.48161	0.0373597	0.109614	-4.79548	Long chain acyl-CoA synthetase	-	-
PaCtg0240g26140-t1_26140	0.440073	8.39236	1.64745	0.137203	0.26603	-6.04676	Belongs to the peroxidase family. Classical plant (class III) peroxidase subfamily	-	-
PaChr1g00923-t1_923	0.438982	7.69353	2.2993	0.0497972	0.133247	-5.07027	lipid transport	NTMC2T1.1	-
PaChr3g12357-t1_12357	0.438764	6.77904	2.34576	0.0462802	0.125824	-5.00812	Enoyl-(Acyl carrier protein) reductase	-	-
PaCtg1564g34195-t1_34195	0.43872	6.03099	2.43002	0.0405236	0.11584	-4.92019	Belongs to the PdxS SNZ family	-	-
PaChr8g23137-t1_23137	0.438027	8.53103	2.55323	0.0333763	0.100636	-4.68192	Belongs to the TRAFAC class dynamin-like GTPase superfamily. Dynamin Fzo YdjA family	-	-
PaChr9g24859-t1_24859	0.43756	4.66224	2.80987	0.0223249	0.0737487	-4.36571	Subunit of the integral membrane V0 complex of vacuolar ATPase. Vacuolar ATPase is responsible for acidifying a variety of intracellular compartments in eukaryotic cells, thus providing most of the energy required for transport processes in the vacuolar system	-	-
PaChr12g07434-t1_7434	0.434931	9.63026	1.78749	0.110797	0.227622	-5.85055	Catalytic subunit of the peripheral V1 complex of vacuolar ATPase (V-ATPase). V-ATPase is responsible for acidifying a variety of intracellular compartments in eukaryotic cells	-	-
PaCtg1932g35651-t1_35651	0.434498	6.14871	3.27309	0.0109458	0.0451465	-3.5742	Src homology 3 domains	-	-
PaChr1g02743-t1_2743	0.433034	11.0485	1.97014	0.0834898	0.187252	-5.53111	phosphopyruvate hydratase activity	-	-
PaCtg1878g35446-t1_35446	0.43001	6.09658	3.37612	0.00936992	0.0401482	-3.41518	peptide-N(4)-(N-acetyl-beta- glucosaminyl)asparagine amidase	PNG1	-
PaCtg0266g26298-t1_26298	0.423529	2.19817	3.2731	0.0109455	0.0451465	-3.55279	serine threonine-protein phosphatase	-	-
PaChr7g21139-t1_21139	0.422348	10.5934	2.21604	0.056777	0.145097	-5.16827	Belongs to the small GTPase superfamily. Arf family	-	-
PaCtg0495g27656-t1_27656	0.422286	7.05097	2.42663	0.0407408	0.116129	-4.87124	Golgi membrane protein involved in vesicular trafficking	-	-
PaChr7g21069-t1_21069	0.418438	7.3114	3.29092	0.0106542	0.0443222	-3.49663	Xylem serine proteinase	-	-
PaChr5g17865-t1_17865	0.416602	6.14221	1.78531	0.111169	0.227919	-5.89194	The proteasome is a multicatalytic proteinase complex which is characterized by its ability to cleave peptides with Arg, Phe, Tyr, Leu, and Glu adjacent to the leaving group at neutral or slightly basic pH	-	-
PaChr10g04925-t1_4925	0.415776	8.8888	2.27749	0.0515385	0.135323	-5.11878	Belongs to the small GTPase superfamily. SAR1 family	-	-
PaChr1g02622-t1_2622	0.415712	3.21495	3.90412	0.00431654	0.0235351	-2.6097	Belongs to the acyl-CoA oxidase family	ACX5	-
PaChr5g18311-t1_18311	0.413709	9.99758	0.684681	0.512452	0.6548	-7.08611	Belongs to the small heat shock protein (HSP20) family	-	-
PaChr5g16036-t1_16036	0.409241	9.53293	2.96919	0.0174313	0.0629603	-4.02246	Protein disulfide isomerase-like	PDIL1-4	-
PaChr1g01105-t1_1105	0.408941	7.59714	2.45462	0.0389828	0.11305	-4.82569	Ras-related protein	-	-
PaChr1g00725-t1_725	0.408713	8.49825	1.81778	0.105749	0.222539	-5.80738	Domain found in IF2B/IF5	-	-
PaChr12g07128-t1_7128	0.408646	8.76159	3.11276	0.0139747	0.0536724	-3.79435	Programmed cell death protein	-	-
PaChr4g14521-t1_14521	0.408638	4.9232	2.23262	0.055314	0.142633	-5.27617	NEDD8 ultimate buster	-	-
PaChr6g19255-t1_19255	0.407592	8.47168	2.08286	0.0699955	0.165904	-5.4135	AAA domain (Cdc48 subfamily)	NSF	-
PaCtg0673g29035-t1_29035	0.405364	9.37166	2.07713	0.0706265	0.166852	-5.42847	guanosine nucleotide diphosphate dissociation inhibitor	-	-
PaChr5g17542-t1_17542	0.401683	8.20007	3.08087	0.0146753	0.0553017	-3.83818	Belongs to the nonaspanin (TM9SF) (TC 9.A.2) family	-	-
PaChr5g16891-t1_16891	0.40091	3.50185	2.14562	0.0634279	0.155158	-5.37931	CDK5RAP3-like protein	-	-
PaChr7g21454-t1_21454	0.400082	6.36924	2.80959	0.0223347	0.0737487	-4.29707	5'-methylthioadenosine S-adenosylhomocysteine nucleosidase	-	-
PaChr5g16280-t1_16280	0.398981	5.85073	2.89962	0.0194154	0.0670987	-4.18505	NifU-like protein 2	-	-
PaChr12g07462-t1_7462	0.398524	9.87961	2.35315	0.0457444	0.124877	-4.98652	adenosine kinase	ADK	-
PaChr5g18177-t1_18177	0.398111	7.94772	1.69435	0.12777	0.253772	-5.97633	Belongs to the peroxidase family	-	-
PaChr8g22189-t1_22189	0.397755	11.6869	1.81013	0.107002	0.223216	-5.75	phosphopyruvate hydratase activity	-	-
PaChr11g06437-t1_6437	0.396119	8.34622	1.66527	0.133546	0.260985	-6.02125	Belongs to the class-I aminoacyl-tRNA synthetase family	-	-
PaCtg2026g36049-t1_36049	0.392255	10.8759	1.68963	0.128693	0.254963	-5.94081	Belongs to the class I-like SAM-binding methyltransferase superfamily. Protein arginine N- methyltransferase family	-	-
PaChr9g24871-t1_24871	0.391849	6.97964	2.56096	0.0329733	0.0996669	-4.66063	choline kinase	-	-
PaChr10g05108-t1_5108	0.391005	9.35586	2.85702	0.0207442	0.0703543	-4.20445	Catalyzes the formation of S-adenosylmethionine from methionine and ATP	-	-
PaChr6g19541-t1_19541	0.390066	7.79761	1.31763	0.22329	0.371099	-6.46912	Pathogenesis-related protein	PR4	-
PaChr2g09500-t1_9500	0.389887	6.9437	1.61005	0.145176	0.276701	-6.09212	ubiquitin thioesterase	-	-
PaCtg5977g42740-t1_42740	0.389196	7.90176	2.62819	0.0296672	0.0920375	-4.55542	dnaJ homolog subfamily C member 3 homolog	-	-
PaChr2g10020-t1_10020	0.387521	9.11485	2.87075	0.0203058	0.0694488	-4.1833	glutathione s-transferase	-	-
PaChr3g12343-t1_12343	0.387425	11.8265	1.74409	0.118426	0.238641	-5.84072	Plastid-lipid-associated protein	PAP2	-
PaChr8g23587-t1_23587	0.387328	4.95564	2.7227	0.0255815	0.0820329	-4.50293	Plays an essential role in chain termination during de novo fatty acid synthesis	-	-
PaChr1g01308-t1_1308	0.385754	7.74186	2.27045	0.0521136	0.136135	-5.11613	Belongs to the TRAFAC class dynamin-like GTPase superfamily. Dynamin Fzo YdjA family	-	-
PaChr4g14699-t1_14699	0.383473	7.14339	1.80991	0.107038	0.223216	-5.80591	Signal recognition particle 43 kDa protein	-	-
PaChr2g10373-t1_10373	0.383256	9.81801	1.8856	0.0952197	0.205096	-5.70154	Soluble inorganic pyrophosphatase 1	-	-
PaCtg0820g30024-t1_30024	0.382303	11.1716	1.71789	0.123267	0.246904	-5.89456	Annexin repeats	-	-
PaChr2g08292-t1_8292	0.381161	6.73655	1.71568	0.123682	0.247488	-5.95494	Target of Myb protein	-	-
PaChr3g12524-t1_12524	0.380138	5.9349	1.61497	0.144103	0.275669	-6.14365	epoxide hydrolase	-	-
PaChr2g10424-t1_10424	0.374825	4.87817	2.58502	0.0317487	0.0968831	-4.72307	Belongs to the TRAFAC class dynamin-like GTPase superfamily. Dynamin Fzo YdjA family	-	-
PaCtg1206g32295-t1_32295	0.372636	6.56874	2.77246	0.023667	0.0767546	-4.34434	RNA splicing	-	-
PaChr5g17445-t1_17445	0.369502	5.88724	3.35595	0.00965854	0.0411207	-3.45932	Belongs to the synaptobrevin family	-	-
PaChr12g07828-t1_7828	0.369364	6.18409	2.20694	0.0575955	0.146254	-5.25875	Alpha,alpha-trehalose-phosphate synthase (UDP-forming)	-	GT20
PaCtg0084g25467-t1_25467	0.368009	6.71375	2.4224	0.0410133	0.116573	-4.891	Belongs to the WD repeat SEC13 family	-	-
PaChr2g08871-t1_8871	0.367748	5.28323	3.44509	0.00845017	0.0371622	-3.34889	Vacuolar-processing enzyme	-	-
PaChr8g21867-t1_21867	0.366305	6.90927	2.28006	0.0513305	0.135323	-5.10424	TOM1-like protein 2	-	-
PaCtg1118g31748-t1_31748	0.366023	8.98358	2.79326	0.0229106	0.0750312	-4.30547	peptide-N(4)-(N-acetyl-beta- glucosaminyl)asparagine amidase	PNG1	-
PaChr1g00787-t1_787	0.364498	9.57203	2.19657	0.0585436	0.148474	-5.24241	component of the eukaryotic translation initiation factor 3 (eIF-3) complex, which is involved in protein synthesis of a specialized repertoire of mRNAs and, together with other initiation factors, stimulates binding of mRNA and methionyl-tRNAi to the 40S ribosome. The eIF-3 complex specifically targets and initiates translation of a subset of mRNAs involved in cell proliferation	-	-
PaChr3g13762-t1_13762	0.36073	7.45243	2.04303	0.0745029	0.17303	-5.46092	Bark storage protein	-	-
PaChr9g25248-t1_25248	0.360429	6.83646	1.83153	0.103529	0.21945	-5.78421	Belongs to the nonaspanin (TM9SF) (TC 9.A.2) family	-	-
PaChr2g08355-t1_8355	0.360038	7.49124	2.65819	0.0283027	0.0893275	-4.50216	Thioredoxin-like domain	-	-
PaCtg2713g37988-t1_37988	0.359684	8.02202	1.60155	0.147048	0.278902	-6.10529	Embryo-specific protein 3, (ATS3)	-	-
PaChr11g05673-t1_5673	0.359038	4.55436	1.40109	0.197921	0.340241	-6.46928	Plant non-specific lipid-transfer proteins transfer phospholipids as well as galactolipids across membranes. May play a role in wax or cutin deposition in the cell walls of expanding epidermal cells and certain secretory tissues	LTP2	-
PaChr7g20638-t1_20638	0.356983	9.31963	2.16472	0.0615518	0.151681	-5.29563	disulfide-isomerase	PDIL1-1	-
PaChr1g00988-t1_988	0.351538	8.6822	1.89493	0.093852	0.203077	-5.69735	Phospho-2-dehydro-3-deoxyheptonate aldolase	-	-
PaCtg0239g26129-t1_26129	0.351123	6.97167	2.79422	0.0228766	0.0750312	-4.28958	ATP-citrate synthase alpha chain protein	-	-
PaChr10g04275-t1_4275	0.348342	7.95516	1.80892	0.107202	0.223216	-5.8136	Mannosylglycoprotein	-	GH2
PaChr9g23909-t1_23909	0.347757	3.90623	2.39391	0.0428973	0.12022	-5.00848	Belongs to the cullin family	CUL1	-
PaChr2g09892-t1_9892	0.346758	8.43966	2.36893	0.0446203	0.123322	-4.9708	Belongs to the SNF7 family	-	-
PaChr7g20987-t1_20987	0.346345	6.02136	3.21144	0.0120197	0.0476264	-3.67914	Cop9 signalosome complex subunit	-	-
PaChr5g16749-t1_16749	0.345771	7.7449	2.06125	0.0724061	0.170052	-5.43743	CBS domain-containing protein	-	-
PaChr4g15171-t1_15171	0.345019	7.3851	2.48545	0.0371344	0.109346	-4.77466	Eukaryotic peptide chain release factor subunit	-	-
PaCtg1606g34385-t1_34385	0.342438	5.80807	1.77573	0.112818	0.230355	-5.92635	Ras-related protein	-	-
PaCtg1766g35059-t1_35059	0.342221	8.12719	1.90928	0.0917841	0.200284	-5.66882	Basic leucine zipper and W2 domain-containing protein	-	-
PaChr9g25349-t1_25349	0.340025	9.28132	1.77328	0.113243	0.230518	-5.87837	Fumarylacetoacetase	-	-
PaChr2g10813-t1_10813	0.339985	6.81395	2.24743	0.0540387	0.140248	-5.15898	AP-4 complex subunit	-	-
PaChr11g06240-t1_6240	0.339904	6.63755	2.64652	0.0288257	0.0902664	-4.54082	Mitosis protein DIM1	-	-
PaCtg0482g27596-t1_27596	0.338827	7.26159	1.53569	0.162296	0.297393	-6.18515	Belongs to the MIP aquaporin (TC 1.A.8) family	-	-
PaChr5g16027-t1_16027	0.338823	10.7808	1.7502	0.117323	0.236896	-5.85754	isoform X1	-	-
PaChr1g02490-t1_2490	0.337421	6.70948	1.82947	0.103858	0.219547	-5.79379	Belongs to the chalcone isomerase family	-	-
PaChr10g04434-t1_4434	0.335332	7.09103	1.51803	0.166618	0.303369	-6.21072	Belongs to the mannose-6-phosphate isomerase type 1 family	-	-
PaChr2g08864-t1_8864	0.334405	7.37471	1.84238	0.101808	0.216463	-5.75747	Interconversion of serine and glycine	-	-
PaChr2g08272-t1_8272	0.331996	10.6908	2.3627	0.0450607	0.12375	-4.9375	Catalyzes the rate-limiting step of the oxidative pentose-phosphate pathway, which represents a route for the dissimilation of carbohydrates besides glycolysis	-	-
PaChr3g13711-t1_13711	0.330961	4.46576	1.88964	0.0946243	0.204254	-5.79587	Cytochrome p450	-	-
PaChr2g09893-t1_9893	0.330952	6.59034	1.64958	0.136761	0.265688	-6.05571	Oleosin 1-like	-	-
PaChr3g13554-t1_13554	0.327036	3.89414	1.79553	0.109435	0.226292	-5.91559	Protein of unknown function, DUF538	-	-
PaChr2g08365-t1_8365	0.326483	8.17934	2.22659	0.0558409	0.143622	-5.18902	in the synthesis of the GDP-mannose and dolichol-phosphate-mannose required for a number of critical mannosyl transfer reactions	PMM	-
PaCtg1537g34032-t1_34032	0.326388	7.66446	1.70402	0.125903	0.250929	-5.95908	Molybdopterin-binding domain of aldehyde dehydrogenase	AAO3	-
PaCtg1334g32998-t1_32998	0.325822	8.81756	1.60706	0.145832	0.277385	-6.10758	Belongs to the CAP family	-	-
PaCtg0457g27383-t1_27383	0.325652	8.22863	1.81172	0.106741	0.223216	-5.81209	Uridine 5-monophosphate	-	-
PaChr9g25199-t1_25199	0.324636	9.49697	2.04536	0.0742317	0.17303	-5.47565	Belongs to the aldehyde dehydrogenase family	-	-
PaChr1g01154-t1_1154	0.324437	11.2911	1.84177	0.101903	0.216463	-5.71451	Sucrose-cleaving enzyme that provides UDP-glucose and fructose for various metabolic pathways	SUS1	GT4
PaChr2g09933-t1_9933	0.323764	3.34329	2.78149	0.0233354	0.076049	-4.37329	Rwd domain-containing protein	-	-
PaCtg0553g28056-t1_28056	0.323362	8.01287	2.09659	0.068504	0.163576	-5.38703	Belongs to the aldehyde dehydrogenase family	-	-
PaChr1g00319-t1_319	0.323219	7.32796	1.60933	0.145334	0.276701	-6.0859	Methionine S-methyltransferase	MMT	-
PaChr7g20582-t1_20582	0.322877	7.48568	2.02916	0.0761372	0.175317	-5.48209	Ras-related protein	-	-
PaChr5g17878-t1_17878	0.321946	10.0427	1.48175	0.175824	0.313289	-6.25162	Belongs to the glyceraldehyde-3-phosphate dehydrogenase family	-	-
PaChr11g05966-t1_5966	0.321797	9.15971	2.29629	0.0500344	0.133354	-5.09231	Nitronate monooxygenase	-	-
PaChr2g08361-t1_8361	0.320454	7.59145	1.36225	0.2094	0.353594	-6.41153	elicitor-responsive protein	-	-
PaChr1g00308-t1_308	0.31963	7.19976	2.21228	0.057114	0.145506	-5.20113	eukaryotic peptide chain release factor subunit	ERF1-2	-
PaCtg1205g32291-t1_32291	0.316961	12.0358	2.0449	0.0742841	0.17303	-5.39411	Belongs to the 14-3-3 family	-	-
PaChr6g19548-t1_19548	0.316746	8.19922	1.92926	0.0889779	0.196301	-5.63993	Calcium-binding EF hand family protein	-	-
PaCtg5171g42069-t1_42069	0.316329	7.15834	2.21753	0.0566438	0.144941	-5.19342	Plant intracellular Ras-group-related LRR protein	-	-
PaCtg1337g33027-t1_33027	0.314698	9.44237	2.41892	0.0412392	0.116959	-4.89939	Catalyzes the formation of S-adenosylmethionine from methionine and ATP	MTO3	-
PaChr1g00359-t1_359	0.314402	6.96094	1.98848	0.0811341	0.183032	-5.54714	12-oxophytodienoate reductase	OPR1	-
PaChr2g11318-t1_11318	0.312335	8.00831	2.69676	0.0266423	0.0848905	-4.44757	Belongs to the nonaspanin (TM9SF) (TC 9.A.2) family	-	-
PaChr2g11370-t1_11370	0.312311	6.41939	1.37933	0.204285	0.347597	-6.4228	A B barrel	-	-
PaCtg1999g35939-t1_35939	0.312144	7.47155	1.99127	0.0807815	0.182648	-5.53878	Acyl-CoA dehydrogenase, N-terminal domain	-	-
PaCtg1711g34849-t1_34849	0.310785	8.27507	1.41535	0.193845	0.334711	-6.3529	Ras-related protein	-	-
PaCtg2061g36173-t1_36173	0.310533	6.42032	2.14708	0.0632822	0.155158	-5.33657	G3BP-like protein	-	-
PaChr3g12301-t1_12301	0.310409	9.59754	1.55858	0.156841	0.289786	-6.1721	26S proteasome non-ATPase regulatory subunit	-	-
PaChr11g05920-t1_5920	0.310243	8.23888	2.30753	0.0491558	0.132028	-5.06392	Large proline-rich protein	-	-
PaChr1g00047-t1_47	0.310226	7.78242	2.41851	0.0412658	0.116959	-4.88562	V-type proton ATPase subunit	-	-
PaChr9g24676-t1_24676	0.308433	9.42641	1.67214	0.132161	0.259778	-6.02038	hsp70-binding protein	-	-
PaChr11g05929-t1_5929	0.308278	7.64816	1.95996	0.0848244	0.189435	-5.58814	4-coumarate--CoA ligase-like	OPCL1	-
PaChr5g17887-t1_17887	0.308199	9.09979	1.81287	0.106551	0.223216	-5.82119	Peroxisomal 2,4-dienoyl-CoA	-	-
PaChr2g11194-t1_11194	0.307664	9.46071	1.82418	0.104709	0.220782	-5.80397	Belongs to the small heat shock protein (HSP20) family	-	-
PaChr5g17511-t1_17511	0.305348	6.81912	1.32629	0.220535	0.367741	-6.46454	Ribonuclease P protein subunit p25-like	-	-
PaChr11g05410-t1_5410	0.30456	9.85682	1.20369	0.262346	0.41965	-6.6036	Belongs to the glutathione peroxidase family	-	-
PaCtg3169g39006-t1_39006	0.304196	8.41467	1.69401	0.127837	0.253772	-5.98192	Programmed cell death protein	-	-
PaCtg1139g31877-t1_31877	0.304083	10.1511	1.37815	0.204635	0.34774	-6.37783	Biotin carboxylase	-	-
PaChr1g02234-t1_2234	0.303405	8.48657	2.14071	0.0639192	0.155978	-5.32528	Belongs to the peptidase C19 family	-	-
PaChr1g01360-t1_1360	0.30297	6.70799	2.47748	0.0376039	0.110008	-4.80453	ubiquitin receptor	-	-
PaChr8g22044-t1_22044	0.302887	7.39399	1.38071	0.203873	0.347192	-6.3857	WD40-like Beta Propeller Repeat	-	-
PaCtg1346g33070-t1_33070	0.298181	10.8231	1.96568	0.084072	0.188167	-5.54275	Elongation factor 2	-	-
PaChr5g17094-t1_17094	0.296469	9.8632	1.90774	0.0920036	0.200544	-5.66722	prefoldin subunit	-	-
PaChr3g12137-t1_12137	0.296411	5.52393	2.37958	0.0438775	0.122113	-5.02899	Brefeldin A-inhibited guanine nucleotide-exchange protein	-	-
PaChr12g07987-t1_7987	0.296366	8.15148	1.34618	0.214314	0.360978	-6.43806	glutathione s-transferase	-	-
PaChr1g03180-t1_3180	0.295812	7.45618	1.50865	0.168956	0.306232	-6.22215	Belongs to the nonaspanin (TM9SF) (TC 9.A.2) family	-	-
PaChr5g18171-t1_18171	0.295283	7.96093	2.4536	0.0390453	0.113068	-4.83244	Cold shock protein domain	-	-
PaChr12g07298-t1_7298	0.295214	5.75465	1.81516	0.106175	0.223169	-5.87303	15 kDa selenoprotein	-	-
PaChr12g07868-t1_7868	0.294402	6.19687	1.59978	0.14744	0.279382	-6.148	Proton pump-interactor	-	-
PaCtg1175g32132-t1_32132	0.292204	7.88691	2.29439	0.0501842	0.133535	-5.0812	Adenine phosphoribosyltransferase	-	-
PaChr2g11247-t1_11247	0.291828	8.27885	1.40345	0.197242	0.339365	-6.36797	mitochondrion organization	-	-
PaChr7g20346-t1_20346	0.29065	4.61569	2.38205	0.0437068	0.121977	-5.04564	UCH-binding domain	-	-
PaChr1g00291-t1_291	0.290529	6.57295	1.36903	0.207356	0.350735	-6.42621	Anticodon binding domain of tRNAs	-	-
PaChr4g14279-t1_14279	0.290352	6.76804	2.47646	0.0376645	0.110024	-4.80265	The coatomer is a cytosolic protein complex that binds to dilysine motifs and reversibly associates with Golgi non- clathrin-coated vesicles, which further mediate biosynthetic protein transport from the ER, via the Golgi up to the trans Golgi network. Coatomer complex is required for budding from Golgi membranes, and is essential for the retrograde Golgi-to-ER transport of dilysine-tagged protei…	-	-
PaChr5g15649-t1_15649	0.28699	8.06228	1.31154	0.225246	0.372801	-6.47958	SCY1-like protein 2	-	-
PaCtg2226g36744-t1_36744	0.286696	6.16936	2.1317	0.0648297	0.157241	-5.37519	The coatomer is a cytosolic protein complex that binds to dilysine motifs and reversibly associates with Golgi non- clathrin-coated vesicles, which further mediate biosynthetic protein transport from the ER, via the Golgi up to the trans Golgi network. Coatomer complex is required for budding from Golgi membranes, and is essential for the retrograde Golgi-to-ER transport of dilysine-tagged protei…	-	-
PaCtg2091g36287-t1_36287	0.286455	9.32104	1.37787	0.204716	0.34774	-6.41087	Ubiquitin receptor	-	-
PaChr4g15047-t1_15047	0.285404	8.33766	1.45547	0.182773	0.322115	-6.30229	ALIX V-shaped domain binding to HIV	-	-
PaChr5g17745-t1_17745	0.283328	5.83765	2.22081	0.056352	0.14439	-5.25878	Alkaline neutral invertase	CINV1	-
PaChr5g17387-t1_17387	0.282515	11.8519	1.92575	0.089464	0.196939	-5.5768	fructose-bisphosphate aldolase	-	-
PaChr11g05473-t1_5473	0.280464	9.244	1.27178	0.238373	0.38982	-6.54001	ATP-dependent RNA helicase	-	-
PaCtg0820g30027-t1_30027	0.279408	11.1748	1.49731	0.171821	0.309585	-6.19507	Annexin repeats	-	-
PaChr7g21228-t1_21228	0.278921	9.87213	1.12474	0.292578	0.453836	-6.69086	Belongs to the GST superfamily	GSTF9	-
PaChr6g19119-t1_19119	0.278753	7.54176	0.992685	0.349283	0.507932	-6.82519	Belongs to the ubiquitin-conjugating enzyme family	-	-
PaCtg1418g33483-t1_33483	0.276445	8.5342	2.36972	0.0445649	0.123322	-4.97101	-	-	-
PaChr12g07525-t1_7525	0.274784	8.10378	1.37072	0.206849	0.35047	-6.40726	Belongs to the synaptobrevin family	-	-
PaChr12g06796-t1_6796	0.273125	7.71721	1.0158	0.338791	0.49701	-6.80507	protochlorophyllide	PORA	-
PaChr9g24902-t1_24902	0.272947	6.24333	1.58038	0.1518	0.283881	-6.17147	Ubiquitin conjugation factor E4	-	-
PaCtg3080g38807-t1_38807	0.271859	10.9009	1.38625	0.202242	0.345296	-6.34366	adenosylhomocysteinase	SAHH	-
PaChr10g04561-t1_4561	0.271458	7.7464	1.8302	0.103742	0.219547	-5.78054	1-deoxy-D-xylulose 5-phosphate reductoisomerase	DXR	-
PaChr1g02568-t1_2568	0.269888	8.29915	1.04384	0.326389	0.486416	-6.78253	Belongs to the pyruvate kinase family	-	-
PaChr4g15323-t1_15323	0.269406	8.07006	1.21389	0.258632	0.415681	-6.59487	Non-specific lipid-transfer protein-like	-	-
PaChr2g09404-t1_9404	0.269313	5.67462	2.22076	0.0563563	0.14439	-5.26882	alanine aminotransferase	-	-
PaChr2g08476-t1_8476	0.268589	8.90993	2.20985	0.057333	0.145773	-5.2245	Belongs to the syntaxin family	-	-
PaChr2g08470-t1_8470	0.268538	7.98365	2.38786	0.0433082	0.121202	-4.936	Dual specificity phosphatase	-	-
PaCtg1540g34043-t1_34043	0.26846	6.76916	1.06623	0.316738	0.479419	-6.76244	#N/A	#N/A	#N/A
PaChr6g19263-t1_19263	0.266416	9.34625	1.67671	0.131247	0.258981	-6.01491	Belongs to the isocitrate and isopropylmalate dehydrogenases family	IDH	-
PaCtg0561g28130-t1_28130	0.266224	7.53422	2.01012	0.078438	0.178764	-5.51142	Belongs to the lyase 1 family. Adenylosuccinate lyase subfamily	-	-
PaChr5g16682-t1_16682	0.266121	8.83413	1.04628	0.325325	0.486383	-6.78785	Acyl-protein thioesterase 2	-	-
PaChr9g25243-t1_25243	0.265991	10.1297	1.14855	0.283177	0.443726	-6.64949	Biotin carboxylase	-	-
PaCtg3916g40398-t1_40398	0.265082	7.70468	1.75725	0.116063	0.235302	-5.88475	Belongs to the peptidase M18 family	-	-
PaChr6g19140-t1_19140	0.264143	6.4529	1.20258	0.262752	0.41965	-6.63251	Multiprotein-bridging factor	-	-
PaChr8g23027-t1_23027	0.26336	5.70741	2.02466	0.0766744	0.176149	-5.56648	3-oxoacyl- acyl-carrier-protein synthase	-	-
PaChr4g15062-t1_15062	0.263122	9.84422	2.13795	0.0641966	0.156274	-5.32234	Protein TIC 40, chloroplastic-like	-	-
PaChr7g20433-t1_20433	0.262101	9.28645	1.18779	0.268217	0.42528	-6.63748	Belongs to the peptidase S10 family	-	-
PaChr2g10311-t1_10311	0.262063	8.23859	1.31048	0.225589	0.373061	-6.48244	Cytochrome c oxidase subunit 6a	-	-
PaChr7g21107-t1_21107	0.260662	9.86686	1.21754	0.257312	0.413891	-6.5873	Peptidyl-prolyl cis-trans isomerase	-	-
PaChr7g20787-t1_20787	0.260097	8.93903	2.25665	0.0532592	0.138585	-5.15238	Enolase 1	-	-
PaChr2g08512-t1_8512	0.258765	5.35333	2.1723	0.0608226	0.151	-5.35879	Alkaline neutral invertase	CINV1	-
PaChr11g05313-t1_5313	0.258186	5.73796	2.38083	0.0437912	0.122042	-5.01562	Sec-independent protein translocase protein TATB	-	-
PaChr4g14280-t1_14280	0.256567	8.81749	1.77421	0.11308	0.230421	-5.87431	The coatomer is a cytosolic protein complex that binds to dilysine motifs and reversibly associates with Golgi non- clathrin-coated vesicles, which further mediate biosynthetic protein transport from the ER, via the Golgi up to the trans Golgi network. Coatomer complex is required for budding from Golgi membranes, and is essential for the retrograde Golgi-to-ER transport of dilysine-tagged protei…	-	-
PaChr7g20714-t1_20714	0.25249	9.60024	1.45057	0.184094	0.323514	-6.31502	Ras-related protein	-	-
PaChr10g04714-t1_4714	0.251696	10.2405	1.68898	0.128819	0.254963	-5.96034	Carrier of the growing fatty acid chain in fatty acid biosynthesis	-	-
PaChr1g02512-t1_2512	0.24915	7.87697	1.32405	0.221246	0.368621	-6.46282	Belongs to the DEAD box helicase family	-	-
PaChr6g18714-t1_18714	0.248953	8.11791	1.34218	0.215553	0.361709	-6.44262	ER membrane protein complex subunit 8 9 homolog	-	-
PaChr4g15496-t1_15496	0.247894	8.99335	1.81768	0.105765	0.222539	-5.81351	Belongs to the synaptobrevin family	SEC22	-
PaChr1g00942-t1_942	0.2474	8.96119	1.45417	0.183122	0.322275	-6.31251	26S proteasome non-atpase regulatory subunit	-	-
PaCtg0711g29292-t1_29292	0.247363	7.29637	1.2212	0.255998	0.412442	-6.5764	Heat shock chaperonin-binding motif.	-	-
PaChr11g05671-t1_5671	0.246775	7.83456	1.07361	0.313607	0.476482	-6.74727	Putative tRNA binding domain	-	-
PaChr3g12491-t1_12491	0.246708	9.89728	1.19469	0.265656	0.422144	-6.61168	importin subunit	-	-
PaCtg3665g39996-t1_39996	0.24626	6.54102	1.52279	0.165442	0.302412	-6.23057	Subunit of the adaptor protein complex 2 (AP-2). Adaptor protein complexes function in protein transport via transport vesicles in different membrane traffic pathways. Adaptor protein complexes are vesicle coat components and appear to be involved in cargo selection and vesicle formation. AP-2 is involved in clathrin-dependent endocytosis in which cargo proteins are incorporated into vesicles sur…	-	-
PaChr3g12410-t1_12410	0.246041	5.76526	1.57947	0.152007	0.284002	-6.20279	Protein of unknown function (DUF952)	-	-
PaChr5g17316-t1_17316	0.245694	2.9999	1.40446	0.196951	0.339156	-6.41417	UPF0261 protein	-	-
PaChr3g13123-t1_13123	0.245641	8.25381	1.57225	0.153663	0.285762	-6.14697	Ketose-bisphosphate aldolase class-II family protein	-	-
PaChr10g05137-t1_5137	0.245438	12.0434	1.64342	0.138043	0.267247	-5.97581	Ubiquitin-40S ribosomal protein	-	-
PaChr5g16905-t1_16905	0.2452	7.25783	1.72667	0.121624	0.243856	-5.92178	-	-	-
PaChr2g10810-t1_10810	0.244803	11.1429	1.30265	0.228129	0.376327	-6.44108	adenosylhomocysteinase	SAHH	-
PaChr5g16039-t1_16039	0.244684	8.52328	1.75523	0.116422	0.235669	-5.89722	4-hydroxy-3-methylbut-2-en-1-yl diphosphate synthase	-	-
PaCtg0490g27633-t1_27633	0.244422	5.69793	1.99605	0.0801813	0.181702	-5.61014	nuclear transport factor	-	-
PaChr7g21749-t1_21749	0.244096	9.90408	1.78785	0.110735	0.227622	-5.83941	Universal stress protein	-	-
PaChr5g17041-t1_17041	0.243568	8.51413	1.47539	0.177485	0.315601	-6.27923	Belongs to the terpene cyclase mutase family	CAS1	-
PaChr9g24378-t1_24378	0.241068	6.79572	1.02443	0.334935	0.493523	-6.80386	NAD(P)H dehydrogenase subunit S	-	-
PaChr2g10442-t1_10442	0.240446	5.29682	1.39688	0.199139	0.341454	-6.46441	Geranylgeranyl transferase	-	-
PaChr6g18671-t1_18671	0.240399	6.51765	1.05454	0.32175	0.482987	-6.78999	importin subunit	-	-
PaCtg0291g26426-t1_26426	0.240201	8.59163	1.43136	0.189359	0.330059	-6.33742	belongs to the flavoprotein pyridine nucleotide cytochrome reductase family	-	-
PaChr10g05133-t1_5133	0.238813	8.58588	1.95731	0.0851758	0.190008	-5.6039	Belongs to the heat shock protein 70 family	-	-
PaChr5g17959-t1_17959	0.238578	12.0542	1.58088	0.151687	0.283881	-6.06088	ubiquitin-NEDD8-like protein	-	-
PaChr6g19065-t1_19065	0.237957	9.9899	1.20104	0.263317	0.420173	-6.59867	calcium-binding protein	-	-
PaChr10g04779-t1_4779	0.237879	8.42243	0.948217	0.370155	0.527176	-6.87911	Bifunctional protein FolD	-	-
PaChr2g08811-t1_8811	0.237506	9.18067	1.62027	0.142956	0.273737	-6.09249	Aminopeptidase	-	-
PaChr1g02430-t1_2430	0.236722	5.32724	1.36994	0.207082	0.350568	-6.49716	Small acidic protein	-	-
PaChr5g15795-t1_15795	0.235711	7.22179	1.06153	0.318747	0.481005	-6.75162	Belongs to the peptidase A1 family	-	-
PaChr11g05849-t1_5849	0.233466	9.21557	1.38128	0.203706	0.347192	-6.40639	26S proteasome non-atpase regulatory subunit	-	-
PaChr3g12396-t1_12396	0.233027	8.98142	1.64111	0.138526	0.267559	-6.06296	Catalyzes the formation of S-adenosylmethionine from methionine and ATP	-	-
PaChr3g13212-t1_13212	0.232755	8.01733	1.50502	0.169868	0.307329	-6.23446	UDP-glucose 6-dehydrogenase	-	-
PaChr4g14627-t1_14627	0.230132	9.47004	0.976851	0.356611	0.514847	-6.8599	polyphenol oxidase	-	-
PaChr10g04131-t1_4131	0.229753	7.16503	1.89134	0.0943751	0.203936	-5.68478	Belongs to the SNF7 family	-	-
PaChr1g00985-t1_985	0.229382	8.86502	1.92231	0.0899438	0.197777	-5.65947	Belongs to the UDP-glycosyltransferase family	-	GT1
PaChr3g12819-t1_12819	0.229326	5.83715	1.73701	0.119716	0.240514	-5.97985	UDP-glucuronic acid decarboxylase	-	-
PaChr1g01565-t1_1565	0.229133	8.4766	1.0781	0.311714	0.474327	-6.74946	Belongs to the EF-1-beta EF-1-delta family	-	-
PaChr1g00163-t1_163	0.228359	7.13105	1.78649	0.110967	0.227738	-5.83742	Ubiquitin domain-containing protein	-	-
PaChr8g23010-t1_23010	0.227756	9.70128	1.74691	0.117916	0.237852	-5.90903	calcium-binding protein	-	-
PaChr12g07001-t1_7001	0.22764	5.40163	2.00825	0.0786675	0.178879	-5.60674	Two-component response regulator-like	-	-
PaChr3g13514-t1_13514	0.227592	10.8008	0.96558	0.361897	0.519481	-6.81646	Belongs to the thioredoxin family	-	-
PaCtg0278g26360-t1_26360	0.226138	7.17215	0.987893	0.351488	0.510066	-6.82661	caffeoyl-CoA O-methyltransferase	-	-
PaChr7g20653-t1_20653	0.225855	9.04453	1.62983	0.140908	0.270851	-6.07877	Domain present in VPS-27, Hrs and STAM	-	-
PaCtg2706g37968-t1_37968	0.224609	8.45105	1.12837	0.291131	0.452644	-6.69508	Haloacid dehalogenase-like hydrolase	GS1	-
PaChr3g12837-t1_12837	0.223836	8.53022	1.25438	0.244318	0.39714	-6.55365	Belongs to the AAA ATPase family	-	-
PaChr3g11764-t1_11764	0.222096	4.4954	1.33186	0.218778	0.365853	-6.55565	Belongs to the synaptobrevin family	-	-
PaChr1g03063-t1_3063	0.220526	8.2732	1.33954	0.216374	0.362314	-6.44733	GDP-mannose 3,5-epimerase	GME1	-
PaCtg1264g32624-t1_32624	0.220017	11.0166	0.866311	0.410979	0.563318	-6.90394	#N/A	#N/A	#N/A
PaChr2g11030-t1_11030	0.219909	7.93379	1.93311	0.0884462	0.195343	-5.63196	Protein RETICULATA-related	-	-
PaChr7g21041-t1_21041	0.219339	9.55154	1.595	0.148502	0.280333	-6.12553	DnaJ protein homolog	-	-
PaChr5g17675-t1_17675	0.219339	9.55154	1.595	0.148502	0.280333	-6.12553	DnaJ protein homolog	-	-
PaChr5g18154-t1_18154	0.219321	2.09901	1.06315	0.318055	0.480323	-6.77784	Translocon-associated protein subunit	-	-
PaCtg2070g36204-t1_36204	0.219227	7.50393	1.48845	0.174092	0.31187	-6.2493	Belongs to the syntaxin family	-	-
PaCtg0822g30045-t1_30045	0.218972	9.7466	1.5365	0.1621	0.297306	-6.19677	caffeoyl-CoA O-methyltransferase	-	-
PaChr2g10494-t1_10494	0.217983	7.05274	0.891074	0.39831	0.553822	-6.92064	Essential subunit of the N-oligosaccharyl transferase (OST) complex which catalyzes the transfer of a high mannose oligosaccharide from a lipid-linked oligosaccharide donor to an asparagine residue within an Asn-X-Ser Thr consensus motif in nascent polypeptide chains	-	-
PaChr5g16337-t1_16337	0.217892	7.27638	1.37216	0.206417	0.350331	-6.39477	Subunit of the adaptor protein complex 2 (AP-2). Adaptor protein complexes function in protein transport via transport vesicles in different membrane traffic pathways. Adaptor protein complexes are vesicle coat components and appear to be involved in cargo selection and vesicle formation. AP-2 is involved in clathrin-dependent endocytosis in which cargo proteins are incorporated into vesicles sur…	-	-
PaChr6g19991-t1_19991	0.216768	6.25274	1.0584	0.320089	0.482362	-6.80201	Probably involved in membrane trafficking	SCAMP2	-
PaChr3g12719-t1_12719	0.216606	8.07275	1.46491	0.180248	0.318609	-6.28723	Belongs to the small GTPase superfamily. SAR1 family	-	-
PaCtg1847g35371-t1_35371	0.213732	7.74368	1.56525	0.155283	0.287972	-6.15166	tryptophan synthase	TSB2	-
PaChr11g05603-t1_5603	0.212246	9.76953	1.66604	0.133389	0.260985	-6.01937	Purple acid phosphatase	-	-
PaChr5g16765-t1_16765	0.208913	6.77622	1.42146	0.192123	0.333002	-6.34793	exocyst complex component	-	-
PaChr1g03412-t1_3412	0.208808	8.28466	0.919015	0.384355	0.540474	-6.90462	carrier protein transacylase	-	-
PaChr11g05970-t1_5970	0.207334	6.63075	0.95761	0.36567	0.523769	-6.87989	PPIases accelerate the folding of proteins. It catalyzes the cis-trans isomerization of proline imidic peptide bonds in oligopeptides	-	-
PaChr3g13211-t1_13211	0.207252	7.54882	1.50175	0.170696	0.308379	-6.23271	UDP-glucose 6-dehydrogenase	-	-
PaCtg1543g34052-t1_34052	0.206942	7.25893	1.02309	0.335534	0.49379	-6.79086	acetyltransferase component of pyruvate dehydrogenase complex	-	-
PaChr3g13280-t1_13280	0.206599	7.53715	1.64124	0.138498	0.267559	-6.04457	argininosuccinate lyase	-	-
PaChr8g22734-t1_22734	0.206574	7.28238	1.36074	0.209859	0.354066	-6.40891	AAA domain (Cdc48 subfamily)	NSF	-
PaChr5g15971-t1_15971	0.206489	5.32615	1.99605	0.0801815	0.181702	-5.62789	Belongs to the synaptobrevin family	-	-
PaCtg0732g29444-t1_29444	0.205224	5.7608	1.80896	0.107195	0.223216	-5.88193	belongs to the uridine kinase family	-	-
PaChr8g23578-t1_23578	0.205224	5.7608	1.80896	0.107195	0.223216	-5.88193	belongs to the uridine kinase family	-	-
PaChr5g15849-t1_15849	0.201428	10.97	1.22059	0.256216	0.41246	-6.5417	DEAD-box ATP-dependent RNA helicase	-	-
PaChr10g04817-t1_4817	0.199987	7.25681	0.913797	0.386934	0.543337	-6.89684	Protein of unknown function, DUF538	-	-
PaChr2g10816-t1_10816	0.199378	5.52228	1.79532	0.109471	0.226292	-5.91517	transport) protein	-	-
PaChr12g07384-t1_7384	0.199003	11.2763	1.02886	0.332971	0.491354	-6.74299	late embryogenesis abundant protein	-	-
PaChr6g18538-t1_18538	0.198924	9.4475	1.14038	0.286376	0.447336	-6.69044	plastid-lipid-associated protein 3, chloroplastic	-	-
PaCtg0781g29856-t1_29856	0.198813	7.33887	1.4315	0.189319	0.330059	-6.32019	Subunit of clathrin-associated adaptor protein complex that plays a role in protein sorting in the late-Golgi trans-Golgi network (TGN) and or endosomes. The AP complexes mediate both the recruitment of clathrin to membranes and the recognition of sorting signals within the cytosolic tails of transmembrane cargo molecules	-	-
PaChr1g02878-t1_2878	0.198526	8.76559	0.96063	0.364237	0.522091	-6.87303	The pyruvate dehydrogenase complex catalyzes the overall conversion of pyruvate to acetyl-CoA and CO(2)	-	-
PaChr8g23100-t1_23100	0.198377	9.40811	0.865729	0.41128	0.563318	-6.96429	Peptidase dimerisation domain	-	-
PaChr2g11190-t1_11190	0.198155	5.50745	1.42711	0.190541	0.331011	-6.418	inactive receptor kinase	-	-
PaChr2g08410-t1_8410	0.198006	6.56472	1.25472	0.244202	0.39714	-6.56524	Acyl-coenzyme A thioesterase	-	-
PaCtg0912g30587-t1_30587	0.197396	10.7483	1.10082	0.302273	0.465436	-6.6796	Belongs to the DEAD box helicase family	-	-
PaChr2g09005-t1_9005	0.197054	8.47334	0.7603	0.468396	0.618245	-7.04443	Belongs to the mitochondrial carrier (TC 2.A.29) family	-	-
PaChr7g20786-t1_20786	0.196385	6.95327	1.65975	0.134669	0.262388	-6.02128	Enolase 1 chloroplastic	-	-
PaChr2g09076-t1_9076	0.196268	6.71329	1.44159	0.18654	0.326853	-6.32601	Subtilisin-like protease	-	-
PaCtg0887g30424-t1_30424	0.195926	7.97525	1.02292	0.33561	0.49379	-6.80089	Copper transport protein	-	-
PaCtg2541g37596-t1_37596	0.194809	7.48763	1.09669	0.303971	0.466805	-6.71712	Universal stress protein	-	-
PaChr4g15247-t1_15247	0.194623	8.12603	0.949093	0.369735	0.527176	-6.87464	pectinesterase pectinesterase inhibitor	-	-
PaChr11g06127-t1_6127	0.194381	7.28292	1.22853	0.253378	0.409208	-6.5674	Carboxylesterase	-	-
PaChr12g06984-t1_6984	0.194237	7.24997	1.27954	0.235764	0.386692	-6.50733	Bifunctional nitrilase nitrile hydratase	NIT1	-
PaChr3g11954-t1_11954	0.193849	8.91295	0.900563	0.393531	0.549468	-6.93087	The proteasome is a multicatalytic proteinase complex which is characterized by its ability to cleave peptides with Arg, Phe, Tyr, Leu, and Glu adjacent to the leaving group at neutral or slightly basic pH	-	-
PaCtg0955g30817-t1_30817	0.193569	8.00412	0.949996	0.369302	0.527085	-6.87291	Universal stress protein	-	-
PaChr11g05584-t1_5584	0.193523	6.47318	1.59395	0.148738	0.280514	-6.13947	Belongs to the synaptobrevin family	-	-
PaChr7g21372-t1_21372	0.193107	4.97178	1.04161	0.327364	0.48674	-6.88173	TONNEAU 1a-like	-	-
PaChr11g05978-t1_5978	0.192031	5.11449	1.63461	0.139894	0.269161	-6.15566	Ras-related protein	-	-
PaChr1g00702-t1_702	0.191641	8.24709	1.42711	0.190541	0.331011	-6.33736	N-carbamoylputrescine amidase	CPA	-
PaChr1g01476-t1_1476	0.191018	3.90738	1.18126	0.270662	0.428816	-6.7149	Cop9 signalosome complex subunit	-	-
PaChr1g03645-t1_3645	0.190609	7.25634	1.01277	0.34015	0.497909	-6.80113	Epsin N-terminal homology (ENTH) domain	-	-
PaChr11g06589-t1_6589	0.19045	6.38221	1.02891	0.332949	0.491354	-6.82469	Epidermal growth factor receptor substrate 15-like	-	-
PaChr2g09874-t1_9874	0.190229	7.83125	1.15986	0.278797	0.437891	-6.65403	Binds to actin and affects the structure of the cytoskeleton. At high concentrations, profilin prevents the polymerization of actin, whereas it enhances it at low concentrations	-	-
PaChr5g15696-t1_15696	0.189108	9.99315	1.11275	0.297408	0.459547	-6.6964	Belongs to the 14-3-3 family	-	-
PaCtg2099g36322-t1_36322	0.188344	8.30432	1.17625	0.272552	0.430787	-6.63979	Binds to actin and affects the structure of the cytoskeleton. At high concentrations, profilin prevents the polymerization of actin, whereas it enhances it at low concentrations	-	-
PaChr10g04588-t1_4588	0.188287	5.51831	0.865684	0.411304	0.563318	-7.03323	decapping	-	-
PaChr7g21448-t1_21448	0.187795	10.1341	0.689609	0.509504	0.653489	-7.07375	mitotic nuclear envelope reassembly	-	-
PaChr5g17506-t1_17506	0.184295	4.15096	1.36786	0.207707	0.351032	-6.50228	Thioredoxin	-	-
PaChr9g24478-t1_24478	0.183932	6.50091	1.24552	0.247393	0.401162	-6.58012	ATP-citrate synthase	ACLB-1	-
PaChr1g00013-t1_13	0.183554	8.69626	1.34208	0.215585	0.361709	-6.45126	belongs to the protein kinase superfamily	-	-
PaChr4g15246-t1_15246	0.183371	8.0578	0.885098	0.401342	0.556153	-6.93359	pectinesterase pectinesterase inhibitor	-	-
PaCtg0527g27861-t1_27861	0.183343	6.93867	0.822735	0.433958	0.585536	-6.98445	Belongs to the glycosyl hydrolase 17 family	-	-
PaChr5g17796-t1_17796	0.183245	7.4489	1.08468	0.308959	0.47265	-6.7291	At4g28440-like	-	-
PaChr9g24128-t1_24128	0.18267	7.60459	1.10509	0.300526	0.463292	-6.71048	Belongs to the major facilitator superfamily. Sugar transporter (TC 2.A.1.1) family	-	-
PaChr7g20982-t1_20982	0.182663	10.9258	1.23456	0.251239	0.406082	-6.52649	Belongs to the cysteine synthase cystathionine beta- synthase family	OASA1	-
PaChr2g08963-t1_8963	0.181908	7.73053	0.9236	0.382099	0.538817	-6.89522	Importin-5-like	IPO5	-
PaChr11g06084-t1_6084	0.181686	8.31399	0.880163	0.403857	0.557708	-6.94047	Prolyl oligopeptidase family	-	-
PaChr2g10703-t1_10703	0.181185	6.26512	1.47519	0.177536	0.315601	-6.30981	Ubiquitin-like modifier-activating enzyme	-	-
PaChr10g04783-t1_4783	0.181048	3.40642	1.28797	0.232952	0.382958	-6.57197	Belongs to the peptidase C1 family	-	-
PaChr4g14886-t1_14886	0.179176	10.3521	1.34063	0.216037	0.362051	-6.41423	Tetratricopeptide repeat	-	-
PaCtg0713g29311-t1_29311	0.175641	11.3853	1.04071	0.327755	0.486888	-6.72813	Belongs to the DEAD box helicase family	-	-
PaCtg3564g39814-t1_39814	0.175047	9.17113	1.13435	0.288754	0.449648	-6.6964	Catalyzes the phosphorylation of D-fructose 6-phosphate to fructose 1,6-bisphosphate by ATP, the first committing step of glycolysis	-	-
PaChr3g13874-t1_13874	0.173834	9.32317	0.847079	0.421013	0.573093	-6.98067	The proteasome is a multicatalytic proteinase complex which is characterized by its ability to cleave peptides with Arg, Phe, Tyr, Leu, and Glu adjacent to the leaving group at neutral or slightly basic pH	PBD1	-
PaChr2g10135-t1_10135	0.172597	11.558	1.24079	0.249048	0.403518	-6.50389	Enoyl- acyl-carrier-protein reductase NADH , chloroplastic-like	-	-
PaChr12g06914-t1_6914	0.172151	6.78992	0.877842	0.405044	0.558961	-6.94421	Altered inheritance of mitochondria protein 32-like	-	-
PaCtg3277g39253-t1_39253	0.172125	6.86384	1.08976	0.306843	0.470493	-6.73183	phosphatase 2C	-	-
PaChr3g11555-t1_11555	0.171603	4.79495	0.885355	0.401211	0.556153	-7.03575	Belongs to the small GTPase superfamily. Arf family	-	-
PaCtg2888g38408-t1_38408	0.171357	6.71212	0.794435	0.449348	0.60023	-7.02083	Belongs to the small GTPase superfamily. Arf family	-	-
PaCtg0154g25857-t1_25857	0.16983	11.1767	0.945755	0.371336	0.528105	-6.82729	Monodehydroascorbate reductase	-	-
PaChr3g12064-t1_12064	0.169503	6.71823	1.39852	0.198665	0.340933	-6.38049	-	-	-
PaCtg1979g35846-t1_35846	0.169315	10.9495	1.01619	0.338616	0.49701	-6.76336	heat shock	-	-
PaCtg5711g42563-t1_42563	0.168786	9.83765	0.804437	0.443867	0.594894	-7.00252	Belongs to the class-III pyridoxal-phosphate-dependent aminotransferase family	-	-
PaChr4g15355-t1_15355	0.168633	4.72779	1.43378	0.188688	0.329845	-6.42948	Zinc-binding alcohol dehydrogenase domain-containing protein	-	-
PaChr1g00900-t1_900	0.167129	10.2842	0.833603	0.428145	0.578473	-6.95176	triosephosphate isomerase	-	-
PaCtg0561g28123-t1_28123	0.167083	9.36623	1.28751	0.233105	0.382958	-6.52193	PPIases accelerate the folding of proteins. It catalyzes the cis-trans isomerization of proline imidic peptide bonds in oligopeptides	-	-
PaChr6g19552-t1_19552	0.166862	9.03475	1.03538	0.330091	0.489269	-6.80067	Belongs to the pyruvate kinase family	-	-
PaChr9g25005-t1_25005	0.166857	11.5018	0.881219	0.403318	0.557348	-6.87873	heat shock protein	-	-
PaCtg0576g28225-t1_28225	0.166653	5.94904	1.17827	0.271787	0.429917	-6.69093	Belongs to the PI3 PI4-kinase family	-	-
PaCtg0621g28505-t1_28505	0.166242	11.3168	0.948214	0.370156	0.527176	-6.8215	UTP-glucose-1-phosphate uridylyltransferase	UGP	-
PaChr7g20063-t1_20063	0.164817	7.89228	0.756238	0.470697	0.620056	-7.04154	Malate dehydrogenase	MDH	-
PaChr5g15757-t1_15757	0.164199	10.5439	0.907911	0.389858	0.54591	-6.87674	Belongs to the isocitrate and isopropylmalate dehydrogenases family	IDH	-
PaChr10g04689-t1_4689	0.164034	9.88728	0.608845	0.559133	0.695413	-7.14485	Belongs to the AAA ATPase family	-	-
PaChr10g04927-t1_4927	0.16371	10.2577	0.933518	0.377254	0.534621	-6.86296	Belongs to the class-I pyridine nucleotide-disulfide oxidoreductase family	-	-
PaChr4g14965-t1_14965	0.162891	9.33386	1.03215	0.331516	0.490654	-6.80554	Belongs to the GPI family	-	-
PaChr4g15571-t1_15571	0.162585	4.28063	1.41527	0.193868	0.334711	-6.44693	Catalyzes the phosphorylation of D-fructose 6-phosphate to fructose 1,6-bisphosphate by ATP, the first committing step of glycolysis	-	-
PaChr1g00772-t1_772	0.162384	10.2925	1.19819	0.264365	0.421174	-6.58518	2,3-bisphosphoglycerate-independent phosphoglycerate	-	-
PaChr4g15186-t1_15186	0.161816	12.9123	0.920972	0.383391	0.53959	-6.80988	disulfide-isomerase	PDIL1-1	-
PaChr11g05427-t1_5427	0.161629	9.04674	0.641445	0.538766	0.677559	-7.13923	Heavy-metal-associated domain	-	-
PaChr9g24025-t1_24025	0.161549	5.0719	1.57566	0.152878	0.284567	-6.23714	BSD domain-containing protein	-	-
PaChr5g17632-t1_17632	0.161249	8.85261	1.02666	0.333947	0.49243	-6.80873	phosphoserine aminotransferase	-	-
PaChr8g22944-t1_22944	0.161228	7.28568	1.22267	0.25547	0.412254	-6.57394	Alpha-trehalose glucohydrolase	-	GH37
PaChr9g23912-t1_23912	0.160697	8.39042	1.14281	0.285421	0.446542	-6.67812	Belongs to the small GTPase superfamily. SAR1 family	-	-
PaChr1g02665-t1_2665	0.160361	9.44162	0.817781	0.436626	0.586762	-7.0059	Transaldolase	-	-
PaChr3g11961-t1_11961	0.159744	8.20471	0.833914	0.42798	0.578473	-6.97983	The proteasome is a multicatalytic proteinase complex which is characterized by its ability to cleave peptides with Arg, Phe, Tyr, Leu, and Glu adjacent to the leaving group at neutral or slightly basic pH	PBD1	-
PaChr4g15087-t1_15087	0.158731	8.05631	0.979917	0.355183	0.513898	-6.84429	Ras-related protein	-	-
PaCtg1739g34956-t1_34956	0.15791	8.10844	1.11608	0.296059	0.45817	-6.70414	Glutaredoxin-C4	-	-
PaChr6g19092-t1_19092	0.157744	7.80738	0.75011	0.474184	0.621485	-7.04562	Removes the phosphate from trehalose 6-phosphate to produce free trehalose	-	-
PaChr5g17441-t1_17441	0.156744	7.50649	0.950399	0.369109	0.527085	-6.86571	protein At2g27730, mitochondrial-like	-	-
PaChr1g01021-t1_1021	0.156083	6.7954	0.903518	0.39205	0.54783	-6.92053	Protein CURVATURE THYLAKOID 1D	-	-
PaCtg5172g42072-t1_42072	0.155872	9.94445	0.841858	0.423767	0.575276	-6.96386	Biotin carboxylase	-	-
PaChr9g23998-t1_23998	0.155365	4.96733	0.639349	0.540062	0.678383	-7.22847	shikimate dehydrogenase	-	-
PaChr2g08491-t1_8491	0.15533	8.20762	1.04366	0.326465	0.486416	-6.78146	NAD dependent epimerase/dehydratase family	-	-
PaCtg0980g30962-t1_30962	0.155052	6.50157	0.811899	0.439807	0.589924	-7.01958	Calcium-dependent protein kinase	-	-
PaChr4g14227-t1_14227	0.154571	10.9266	0.903859	0.39188	0.54783	-6.87205	ketol-acid reductoisomerase	-	-
PaChr8g22790-t1_22790	0.154378	9.04844	0.673996	0.51888	0.660063	-7.11649	Belongs to the ubiquitin-conjugating enzyme family	UBC13	-
PaCtg1221g32370-t1_32370	0.154087	6.92423	0.743111	0.478187	0.623356	-7.0497	Belongs to the cytochrome P450 family	-	-
PaChr11g05184-t1_5184	0.153238	6.2833	0.674626	0.5185	0.660063	-7.13936	Belongs to the FAD-dependent glycerol-3-phosphate dehydrogenase family	-	-
PaCtg0470g27520-t1_27520	0.152112	4.56355	0.938782	0.3747	0.531755	-6.98644	Phosphoenolpyruvate carboxykinase ATP	-	-
PaCtg1001g31094-t1_31094	0.151671	6.22816	0.887138	0.400305	0.555871	-6.97022	Multiprotein-bridging factor	-	-
PaChr1g02595-t1_2595	0.150911	7.9527	0.818365	0.43631	0.586732	-6.99119	Plasma membrane ATPase	-	-
PaChr2g09151-t1_9151	0.150853	10.2877	1.04431	0.326181	0.486416	-6.75225	Alpha-1,4-glucan-protein synthase (UDP-forming)	-	GT75
PaChr5g17126-t1_17126	0.150533	7.2984	1.04171	0.327317	0.48674	-6.77164	Serine threonine-protein phosphatase 2A 65 kDa regulatory subunit A	-	-
PaChr2g08583-t1_8583	0.150509	9.52273	1.04373	0.326436	0.486416	-6.79288	Ras-related protein	-	-
PaCtg2296g36922-t1_36922	0.149762	7.40897	1.17929	0.271402	0.429649	-6.62488	epoxide hydrolase	-	-
PaCtg1291g32777-t1_32777	0.149212	10.5483	1.09311	0.305452	0.468719	-6.69236	Catalyzes the rate-limiting step of the oxidative pentose-phosphate pathway, which represents a route for the dissimilation of carbohydrates besides glycolysis	-	-
PaChr7g21762-t1_21762	0.148223	6.67501	1.20329	0.26249	0.41965	-6.61799	Neutral/alkaline non-lysosomal ceramidase, C-terminal	-	-
PaCtg1192g32215-t1_32215	0.148149	9.30432	0.641592	0.538676	0.677559	-7.14055	Belongs to the aldehyde dehydrogenase family	AMADH2	-
PaChr1g01051-t1_1051	0.147105	5.81361	1.02958	0.332651	0.491354	-6.85952	Belongs to the UDP-glycosyltransferase family	-	GT1
PaChr2g09365-t1_9365	0.146433	8.10859	1.11538	0.296341	0.458253	-6.70488	Reversibly glycosylated polypeptide	-	GT75
PaCtg2100g36333-t1_36333	0.146406	7.23687	1.04149	0.327412	0.48674	-6.7716	Vacuolar protein	-	-
PaChr3g12832-t1_12832	0.145906	6.76699	0.952951	0.367889	0.525819	-6.87593	Ras-related protein	-	-
PaChr9g24379-t1_24379	0.145773	8.05613	0.601694	0.563659	0.698998	-7.15359	germin-like protein	-	-
PaCtg0868g30302-t1_30302	0.145404	10.0846	0.679769	0.515401	0.657728	-7.08354	Belongs to the pyruvate kinase family	-	-
PaChr5g16748-t1_16748	0.144185	8.71459	0.811796	0.439863	0.589924	-7.00695	Binds the poly(A) tail of mRNA	-	-
PaChr1g03472-t1_3472	0.14364	8.34967	0.701311	0.502546	0.646685	-7.08755	Belongs to the TPP enzyme family	PDC3	-
PaChr1g03305-t1_3305	0.143576	7.21567	1.20847	0.260599	0.417501	-6.58994	heterogeneous nuclear ribonucleoprotein	-	-
PaChr2g09897-t1_9897	0.143364	8.49815	0.998043	0.346829	0.505466	-6.83172	Catalyzes the phosphorylation of D-fructose 6-phosphate to fructose 1,6-bisphosphate by ATP, the first committing step of glycolysis	-	-
PaChr6g18490-t1_18490	0.140935	7.37173	0.743397	0.478023	0.623356	-7.04296	Ras-related protein	-	-
PaChr11g05713-t1_5713	0.140424	10.0672	0.747045	0.475934	0.622447	-7.03411	triosephosphate isomerase	-	-
PaChr1g01462-t1_1462	0.138419	7.2693	0.652007	0.532264	0.672387	-7.10909	Sad1 / UNC-like C-terminal	-	-
PaCtg2296g36921-t1_36921	0.137327	6.60658	1.17535	0.272892	0.430984	-6.65394	epoxide hydrolase	-	-
PaCtg0621g28506-t1_28506	0.137322	10.3534	0.772862	0.461324	0.612548	-6.99932	UTP-glucose-1-phosphate uridylyltransferase	UGP	-
PaCtg0910g30574-t1_30574	0.137219	8.08244	0.869796	0.409179	0.561569	-6.94741	Neutral/alkaline non-lysosomal ceramidase, C-terminal	-	-
PaChr3g12954-t1_12954	0.136752	7.93955	0.751904	0.473161	0.62141	-7.04531	Belongs to the thiolase family	-	-
PaChr1g00559-t1_559	0.13643	5.6877	1.2117	0.259424	0.416588	-6.67009	Golgi to ER traffic protein 4 homolog	-	-
PaCtg3522g39738-t1_39738	0.1353	3.89049	0.974867	0.357537	0.515073	-6.93186	Pyrrolidone-carboxylate peptidase	-	-
PaChr1g02243-t1_2243	0.134608	5.644	1.28197	0.23495	0.385672	-6.59042	Belongs to the syntaxin family	-	-
PaCtg2665g37867-t1_37867	0.134604	9.44671	0.954396	0.3672	0.525209	-6.8827	Ras-related protein	-	-
PaChr9g24736-t1_24736	0.13434	6.5513	1.11967	0.294613	0.456638	-6.71899	UDP-glucuronic acid decarboxylase	-	-
PaChr2g08703-t1_8703	0.13416	9.39255	0.95705	0.365936	0.523776	-6.88036	Ras-related protein	-	-
PaChr3g14148-t1_14148	0.133552	9.95312	0.758709	0.469296	0.619026	-7.03221	Aminoacylase-1-like isoform X1	-	-
PaChr2g08804-t1_8804	0.133065	9.26278	1.04008	0.328032	0.486938	-6.79702	Binds to actin and affects the structure of the cytoskeleton. At high concentrations, profilin prevents the polymerization of actin, whereas it enhances it at low concentrations	-	-
PaChr3g13351-t1_13351	0.131358	4.89451	1.09912	0.302974	0.46563	-6.82301	exocyst complex component	-	-
PaCtg3658g39987-t1_39987	0.131227	9.26809	1.04703	0.325001	0.486383	-6.78991	Belongs to the eukaryotic ribosomal protein P1 P2 family	-	-
PaChr11g05592-t1_5592	0.130877	5.34758	0.587236	0.572874	0.708919	-7.25258	glycerophosphoryl diester phosphodiesterase	-	-
PaChr2g10173-t1_10173	0.130243	7.74219	0.667206	0.522991	0.663842	-7.10674	Belongs to the thioredoxin family	-	-
PaChr11g05469-t1_5469	0.129661	6.42638	0.847373	0.420858	0.573093	-6.99383	Ras-related protein	-	-
PaChr5g16517-t1_16517	0.12944	9.1991	0.523202	0.614691	0.741408	-7.21372	Belongs to the protein kinase superfamily	SAPK4	-
PaChr5g16357-t1_16357	0.128441	6.59927	0.610277	0.558228	0.695413	-7.1641	Proteasome activator subunit	-	-
PaChr10g04784-t1_4784	0.12833	7.94654	1.03386	0.330761	0.489899	-6.78957	Heat shock factor binding protein 1	-	-
PaChr1g00698-t1_698	0.128177	7.76987	0.766672	0.4648	0.616345	-7.03217	non-green plastid inner envelope membrane protein	-	-
PaChr9g25057-t1_25057	0.127973	7.98048	0.741383	0.479178	0.624242	-7.0538	Ankyrin repeats (many copies)	-	-
PaChr2g08111-t1_8111	0.127603	9.86254	0.67004	0.521273	0.662264	-7.10486	Belongs to the protein disulfide isomerase family	PDIL2-3	-
PaCtg0375g26917-t1_26917	0.126509	10.0924	0.211058	0.837999	0.90104	-7.30931	Belongs to the small heat shock protein (HSP20) family	-	-
PaCtg1811g35240-t1_35240	0.126439	4.4348	0.754985	0.471409	0.620382	-7.14447	Belongs to the ABC transporter superfamily. ABCG family. PDR (TC 3.A.1.205) subfamily	-	-
PaChr1g00957-t1_957	0.125639	10.1758	0.542368	0.602007	0.731686	-7.16795	Catalyzes the isomerization of citrate to isocitrate via cis-aconitate	-	-
PaChr9g24582-t1_24582	0.125351	10.2314	1.00463	0.343828	0.501824	-6.79497	Destroys radicals which are normally produced within the cells and which are toxic to biological systems	CSD1	-
PaCtg0940g30727-t1_30727	0.12506	3.21405	0.563168	0.588403	0.720933	-7.23532	calcium-binding protein	-	-
PaChr3g14161-t1_14161	0.123899	8.78534	1.10697	0.299757	0.462462	-6.72424	Belongs to the class-II pyridine nucleotide-disulfide oxidoreductase family	NTRB	-
PaChr2g11109-t1_11109	0.122989	8.79161	0.86515	0.41158	0.563318	-6.96212	transport protein	-	-
PaChr12g08035-t1_8035	0.122916	10.0596	0.500084	0.630174	0.755983	-7.19851	Alcohol dehydrogenase GroES-like domain	-	-
PaChr1g03524-t1_3524	0.122654	7.98509	0.914033	0.386817	0.543337	-6.90662	MFP1 attachment factor	MAF1	-
PaChr2g10811-t1_10811	0.122416	9.49178	0.743615	0.477897	0.623356	-7.06603	Interconversion of serine and glycine	-	-
PaCtg4171g40770-t1_40770	0.122378	8.26579	0.571733	0.58285	0.717271	-7.17424	heat shock protein	HSP81-3	-
PaChr5g18100-t1_18100	0.122134	6.23199	1.05681	0.320771	0.482362	-6.80486	-	-	-
PaChr10g04675-t1_4675	0.1221	6.99138	0.607968	0.559687	0.69561	-7.14315	Binds to the signal sequence of presecretory protein when they emerge from the ribosomes and transfers them to TRAM (translocating chain-associating membrane protein)	-	-
PaCtg4235g40882-t1_40882	0.121757	8.57951	0.543696	0.601133	0.731686	-7.19619	Belongs to the ubiquitin-conjugating enzyme family	-	-
PaChr12g07433-t1_7433	0.12144	6.43943	0.987837	0.351515	0.510066	-6.86254	4-hydroxy-3-methylbut-2-en-1-yl diphosphate synthase	-	-
PaCtg2680g37902-t1_37902	0.120786	10.0557	0.229525	0.82409	0.893285	-7.30703	Belongs to the small heat shock protein (HSP20) family	-	-
PaChr1g02290-t1_2290	0.119878	7.58375	0.876284	0.405843	0.559649	-6.93602	Adipocyte plasma membrane-associated	-	-
PaCtg1488g33790-t1_33790	0.119664	5.934	0.601457	0.563809	0.698998	-7.21073	Protein of unknown function (DUF1350)	-	-
PaChr1g00012-t1_12	0.118735	9.08085	0.826196	0.432101	0.583424	-6.9972	-	-	-
PaChr8g23682-t1_23682	0.118359	10.0173	0.562856	0.588605	0.720933	-7.16514	#N/A	#N/A	#N/A
PaCtg0822g30042-t1_30042	0.118169	7.90664	0.987076	0.351866	0.510205	-6.83627	DEAD-box ATP-dependent RNA helicase	-	-
PaChr12g07594-t1_7594	0.117022	7.63896	0.771605	0.462029	0.613077	-7.02613	Belongs to the class-I aminoacyl-tRNA synthetase family	-	-
PaChr5g16644-t1_16644	0.116839	11.1515	0.748558	0.47507	0.62213	-6.99927	Belongs to the protein disulfide isomerase family	-	-
PaCtg0533g27940-t1_27940	0.115653	7.79316	0.779216	0.457775	0.609859	-7.02236	aminopeptidase	-	-
PaChr3g11613-t1_11613	0.115573	9.70403	0.924295	0.381758	0.538715	-6.90438	LRR receptor-like serine threonine-protein kinase	-	-
PaChr1g02892-t1_2892	0.114921	7.51735	0.910848	0.388397	0.544245	-6.9031	Belongs to the class I-like SAM-binding methyltransferase superfamily. Cation-independent O- methyltransferase family	-	-
PaChr4g14217-t1_14217	0.113228	8.6492	0.640959	0.539067	0.677559	-7.1359	aspartate--tRNA ligase	-	-
PaChr5g16631-t1_16631	0.113204	6.42429	0.523729	0.61434	0.741408	-7.22782	oligopeptidase A	-	-
PaChr12g07832-t1_7832	0.113188	9.08143	0.608769	0.55918	0.695413	-7.16098	Gamma-glutamyl hydrolase	GGH1	-
PaChr5g17891-t1_17891	0.111309	12.4106	0.781382	0.456569	0.608658	-6.94055	Belongs to the phosphoglycerate kinase family	-	-
PaChr2g10100-t1_10100	0.11012	8.45423	0.577906	0.578867	0.715007	-7.17312	Beta-L-arabinofuranosidase, GH127	-	-
PaChr11g05994-t1_5994	0.10872	2.05996	0.871553	0.408274	0.561096	-6.96209	Protease Do-like 1 chloroplastic	-	-
PaChr5g16993-t1_16993	0.108209	7.2002	0.39389	0.70372	0.810668	-7.25448	Peroxisomal membrane protein	-	-
PaChr8g21848-t1_21848	0.10786	6.70153	0.733854	0.483514	0.628254	-7.0697	Topless-related protein	-	-
PaCtg1124g31771-t1_31771	0.107837	4.37498	0.977722	0.356205	0.514632	-6.94574	3-oxo-Delta(4,5)-steroid 5-beta-reductase-like	-	-
PaChr12g07419-t1_7419	0.107387	8.46553	0.448559	0.665381	0.785269	-7.24515	Belongs to the syntaxin family	-	-
PaCtg0434g27223-t1_27223	0.107247	7.1249	0.941199	0.373532	0.530473	-6.87134	Aspartate aminotransferase	-	-
PaChr5g15875-t1_15875	0.107223	5.57611	0.666898	0.523178	0.663842	-7.18943	#N/A	#N/A	#N/A
PaChr6g18740-t1_18740	0.106583	7.85512	0.699641	0.503536	0.647126	-7.08456	Probably inactive receptor-like protein kinase	-	-
PaChr1g00030-t1_30	0.104829	8.00585	0.491204	0.636174	0.759288	-7.21832	Malate dehydrogenase	MDH	-
PaChr5g18056-t1_18056	0.102689	9.37827	0.502276	0.628698	0.755116	-7.22669	Peroxisomal (S)-2-hydroxy-acid oxidase	-	-
PaChr2g08654-t1_8654	0.102612	7.12547	0.857984	0.415303	0.56725	-6.94738	At2g34160-like	-	-
PaChr2g10665-t1_10665	0.102089	7.02116	0.456832	0.659665	0.781984	-7.22868	Belongs to the pyrroline-5-carboxylate reductase family	-	-
PaCtg1912g35562-t1_35562	0.101726	7.78809	0.49134	0.636082	0.759288	-7.21663	Isocitrate dehydrogenase (NAD	-	-
PaChr3g14197-t1_14197	0.101312	8.29605	0.422145	0.683783	0.797947	-7.25516	Chaperone protein DNAj	-	-
PaChr8g22826-t1_22826	0.100061	7.02178	0.754711	0.471565	0.620382	-7.03615	importin subunit	-	-
PaChr9g24646-t1_24646	0.0996459	8.21579	0.776431	0.459328	0.611114	-7.02777	Belongs to the small GTPase superfamily. SAR1 family	-	-
PaChr4g14994-t1_14994	0.0988926	9.00404	0.858946	0.414802	0.566952	-6.96869	prefoldin subunit 5	-	-
PaChr4g15094-t1_15094	0.098391	7.09753	0.679141	0.515779	0.65779	-7.09095	Belongs to the class-I aminoacyl-tRNA synthetase family	LARS	-
PaChr2g09238-t1_9238	0.0979661	8.32232	0.762635	0.467076	0.617725	-7.04006	Ras-related protein	-	-
PaCtg1303g32863-t1_32863	0.0977109	5.48111	0.4878	0.638482	0.761384	-7.30522	Coatomer subunit	-	-
PaCtg1543g34061-t1_34061	0.0972305	8.97942	0.436662	0.673641	0.791518	-7.25804	Pyruvate kinase	-	-
PaChr4g15476-t1_15476	0.0966132	5.91128	0.782348	0.456032	0.608347	-7.08019	Encoded by	-	GH3
PaCtg1438g33601-t1_33601	0.0963325	8.28045	0.71547	0.494208	0.638419	-7.07605	eukaryotic translation initiation factor isoform	-	-
PaChr2g10670-t1_10670	0.0959949	8.32477	0.494313	0.63407	0.75793	-7.21949	Belongs to the 'GDSL' lipolytic enzyme family	-	-
PaChr2g10154-t1_10154	0.0955611	10.1095	0.634749	0.542913	0.680949	-7.11332	Regulatory subunit of pyrophosphate--fructose 6- phosphate 1-phosphotransferase	PFP-ALPHA	-
PaChr8g23621-t1_23621	0.095478	8.43059	0.543681	0.601143	0.731686	-7.19336	component of the eukaryotic translation initiation factor 3 (eIF-3) complex, which is involved in protein synthesis of a specialized repertoire of mRNAs and, together with other initiation factors, stimulates binding of mRNA and methionyl-tRNAi to the 40S ribosome. The eIF-3 complex specifically targets and initiates translation of a subset of mRNAs involved in cell proliferation	-	-
PaChr12g07769-t1_7769	0.0952383	11.0395	0.392187	0.704929	0.810668	-7.21942	protein DJ-1 homolog	-	-
PaChr3g13200-t1_13200	0.0950972	9.8327	0.685702	0.51184	0.654436	-7.09561	Belongs to the 14-3-3 family	-	-
PaChr3g13116-t1_13116	0.0944815	8.12875	0.427192	0.680249	0.796476	-7.25113	calcium-binding protein CML18	-	-
PaChr1g00491-t1_491	0.0941315	10.7268	0.481255	0.64293	0.76532	-7.18352	Clathrin is the major protein of the polyhedral coat of coated pits and vesicles	-	-
PaChr2g08837-t1_8837	0.0937887	9.228	0.557904	0.59183	0.723428	-7.19367	Far upstream element-binding protein	-	-
PaChr2g09067-t1_9067	0.092684	9.79754	0.613215	0.556376	0.694516	-7.14781	Regulatory subunit of pyrophosphate--fructose 6- phosphate 1-phosphotransferase	PFP-ALPHA	-
PaChr3g13876-t1_13876	0.0925168	8.55955	0.440719	0.670818	0.788664	-7.25074	Removal of H(2)O(2), oxidation of toxic reductants, biosynthesis and degradation of lignin, suberization, auxin catabolism, response to environmental stresses such as wounding, pathogen attack and oxidative stress	-	-
PaChr10g04614-t1_4614	0.0898617	8.79393	0.490952	0.636345	0.759288	-7.22972	isoform X1	-	-
PaChr8g23327-t1_23327	0.0893297	11.617	0.541349	0.602678	0.731771	-7.12908	Transaldolase	-	-
PaCtg5114g42015-t1_42015	0.0893168	5.02098	0.658963	0.528008	0.668275	-7.21384	protein At4g13200, chloroplastic	-	-
PaChr1g02919-t1_2919	0.089182	10.0111	0.360234	0.727786	0.826504	-7.2672	60s ribosomal protein	-	-
PaChr1g00956-t1_956	0.0889088	9.18727	0.367946	0.722241	0.823478	-7.289	Catalyzes the isomerization of citrate to isocitrate via cis-aconitate	-	-
PaChr5g16138-t1_16138	0.0887817	8.66729	0.711219	0.496702	0.641226	-7.08601	Belongs to the adenylate kinase family	-	-
PaChr3g11431-t1_11431	0.0886141	7.31026	0.523515	0.614482	0.741408	-7.19004	-	-	-
PaChr4g15119-t1_15119	0.0882259	7.94492	0.448278	0.665575	0.785269	-7.23988	Far upstream element-binding protein	-	-
PaCtg1710g34845-t1_34845	0.0876293	10.4329	0.556981	0.592431	0.723721	-7.1483	glutathione s-transferase	-	-
PaChr8g23720-t1_23720	0.0874122	7.71808	0.610439	0.558126	0.695413	-7.14509	Phosphoglucan, water dikinase	-	-
PaCtg1210g32314-t1_32314	0.0849301	8.68321	0.500126	0.630146	0.755983	-7.22291	oligopeptidase A	-	-
PaCtg1482g33771-t1_33771	0.0843841	6.16944	0.642852	0.537897	0.677365	-7.16829	RNA-binding protein	-	-
PaCtg1882g35456-t1_35456	0.0838537	7.04038	0.407436	0.69413	0.805658	-7.2512	60S ribosomal protein	-	-
PaCtg0806g29975-t1_29975	0.0835722	10.225	0.458556	0.658476	0.781501	-7.21076	Sucrose-cleaving enzyme that provides UDP-glucose and fructose for various metabolic pathways	SUS1	GT4
PaCtg1537g34031-t1_34031	0.0834333	6.70378	0.618711	0.552922	0.691499	-7.15193	Molybdopterin-binding domain of aldehyde dehydrogenase	AAO3	-
PaChr12g07243-t1_7243	0.0816332	10.2862	0.630687	0.545438	0.68342	-7.10692	The proteasome is a multicatalytic proteinase complex which is characterized by its ability to cleave peptides with Arg, Phe, Tyr, Leu, and Glu adjacent to the leaving group at neutral or slightly basic pH	-	-
PaChr12g07237-t1_7237	0.081402	9.65329	0.398153	0.700695	0.808587	-7.27328	argininosuccinate synthase	-	-
PaChr11g06048-t1_6048	0.0809712	6.65886	0.543465	0.601285	0.731686	-7.20171	Protein CutA chloroplastic	-	-
PaChr12g07778-t1_7778	0.0808202	10.4632	0.545611	0.599875	0.731474	-7.15412	Belongs to the 14-3-3 family	-	-
PaChr5g16555-t1_16555	0.080302	9.81331	0.590121	0.571029	0.707072	-7.16176	Belongs to the 14-3-3 family	-	-
PaChr2g10246-t1_10246	0.0801623	8.96194	0.511073	0.62279	0.74937	-7.2197	Belongs to the peptidase S10 family	-	-
PaChr6g18759-t1_18759	0.0795072	9.98256	0.328179	0.75101	0.841888	-7.28123	60s ribosomal protein	-	-
PaChr10g04035-t1_4035	0.0793993	7.95661	0.446103	0.667082	0.786583	-7.24102	Component of the eukaryotic translation initiation factor 3 (eIF-3) complex, which is involved in protein synthesis and, together with other initiation factors, stimulates binding of mRNA and methionyl-tRNAi to the 40S ribosome	-	-
PaChr1g01356-t1_1356	0.0783119	11.7802	0.568554	0.584908	0.718875	-7.10833	Belongs to the 14-3-3 family	-	-
PaChr11g06078-t1_6078	0.0768317	7.49811	0.305273	0.767773	0.854457	-7.29234	Belongs to the ubiquitin-conjugating enzyme family	-	-
PaChr2g08613-t1_8613	0.0762439	9.77653	0.453528	0.661944	0.783597	-7.24107	Belongs to the AAA ATPase family	-	-
PaChr10g04841-t1_4841	0.0743742	7.21641	0.530377	0.609926	0.737885	-7.18566	Acyl-CoA dehydrogenase family member 10	-	-
PaChr5g17158-t1_17158	0.073882	9.62353	0.612211	0.557009	0.694873	-7.15749	eukaryotic translation initiation factor	-	-
PaChr9g24173-t1_24173	0.0727725	7.17489	0.505646	0.626431	0.753298	-7.19965	S-adenosyl-L-methionine-dependent protein-lysine N- methyltransferase that methylates elongation factor 1-alpha	-	-
PaCtg1482g33772-t1_33772	0.0725356	6.02914	0.646094	0.535899	0.675273	-7.17473	Binding to TOMV RNA 1L (long form)	-	-
PaCtg0333g26762-t1_26762	0.0721236	7.90912	0.445071	0.667797	0.786962	-7.24123	Signal peptidase complex subunit	-	-
PaCtg2081g36244-t1_36244	0.0714915	4.17154	0.546161	0.599513	0.731474	-7.28129	Glutamyl endopeptidase	-	-
PaChr11g06748-t1_6748	0.0706651	9.56276	0.323811	0.754196	0.844986	-7.30593	-	-	-
PaCtg1929g35636-t1_35636	0.0697996	8.18592	0.598045	0.565976	0.70125	-7.15685	Belongs to the peroxidase family	-	-
PaChr6g19354-t1_19354	0.0693662	9.1717	0.405411	0.69556	0.806382	-7.27292	Belongs to the eukaryotic ribosomal protein P1 P2 family	-	-
PaChr5g17640-t1_17640	0.0692891	10.3867	0.307618	0.766051	0.85349	-7.26736	5-methyltetrahydropteroyltriglutamate--homocysteine methyltransferase	-	-
PaChr7g20179-t1_20179	0.065462	10.5626	0.298507	0.77275	0.857669	-7.26525	Belongs to the 14-3-3 family	-	-
PaCtg0697g29166-t1_29166	0.0652436	9.69251	0.575268	0.580567	0.716223	-7.17804	Aspartate aminotransferase	-	-
PaCtg4181g40791-t1_40791	0.0641796	6.43788	0.296469	0.774251	0.8588	-7.329	Universal stress protein A-like protein	-	-
PaChr1g00795-t1_795	0.0628486	8.51388	0.349533	0.735507	0.833047	-7.2893	Ankyrin repeat domain-containing protein	-	-
PaChr2g10215-t1_10215	0.0622686	8.2499	0.252126	0.807156	0.884028	-7.31771	assists the folding of proteins upon ATP hydrolysis	-	-
PaChr5g16156-t1_16156	0.062011	10.6783	0.412576	0.690506	0.803316	-7.21801	Belongs to the glyceraldehyde-3-phosphate dehydrogenase family	GAPDH	-
PaChr3g11733-t1_11733	0.0607283	6.54607	0.426393	0.680808	0.796665	-7.2707	Triphosphate tunel metalloenzyme 3-like	-	-
PaChr2g08343-t1_8343	0.0607073	8.93371	0.311496	0.763205	0.851864	-7.30954	Sec12-like protein 2	-	-
PaChr7g20330-t1_20330	0.0606487	1.84385	0.290929	0.778338	0.8619	-7.31249	Belongs to the glycosyl hydrolase 17 family	-	CBM43,GH17
PaChr12g07890-t1_7890	0.0597559	11.1568	0.339708	0.742624	0.836706	-7.23786	Belongs to the isocitrate and isopropylmalate dehydrogenases family	IDH	-
PaChr8g23520-t1_23520	0.0590358	5.55154	0.33862	0.743414	0.837125	-7.36938	Involved in mRNA export coupled transcription activation by association with both the TREX-2 and the SAGA complexes. The transcription regulatory histone acetylation (HAT) complex SAGA is a multiprotein complex that activates transcription by remodeling chromatin and mediating histone acetylation and deubiquitination. Within the SAGA complex, participates to a subcomplex that specifically deubiqu…	-	-
PaChr12g06820-t1_6820	0.0579661	6.98522	0.332114	0.748143	0.839833	-7.2837	alpha-galactosidase	-	-
PaChr4g14864-t1_14864	0.0569415	7.35338	0.403366	0.697005	0.806656	-7.25109	Ras-related protein	-	-
PaCtg0800g29955-t1_29955	0.0550174	7.80098	0.284242	0.783279	0.864979	-7.30485	-	-	-
PaChr2g09613-t1_9613	0.0545846	6.69515	0.474035	0.647856	0.770267	-7.23764	Mitochondrial import inner membrane translocase subunit Tim17 Tim22 Tim23 family protein	-	-
PaChr9g24534-t1_24534	0.0540624	5.43125	0.373688	0.718125	0.821594	-7.3612	Belongs to the glycosyl hydrolase 1 family	-	GH1
PaCtg2732g38044-t1_38044	0.053455	6.35994	0.364768	0.724524	0.823735	-7.30872	#N/A	#N/A	#N/A
PaChr3g12962-t1_12962	0.0520077	8.6312	0.298472	0.772776	0.857669	-7.31002	Long chain acyl-CoA synthetase	-	-
PaChr5g17398-t1_17398	0.051944	6.34432	0.335967	0.745341	0.838352	-7.32075	1,4-alpha-glucan-branching enzyme	-	CBM48,GH13
PaChr10g04685-t1_4685	0.05184	9.26734	0.310186	0.764166	0.851864	-7.31127	aminotransferase	-	-
PaChr5g15784-t1_15784	0.0515432	9.37232	0.4445	0.668193	0.786965	-7.25656	CobW/HypB/UreG, nucleotide-binding domain	UREG	-
PaChr8g22927-t1_22927	0.0514848	8.59876	0.243815	0.813371	0.887435	-7.32572	RNA recognition motif. (a.k.a. RRM, RBD, or RNP domain)	-	-
PaChr9g24320-t1_24320	0.051455	8.30941	0.367957	0.722234	0.823478	-7.27874	26S proteasome non-ATPase regulatory subunit	-	-
PaChr12g07557-t1_7557	0.0509997	9.84627	0.248175	0.810109	0.885324	-7.31594	Catalyzes the reaction of cyanate with bicarbonate to produce ammonia and carbon dioxide	CYN	-
PaChr12g07467-t1_7467	0.0492728	10.9821	0.189443	0.854356	0.909132	-7.2858	Malate dehydrogenase	-	-
PaChr9g25277-t1_25277	0.0492588	6.7153	0.36545	0.724034	0.823735	-7.28615	3,4-dihydroxy-2-butanone kinase	-	-
PaChr3g11805-t1_11805	0.04807	7.2301	0.27912	0.787072	0.866775	-7.29672	transmembrane ascorbate ferrireductase	-	-
PaChr8g23754-t1_23754	0.0477277	7.19003	0.220931	0.830555	0.897338	-7.31298	26S proteasome non-ATPase regulatory subunit	-	-
PaChr5g16493-t1_16493	0.0470112	7.86335	0.23939	0.816685	0.888628	-7.31842	MAPEG family	-	-
PaCtg0292g26450-t1_26450	0.046739	5.69824	0.36401	0.725069	0.823886	-7.35098	xylulose	-	-
PaChr12g07566-t1_7566	0.0461116	5.21754	0.375954	0.716503	0.820207	-7.36712	Reticulon-like protein	BTI2	-
PaChr11g05416-t1_5416	0.0460212	5.92845	0.246486	0.811372	0.88622	-7.37511	Glutamate-cysteine ligase	GSH1	-
PaChr2g09028-t1_9028	0.0445529	6.65569	0.399562	0.699697	0.807902	-7.27571	TBCC domain-containing protein	-	-
PaChr5g18340-t1_18340	0.044294	7.67323	0.359615	0.728231	0.82654	-7.27635	SH3 domain-containing protein	-	-
PaChr2g08408-t1_8408	0.0440326	8.67257	0.322485	0.755164	0.845125	-7.30266	isoform X1	-	-
PaCtg3468g39635-t1_39635	0.0433054	4.48703	0.381907	0.712249	0.817208	-7.37294	Tetratricopeptide repeat protein	-	-
PaChr2g08320-t1_8320	0.0432667	5.52447	0.344396	0.739225	0.835228	-7.36863	Vacuolar protein-sorting-associated protein 11 homolog	-	-
PaChr3g11511-t1_11511	0.0432073	7.3947	0.22962	0.824018	0.893285	-7.31239	Belongs to the glucose-6-phosphate 1-epimerase family	-	-
PaCtg0242g26194-t1_26194	0.0420399	4.08463	0.225142	0.827385	0.894552	-7.41372	-	-	-
PaChr2g11128-t1_11128	0.0410151	5.09644	0.199028	0.847093	0.906216	-7.42644	Translation initiation factor eIF-2B subunit	-	-
PaChr4g14978-t1_14978	0.0405221	8.36237	0.277958	0.787933	0.867246	-7.31152	The proteasome is a multicatalytic proteinase complex which is characterized by its ability to cleave peptides with Arg, Phe, Tyr, Leu, and Glu adjacent to the leaving group at neutral or slightly basic pH	-	-
PaChr2g08874-t1_8874	0.0388234	9.62528	0.236619	0.818763	0.889921	-7.33115	IAA-amino acid hydrolase ILR1-like	IAR3	-
PaCtg0533g27941-t1_27941	0.0379319	8.29897	0.244301	0.813007	0.887435	-7.3204	ERAP1-like C-terminal domain	-	-
PaCtg4488g41219-t1_41219	0.0378179	8.05608	0.213669	0.836028	0.899889	-7.32599	phosphoribosylamine--glycine ligase	-	-
PaCtg0151g25787-t1_25787	0.0375117	4.64721	0.241716	0.814943	0.887881	-7.4228	Peptidase family M20/M25/M40	-	-
PaChr10g04097-t1_4097	0.0372978	9.27765	0.218956	0.832042	0.897529	-7.33814	The proteasome is a multicatalytic proteinase complex which is characterized by its ability to cleave peptides with Arg, Phe, Tyr, Leu, and Glu adjacent to the leaving group at neutral or slightly basic pH	-	-
PaChr1g03106-t1_3106	0.0367811	6.80076	0.281599	0.785235	0.866481	-7.31063	Phospho-2-dehydro-3-deoxyheptonate aldolase	-	-
PaChr8g22261-t1_22261	0.0361771	7.98645	0.260398	0.800984	0.879193	-7.31332	ATPase required for the post-translational delivery of tail-anchored (TA) proteins to the endoplasmic reticulum. Recognizes and selectively binds the transmembrane domain of TA proteins in the cytosol. This complex then targets to the endoplasmic reticulum by membrane-bound receptors, where the tail- anchored protein is released for insertion. This process is regulated by ATP binding and hydrolys…	-	-
PaChr8g21950-t1_21950	0.0360664	7.8729	0.267463	0.795725	0.87438	-7.3106	26S proteasome non-ATPase regulatory subunit 2	-	-
PaChr1g01770-t1_1770	0.0356054	8.47261	0.224997	0.827494	0.894552	-7.32808	attrn1,trn1	TNPO1	-
PaChr9g23862-t1_23862	0.0355082	7.81943	0.208367	0.840031	0.90274	-7.32579	Galactokinase	-	-
PaCtg5639g42490-t1_42490	0.0350433	7.70496	0.180728	0.860974	0.913472	-7.33041	Proteasome activator subunit	-	-
PaChr2g08368-t1_8368	0.0328269	5.98703	0.249077	0.809434	0.88507	-7.37047	K( ) efflux antiporter	-	-
PaChr9g24971-t1_24971	0.0327603	4.52906	0.322674	0.755026	0.845125	-7.39653	Domain of unknown function (DUF4091)	-	-
PaCtg1683g34748-t1_34748	0.0325921	6.63002	0.217261	0.83332	0.897939	-7.33949	protein-tyrosine-phosphatase	IBR5	-
PaChr12g07371-t1_7371	0.0323614	5.38293	0.256664	0.803768	0.881467	-7.40379	Water Stress and Hypersensitive response	-	-
PaChr2g08813-t1_8813	0.0314549	7.59887	0.133552	0.896981	0.936285	-7.3366	acid phosphatase	-	-
PaChr2g10941-t1_10941	0.0306798	9.78749	0.177572	0.863372	0.914562	-7.3365	Dihydropyrimidinase	-	-
PaChr1g00234-t1_234	0.0293859	7.2357	0.21144	0.837711	0.90104	-7.31506	Ras-related protein	-	-
PaChr4g15204-t1_15204	0.0290752	2.53846	0.158482	0.877915	0.924097	-7.37154	Prenylcysteine lyase	-	-
PaChr5g16149-t1_16149	0.0286968	7.43465	0.174728	0.865536	0.916369	-7.32559	3-oxoacyl- acyl-carrier-protein reductase	-	-
PaCtg0800g29959-t1_29959	0.0286423	10.78	0.158557	0.877858	0.924097	-7.29597	Catalyzes the oxidative decarboxylation of 6- phosphogluconate to ribulose 5-phosphate and CO(2), with concomitant reduction of NADP to NADPH	-	-
PaChr11g05378-t1_5378	0.0286281	8.72109	0.147615	0.886216	0.930876	-7.34929	Eukaryotic translation initiation factor 2 subunit gamma-like	EIF2S3	-
PaChr8g23521-t1_23521	0.0284835	8.6203	0.242844	0.814098	0.887744	-7.32645	Mitochondrial import receptor subunit	-	-
PaCtg0434g27227-t1_27227	0.0281009	9.02745	0.150992	0.883635	0.928652	-7.3506	Mitochondrial outer membrane protein porin of 34	-	-
PaChr5g17167-t1_17167	0.0279683	7.59441	0.194861	0.850249	0.906498	-7.3253	eukaryotic translation initiation factor isoform	-	-
PaChr3g13869-t1_13869	0.0279249	6.07151	0.23257	0.821802	0.892255	-7.36941	belongs to the protein kinase superfamily	-	-
PaChr3g13361-t1_13361	0.0270656	8.8654	0.107837	0.91672	0.950937	-7.35688	At2g34160-like	-	-
PaChr7g21068-t1_21068	0.0269109	7.29434	0.184902	0.857802	0.911074	-7.32126	Calcium-dependent protein kinase	CDPK9	-
PaChr9g25099-t1_25099	0.0266097	9.43308	0.172723	0.867061	0.917273	-7.3493	acetyltransferase component of pyruvate dehydrogenase complex	-	-
PaChr1g00996-t1_996	0.0265965	7.1393	0.120387	0.907078	0.942418	-7.33236	Belongs to the eukaryotic ribosomal protein eS6 family	-	-
PaChr8g22577-t1_22577	0.0264491	8.21085	0.126482	0.902401	0.939981	-7.34373	Sec-independent protein translocase protein TATA	-	-
PaChr1g00009-t1_9	0.0252569	6.14848	0.203995	0.843336	0.904065	-7.37164	Cystathionine gamma-synthase	-	-
PaChr3g12806-t1_12806	0.0246387	9.23397	0.199507	0.84673	0.906216	-7.34219	triosephosphate isomerase	-	-
PaChr2g09582-t1_9582	0.0241676	7.47442	0.171798	0.867765	0.917273	-7.32706	female pronucleus assembly	-	-
PaChr7g20648-t1_20648	0.0233319	8.42971	0.160561	0.876329	0.923885	-7.34113	E3 ubiquitin-protein ligase	-	-
PaChr3g12618-t1_12618	0.0231673	9.23232	0.167265	0.871218	0.920437	-7.34875	Belongs to the ubiquitin-activating E1 family	UBA1	-
PaChr11g05578-t1_5578	0.0228417	7.64494	0.137881	0.893664	0.935263	-7.33691	SPIRAL1-like	-	-
PaChr5g17634-t1_17634	0.0226139	7.16247	0.0944165	0.927048	0.958173	-7.33527	Belongs to the ubiquitin-conjugating enzyme family	-	-
PaChr12g07501-t1_7501	0.0220209	8.59882	0.123107	0.90499	0.942188	-7.35035	plastid-lipid-associated protein 6	HrBP1	-
PaChr5g18204-t1_18204	0.0217728	4.73146	0.205927	0.841875	0.903751	-7.43166	Belongs to the actin-binding proteins ADF family	ADF7	-
PaChr8g22788-t1_22788	0.0215085	8.59112	0.10475	0.919095	0.952412	-7.35252	Belongs to the 14-3-3 family	-	-
PaCtg0968g30909-t1_30909	0.0210696	4.9761	0.120364	0.907095	0.942418	-7.44343	agmatine	-	-
PaChr5g15799-t1_15799	0.021059	8.01102	0.141025	0.891257	0.93372	-7.34008	B-cell receptor-associated protein	-	-
PaChr10g03921-t1_3921	0.0200097	6.97059	0.0927358	0.928342	0.95865	-7.34059	CRM1 C terminal	-	-
PaChr8g21949-t1_21949	0.0199883	7.09357	0.163992	0.873712	0.922098	-7.3263	Regulator of nonsense transcripts 1 homolog	LBA1	-
PaCtg0649g28813-t1_28813	0.0183585	6.60083	0.119639	0.907652	0.942507	-7.35972	C2 domain	-	-
PaChr5g16412-t1_16412	0.0172616	6.08387	0.133897	0.896716	0.936285	-7.38875	UDP-glycosyltransferase 89A2-like	-	-
PaChr9g24417-t1_24417	0.0166908	7.7686	0.138064	0.893524	0.935263	-7.33883	Belongs to the peptidase A1 family	-	-
PaCtg0865g30280-t1_30280	0.016538	7.25225	0.131094	0.898864	0.936785	-7.33035	Serine carboxypeptidase S28	-	-
PaChr3g14010-t1_14010	0.016296	7.89743	0.131395	0.898634	0.936785	-7.34092	The pyruvate dehydrogenase complex catalyzes the overall conversion of pyruvate to acetyl-CoA and CO(2)	-	-
PaChr11g05240-t1_5240	0.0155248	8.41747	0.0721108	0.944244	0.968252	-7.3524	ATPase ASNA1 homolog	-	-
PaCtg3799g40228-t1_40228	0.013563	10.8715	0.0486007	0.962402	0.979535	-7.3068	Belongs to the universal ribosomal protein uL1 family	-	-
PaCtg2256g36825-t1_36825	0.0130169	9.30886	0.0967191	0.925275	0.956834	-7.35999	chloroplast lumen common family protein	-	-
PaChr5g16560-t1_16560	0.0106523	10.8191	0.0382039	0.97044	0.983643	-7.30838	Belongs to the universal ribosomal protein uL1 family	-	-
PaChr5g16262-t1_16262	0.0106523	10.8191	0.0382039	0.97044	0.983643	-7.30838	Belongs to the universal ribosomal protein uL1 family	-	-
PaChr7g21178-t1_21178	0.0101944	10.1043	0.0779774	0.939718	0.967581	-7.32979	Belongs to the glyceraldehyde-3-phosphate dehydrogenase family	-	-
PaCtg0241g26166-t1_26166	0.00966873	7.47172	0.0456821	0.964658	0.980335	-7.34228	Protein of unknown function (DUF3754)	-	-
PaChr3g13793-t1_13793	0.00929709	7.70105	0.0752404	0.941829	0.967581	-7.34544	Belongs to the pyruvate kinase family	-	-
PaChr7g21596-t1_21596	0.00844524	4.27472	0.0669043	0.948262	0.970078	-7.44614	5-oxoprolinase	-	-
PaCtg0944g30740-t1_30740	0.008188	9.69057	0.0426316	0.967016	0.981735	-7.35871	Belongs to the AAA ATPase family	-	-
PaChr5g17049-t1_17049	0.00812291	7.75753	0.0717249	0.944542	0.968252	-7.34648	The proteasome is a multicatalytic proteinase complex which is characterized by its ability to cleave peptides with Arg, Phe, Tyr, Leu, and Glu adjacent to the leaving group at neutral or slightly basic pH	-	-
PaCtg2145g36498-t1_36498	0.00808466	10.2623	0.0674136	0.947869	0.970078	-7.32222	FabA-like domain	-	-
PaChr9g24997-t1_24997	0.00793461	8.31456	0.0589955	0.95437	0.97334	-7.35186	Phenylalanine--tRNA ligase alpha subunit	-	-
PaChr2g10081-t1_10081	0.00664879	7.19293	0.0465351	0.963999	0.980335	-7.33884	component of the ubiquinol-cytochrome c reductase complex (complex III or cytochrome b-c1 complex), which is part of the mitochondrial respiratory chain	-	-
PaCtg0362g26856-t1_26856	0.00615681	6.70665	0.0459849	0.964424	0.980335	-7.35951	Catalyzes the interconversion of methylthioribose-1- phosphate (MTR-1-P) into methylthioribulose-1-phosphate (MTRu-1- P)	-	-
PaCtg0266g26304-t1_26304	0.00592368	7.7568	0.0298963	0.976865	0.987226	-7.34885	ERAP1-like C-terminal domain	-	-
PaChr2g09072-t1_9072	0.00495725	6.91943	0.0249177	0.980717	0.988124	-7.34752	Calvin cycle protein CP12-3	-	-
PaCtg1381g33263-t1_33263	0.0043464	10.9951	0.0250947	0.98058	0.988124	-7.30518	methylthioribose	-	-
PaChr4g14658-t1_14658	0.0041374	6.8488	0.0281776	0.978195	0.987572	-7.35146	Phosphoribosylformylglycinamidine cyclo-ligase	-	-
PaCtg0457g27367-t1_27367	0.00271998	6.72357	0.0208162	0.983891	0.989826	-7.35932	Belongs to the cytochrome P450 family	-	-
PaChr3g13148-t1_13148	0.00271925	9.64099	0.0187992	0.985451	0.990401	-7.36166	Alpha-1,4-glucan-protein synthase UDP-forming	-	GT75
PaChr1g03587-t1_3587	0.00160027	6.27954	0.0110391	0.991456	0.994611	-7.38711	Subtilisin-like protease	-	-
PaChr6g19864-t1_19864	0.000259809	10.0872	0.00198648	0.998463	0.999445	-7.33422	Belongs to the glyceraldehyde-3-phosphate dehydrogenase family	-	-
PaChr4g14379-t1_14379	8.87e-05	4.81449	0.000791752	0.999387	0.999445	-7.45454	GDP-L-fucose synthase	-	-
PaCtg0124g25656-t1_25656	-0.000129089	6.6891	-0.000717528	0.999445	0.999445	-7.36184	Protein of unknown function (DUF502)	-	-
PaCtg0124g25629-t1_25629	-0.00020402	7.9671	-0.00121485	0.99906	0.999445	-7.35094	Belongs to the BolA IbaG family	-	-
PaChr9g24481-t1_24481	-0.000900095	10.3709	-0.00652138	0.994953	0.996946	-7.32029	Belongs to the AAA ATPase family	RPT5B	-
PaChr1g02320-t1_2320	-0.00151832	10.6651	-0.007243	0.994394	0.996885	-7.31234	5-methyltetrahydropteroyltriglutamate--homocysteine methyltransferase	-	-
PaChr1g03194-t1_3194	-0.00163329	10.5484	-0.0108172	0.991628	0.994611	-7.31499	Belongs to the GPI family	-	-
PaChr9g25334-t1_25334	-0.00219574	4.41169	-0.0193425	0.985031	0.990401	-7.45215	MO25-like protein	-	-
PaCtg0822g30047-t1_30047	-0.00222961	10.1108	-0.0171949	0.986693	0.991151	-7.3326	O-methyltransferase activity	-	-
PaCtg1608g34390-t1_34390	-0.00302417	9.36158	-0.0147244	0.988604	0.992573	-7.3656	assists the folding of proteins upon ATP hydrolysis	-	-
PaChr2g10795-t1_10795	-0.00339253	8.63229	-0.0261688	0.979749	0.988124	-7.35916	Small ubiquitin-related modifier	-	-
PaCtg1477g33754-t1_33754	-0.00350925	7.95457	-0.0271322	0.979004	0.98789	-7.35047	NADPH-dependent FMN reductase	-	-
PaChr12g07337-t1_7337	-0.00392759	8.17168	-0.0212731	0.983537	0.989826	-7.35203	Dehydrogenase reductase SDR family member	-	-
PaChr8g23357-t1_23357	-0.00413899	11.1537	-0.0232304	0.982023	0.988942	-7.30166	Belongs to the ClpA ClpB family	-	-
PaCtg1544g34062-t1_34062	-0.00461346	9.30658	-0.0366159	0.971668	0.983869	-7.36445	Phosphoenolpyruvate carboxylase family protein	-	-
PaCtg2831g38291-t1_38291	-0.00476591	7.30821	-0.0396264	0.96934	0.983595	-7.33952	Acetyl-coenzyme A synthetase	ACSS2	-
PaChr2g08588-t1_8588	-0.00506608	10.7697	-0.0324759	0.97487	0.986206	-7.30961	ATP-dependent DNA helicase	-	-
PaChr6g18412-t1_18412	-0.00552861	9.46483	-0.0446212	0.965478	0.980671	-7.36486	Belongs to the AAA ATPase family	RPT1A	-
PaChr12g07908-t1_7908	-0.00569675	7.6876	-0.0308164	0.976154	0.987005	-7.34786	Catalyzes the conversion of 7,8-dihydroneopterin to 6- hydroxymethyl-7,8-dihydropterin	-	-
PaChr3g13475-t1_13475	-0.00575303	4.67989	-0.0559858	0.956695	0.974718	-7.45376	Belongs to the iron ascorbate-dependent oxidoreductase family	-	-
PaChr11g05567-t1_5567	-0.00729176	7.5398	-0.0376584	0.970862	0.983643	-7.34435	Clathrin is the major protein of the polyhedral coat of coated pits and vesicles	-	-
PaCtg1205g32285-t1_32285	-0.00747481	6.70523	-0.0292585	0.977359	0.987226	-7.36028	Ubiquitin receptor	-	-
PaChr1g02360-t1_2360	-0.00772424	9.90242	-0.0605355	0.95318	0.972623	-7.34436	26S proteasome non-ATPase regulatory subunit	-	-
PaChr1g02397-t1_2397	-0.00829613	7.9758	-0.0692732	0.946434	0.969695	-7.3483	prefoldin subunit 2	-	-
PaChr6g19347-t1_19347	-0.00863229	9.41978	-0.0651632	0.949607	0.970508	-7.36362	26S proteasome non-ATPase regulatory subunit	-	-
PaChr4g15091-t1_15091	-0.00927748	7.1673	-0.0774278	0.940141	0.967581	-7.33678	-	-	-
PaCtg1188g32206-t1_32206	-0.0093725	9.74681	-0.0606783	0.95307	0.972623	-7.35456	Elongation factor	-	-
PaChr5g17433-t1_17433	-0.00968417	10.8823	-0.0360983	0.972068	0.983869	-7.30718	Belongs to the universal ribosomal protein uL1 family	-	-
PaChr5g17129-t1_17129	-0.0097798	9.82705	-0.0545271	0.957822	0.97537	-7.34989	Belongs to the AAA ATPase family	-	-
PaChr6g19056-t1_19056	-0.0102868	5.96417	-0.0830567	0.935801	0.964728	-7.40267	Hypersensitive-induced response protein	-	-
PaCtg1005g31126-t1_31126	-0.0107221	7.79728	-0.0718872	0.944416	0.968252	-7.34693	exocyst complex component	-	-
PaChr11g05387-t1_5387	-0.0109007	7.40034	-0.0742929	0.94256	0.967708	-7.33875	Tripeptidyl-peptidase	TPP2	-
PaChr7g21196-t1_21196	-0.0112347	9.50509	-0.0919509	0.928946	0.95865	-7.36084	The H protein shuttles the methylamine group of glycine from the P protein to the T protein	-	-
PaChr5g17906-t1_17906	-0.0112347	9.50509	-0.0919509	0.928946	0.95865	-7.36084	The H protein shuttles the methylamine group of glycine from the P protein to the T protein	-	-
PaChr2g10636-t1_10636	-0.0129933	8.77538	-0.0578355	0.955266	0.973758	-7.36063	Syntaxin-22-like	-	-
PaChr5g16072-t1_16072	-0.0131796	7.45437	-0.0651043	0.949652	0.970508	-7.34066	Calreticulin-3-like	-	-
PaChr12g07247-t1_7247	-0.0133093	8.64996	-0.0779764	0.939718	0.967581	-7.35655	The proteasome is a multicatalytic proteinase complex which is characterized by its ability to cleave peptides with Arg, Phe, Tyr, Leu, and Glu adjacent to the leaving group at neutral or slightly basic pH	-	-
PaChr10g04575-t1_4575	-0.0135681	9.25112	-0.0623111	0.951809	0.972215	-7.36241	Phosphoenolpyruvate carboxylase	PPC4	-
PaCtg0809g29982-t1_29982	-0.0141097	7.65744	-0.121835	0.905966	0.942418	-7.33954	Pyrophosphate-energized vacuolar membrane proton pump	-	-
PaChr9g25229-t1_25229	-0.0147966	8.94455	-0.0750801	0.941953	0.967581	-7.36031	omega-amidase activity	-	-
PaChr4g14642-t1_14642	-0.0150985	10.0376	-0.0760036	0.94124	0.967581	-7.3341	assists the folding of proteins upon ATP hydrolysis	-	-
PaChr3g13006-t1_13006	-0.0151779	10.6243	-0.0685246	0.947012	0.96979	-7.31064	Catalyzes the oxidative decarboxylation of 6- phosphogluconate to ribulose 5-phosphate and CO(2), with concomitant reduction of NADP to NADPH	-	-
PaCtg5444g42327-t1_42327	-0.0164497	6.93063	-0.0861835	0.93339	0.962739	-7.34309	G-protein	-	-
PaCtg2211g36676-t1_36676	-0.0165249	9.28889	-0.115561	0.910784	0.945269	-7.35756	Histone H2A	-	-
PaChr3g11692-t1_11692	-0.0174742	7.93528	-0.133847	0.896754	0.936285	-7.3408	Belongs to the glycosyltransferase 1 family	-	GT4
PaChr8g23566-t1_23566	-0.0186421	8.05289	-0.0977304	0.924496	0.956523	-7.34606	May play a role in vesicular transport from endoplasmic reticulum to Golgi	-	-
PaChr6g19114-t1_19114	-0.0187477	8.88721	-0.104821	0.91904	0.952412	-7.3574	Clathrin is the major protein of the polyhedral coat of coated pits and vesicles	-	-
PaCtg3231g39149-t1_39149	-0.0188821	7.05859	-0.0763973	0.940936	0.967581	-7.33879	glycerol-3-phosphate dehydrogenase NAD(	-	-
PaChr11g05385-t1_5385	-0.0188992	9.64773	-0.102979	0.920456	0.95333	-7.35573	Tripeptidyl-peptidase	TPP2	-
PaChr9g24570-t1_24570	-0.0191743	8.1792	-0.143412	0.88943	0.932783	-7.34086	Belongs to the ubiquitin-activating E1 family	UBA1	-
PaChr3g12803-t1_12803	-0.0203646	7.01966	-0.1643	0.873477	0.922098	-7.32819	golgin candidate	-	-
PaCtg3364g39429-t1_39429	-0.0205629	9.30779	-0.12119	0.906461	0.942418	-7.35702	serine protease	-	-
PaChr11g06680-t1_6680	-0.0218036	7.84196	-0.100281	0.922532	0.954986	-7.34459	Bifunctional aspartate aminotransferase and glutamate aspartate-prephenate	-	-
PaCtg0941g30731-t1_30731	-0.0222808	7.91812	-0.142427	0.890184	0.933085	-7.33938	threonine synthase	-	-
PaChr1g00393-t1_393	-0.0224657	6.15634	-0.134795	0.896028	0.936285	-7.3842	AMP-binding enzyme	-	-
PaChr10g04113-t1_4113	-0.0232046	8.45084	-0.194166	0.850776	0.906498	-7.33484	Bifunctional 3-dehydroquinate dehydratase shikimate dehydrogenase	-	-
PaChr1g03444-t1_3444	-0.0242426	10.5354	-0.13251	0.897779	0.93663	-7.30557	Clathrin is the major protein of the polyhedral coat of coated pits and vesicles	-	-
PaCtg0334g26772-t1_26772	-0.0245318	7.56814	-0.194627	0.850426	0.906498	-7.32473	polyadenylate-binding protein	-	-
PaChr2g08221-t1_8221	-0.0251249	8.8228	-0.20496	0.842606	0.904051	-7.33973	Belongs to the adenylate kinase family	-	-
PaChr4g15194-t1_15194	-0.0259438	5.80297	-0.201882	0.844934	0.905092	-7.39479	Belongs to the glycosyl hydrolase 31 family	-	-
PaChr9g25122-t1_25122	-0.026352	9.99137	-0.135659	0.895366	0.936285	-7.33011	The proteasome is a multicatalytic proteinase complex which is characterized by its ability to cleave peptides with Arg, Phe, Tyr, Leu, and Glu adjacent to the leaving group at neutral or slightly basic pH	PAA1	-
PaChr3g12829-t1_12829	-0.0263668	9.71635	-0.154826	0.880706	0.92606	-7.34501	2-oxoglutarate dehydrogenase	-	-
PaChr8g23595-t1_23595	-0.0265081	8.00898	-0.158874	0.877616	0.924097	-7.33706	beta-galactosidase	-	-
PaChr2g11357-t1_11357	-0.0265867	9.40237	-0.234592	0.820284	0.89109	-7.33531	Catalyzes the oxidative decarboxylation of 6- phosphogluconate to ribulose 5-phosphate and CO(2), with concomitant reduction of NADP to NADPH	-	-
PaChr5g16718-t1_16718	-0.0267365	9.03636	-0.237887	0.817812	0.889371	-7.33172	Belongs to the heat shock protein 70 family	-	-
PaChr4g15458-t1_15458	-0.02703	9.63905	-0.18199	0.860015	0.912939	-7.34356	The pyruvate dehydrogenase complex catalyzes the overall conversion of pyruvate to acetyl-CoA and CO(2)	-	-
PaCtg2127g36436-t1_36436	-0.027159	9.6874	-0.171946	0.867653	0.917273	-7.34343	fructose-bisphosphate aldolase	-	-
PaChr8g23480-t1_23480	-0.0278432	7.80869	-0.231421	0.822665	0.892707	-7.32011	nuclear transport factor	-	-
PaChr5g16202-t1_16202	-0.0284976	8.10761	-0.188807	0.854839	0.909132	-7.33189	HAD-hyrolase-like	-	-
PaChr1g00204-t1_204	-0.0287566	5.84929	-0.156069	0.879757	0.925549	-7.40076	Outer envelope pore protein	-	-
PaCtg2064g36187-t1_36187	-0.0287825	1.97027	-0.219703	0.831479	0.897406	-7.33766	May serve as docking site to facilitate the association of other proteins to the plasma membrane	-	-
PaChr10g04469-t1_4469	-0.0291621	6.82046	-0.188509	0.855065	0.909132	-7.33374	Pyridoxal kinase	-	-
PaChr2g08469-t1_8469	-0.0293363	9.38069	-0.227173	0.825857	0.894552	-7.33712	Catalyzes the conversion of hemimercaptal, formed from methylglyoxal and glutathione, to S-lactoylglutathione	-	-
PaChr10g04038-t1_4038	-0.030031	7.15647	-0.198103	0.847794	0.906216	-7.31832	Universal stress protein domain containing protein	-	-
PaChr4g14696-t1_14696	-0.03053	4.94514	-0.288105	0.780423	0.863732	-7.40608	L-ascorbate oxidase homolog	-	-
PaChr11g06262-t1_6262	-0.0306562	8.64813	-0.21823	0.832589	0.897635	-7.33336	Prolyl endopeptidase-like	-	-
PaCtg0347g26805-t1_26805	-0.0307429	5.00136	-0.144097	0.888907	0.932723	-7.43933	Lysosomal	-	GH38
PaChr12g07170-t1_7170	-0.0316545	11.9814	-0.240899	0.815555	0.887881	-7.24759	Belongs to the glyceraldehyde-3-phosphate dehydrogenase family	-	-
PaChr3g12200-t1_12200	-0.0322688	9.50541	-0.196979	0.848645	0.906498	-7.34401	Acts in the modification of cell walls via demethylesterification of cell wall pectin	-	-
PaChr3g11502-t1_11502	-0.0326512	8.80608	-0.220382	0.830968	0.897338	-7.33592	Belongs to the universal ribosomal protein uS4 family	-	-
PaChr1g00779-t1_779	-0.033886	7.07537	-0.196406	0.849078	0.906498	-7.32006	-	-	-
PaChr1g02832-t1_2832	-0.0340292	1.67721	-0.178083	0.862984	0.914562	-7.33509	serine threonine-protein kinase	-	-
PaChr12g08078-t1_8078	-0.0345746	11.1556	-0.146476	0.887087	0.931302	-7.28995	Belongs to the chaperonin (HSP60) family	-	-
PaChr12g08093-t1_8093	-0.0346674	8.00251	-0.185064	0.85768	0.911074	-7.33201	Translational activator	GCN1L1	-
PaChr7g20375-t1_20375	-0.0352104	5.43666	-0.198447	0.847533	0.906216	-7.41656	ESCRT-II complex subunit	-	-
PaCtg2200g36657-t1_36657	-0.0356531	9.29196	-0.16202	0.875216	0.923198	-7.35041	Belongs to the eukaryotic ribosomal protein eS1 family	-	-
PaCtg0309g26611-t1_26611	-0.0360648	10.0768	-0.203747	0.843523	0.904065	-7.31167	Belongs to the class-III pyridoxal-phosphate-dependent aminotransferase family	-	-
PaCtg1036g31302-t1_31302	-0.036177	8.77603	-0.261292	0.800318	0.878944	-7.32452	T-complex protein 1 subunit	CCT3	-
PaChr9g25313-t1_25313	-0.0367559	10.1931	-0.285455	0.782382	0.864943	-7.28282	Belongs to the phosphohexose mutase family	-	-
PaChr1g01280-t1_1280	-0.0371536	10.5275	-0.177888	0.863132	0.914562	-7.29792	calcium ion binding	-	-
PaChr6g19121-t1_19121	-0.0379943	10.1374	-0.268025	0.795307	0.87438	-7.29121	Belongs to the 14-3-3 family	-	-
PaChr2g08552-t1_8552	-0.0383151	9.13724	-0.310211	0.764148	0.851864	-7.31003	Belongs to the peptidase M24B family	-	-
PaChr9g23960-t1_23960	-0.0387006	7.03971	-0.206464	0.841469	0.903751	-7.31882	The proteasome is a multicatalytic proteinase complex which is characterized by its ability to cleave peptides with Arg, Phe, Tyr, Leu, and Glu adjacent to the leaving group at neutral or slightly basic pH	-	-
PaChr11g05555-t1_5555	-0.0391955	9.54014	-0.345331	0.738548	0.835228	-7.29892	phosphoribosylglycinamide formyltransferase	-	-
PaChr2g08848-t1_8848	-0.0394069	7.64934	-0.305678	0.767475	0.854457	-7.2958	Belongs to the peptidase C19 family	UBP6	-
PaChr5g16880-t1_16880	-0.040495	9.35962	-0.342923	0.740293	0.835539	-7.30046	Enoyl- acyl-carrier-protein reductase NADH	-	-
PaChr11g06612-t1_6612	-0.0411713	5.80504	-0.192185	0.852277	0.907614	-7.39678	Ubiquitin domain-containing protein	-	-
PaChr2g08960-t1_8960	-0.0413303	7.08443	-0.225627	0.827021	0.894552	-7.31299	Destroys radicals which are normally produced within the cells and which are toxic to biological systems	-	-
PaChr9g24661-t1_24661	-0.0420241	8.46199	-0.216498	0.833895	0.898075	-7.32992	Protein RETICULATA-related	-	-
PaChr1g01664-t1_1664	-0.0425219	8.85981	-0.33184	0.748343	0.839833	-7.30235	Small ubiquitin-related modifier 2	-	-
PaCtg1811g35245-t1_35245	-0.042613	6.76393	-0.226316	0.826502	0.894552	-7.32839	Belongs to the ABC transporter superfamily. ABCG family. PDR (TC 3.A.1.205) subfamily	-	-
PaChr4g15006-t1_15006	-0.0426381	7.93855	-0.241084	0.815416	0.887881	-7.31845	Encoded by	-	-
PaChr6g18395-t1_18395	-0.0427083	8.91583	-0.294042	0.77604	0.860168	-7.31545	Belongs to the LDH MDH superfamily	-	-
PaChr9g24365-t1_24365	-0.0436426	5.89434	-0.400225	0.699228	0.807902	-7.32258	COP9 signalosome complex subunit	-	-
PaChr2g09881-t1_9881	-0.0439234	9.81654	-0.317236	0.759001	0.84847	-7.29637	26S proteasome non-ATPase regulatory subunit	-	-
PaChr5g16182-t1_16182	-0.0441163	5.53149	-0.401976	0.697988	0.807326	-7.34478	Signal-recognition-particle assembly has a crucial role in targeting secretory proteins to the rough endoplasmic reticulum membrane	-	-
PaChr9g24194-t1_24194	-0.0444167	6.62463	-0.370967	0.720074	0.822414	-7.28995	Belongs to the EF-1-beta EF-1-delta family	-	-
PaCtg1556g34138-t1_34138	-0.0446097	5.46847	-0.304322	0.768472	0.854759	-7.3857	-	-	-
PaChr4g14262-t1_14262	-0.0446289	8.61259	-0.368719	0.721687	0.823478	-7.28375	Belongs to the SecY SEC61-alpha family	-	-
PaChr7g21483-t1_21483	-0.0449224	4.63023	-0.393298	0.70414	0.810668	-7.3697	Translocon-associated protein subunit	-	-
PaCtg1906g35535-t1_35535	-0.0451857	8.73438	-0.280394	0.786128	0.866481	-7.31805	Belongs to the serpin family	-	-
PaChr3g13470-t1_13470	-0.0454349	3.76651	-0.331272	0.748757	0.839833	-7.36875	DnaJ homolog subfamily C	-	-
PaChr1g00495-t1_495	-0.045638	9.79503	-0.284365	0.783188	0.864979	-7.30875	Ran-binding protein 1 homolog	-	-
PaCtg4696g41507-t1_41507	-0.04567	8.80986	-0.349364	0.73563	0.833047	-7.29535	Glycine--tRNA ligase 1	-	-
PaChr3g12559-t1_12559	-0.0474755	5.84969	-0.387411	0.708326	0.813639	-7.33119	Electron transfer flavoprotein subunit alpha	-	-
PaCtg0711g29291-t1_29291	-0.0475026	8.43432	-0.280065	0.786371	0.866481	-7.31195	TPR repeat-containing thioredoxin TDX	TDX	-
PaChr9g24882-t1_24882	-0.0476199	8.68563	-0.411609	0.691187	0.803641	-7.26706	Binds the poly(A) tail of mRNA	-	-
PaCtg0822g30044-t1_30044	-0.0488173	7.95715	-0.377541	0.715368	0.81968	-7.27194	caffeoyl-CoA O-methyltransferase	-	-
PaCtg0326g26697-t1_26697	-0.0492978	5.79354	-0.195956	0.84942	0.906498	-7.39675	Target of Myb protein	-	-
PaChr4g15093-t1_15093	-0.0494767	4.20482	-0.280602	0.785974	0.866481	-7.40254	Glutathione S-transferase, N-terminal domain	-	-
PaCtg2088g36262-t1_36262	-0.0498479	8.03749	-0.408979	0.693041	0.805328	-7.25878	Plasminogen activator inhibitor 1 RNA-binding	-	-
PaCtg0148g25737-t1_25737	-0.0500645	9.54058	-0.452135	0.662907	0.783969	-7.25227	Belongs to the heat shock protein 70 family	-	-
PaChr3g14053-t1_14053	-0.0508686	9.79489	-0.301337	0.770667	0.856725	-7.30326	Belongs to the peptidase M16 family	-	-
PaChr11g05987-t1_5987	-0.0518542	11.1439	-0.415748	0.688275	0.801185	-7.20666	Belongs to the 14-3-3 family	-	-
PaCtg2324g37020-t1_37020	-0.0525306	7.4102	-0.385352	0.709792	0.814856	-7.25979	phosphoglycerate mutase	-	-
PaCtg0641g28765-t1_28765	-0.0532452	5.1882	-0.392647	0.704602	0.810668	-7.36086	-	-	-
PaChr9g23952-t1_23952	-0.0532452	5.1882	-0.392647	0.704602	0.810668	-7.36086	-	-	-
PaCtg1584g34287-t1_34287	-0.0533509	6.81181	-0.354465	0.731945	0.829814	-7.28439	Belongs to the class-I aminoacyl-tRNA synthetase family	-	-
PaCtg2099g36331-t1_36331	-0.0540011	6.78473	-0.250455	0.808404	0.884433	-7.32075	Clavaminate synthase-like protein	-	-
PaCtg1127g31809-t1_31809	-0.0546471	9.09976	-0.314761	0.760813	0.85002	-7.30827	Caffeoylshikimate esterase-like	-	-
PaCtg4210g40843-t1_40843	-0.0547456	8.76493	-0.255847	0.804378	0.881467	-7.32589	Belongs to the 14-3-3 family	-	-
PaChr5g16003-t1_16003	-0.0550181	11.1826	-0.250447	0.80841	0.884433	-7.26638	Malate dehydrogenase	-	-
PaChr5g18104-t1_18104	-0.0563614	11.1606	-0.293631	0.776343	0.860168	-7.25389	Belongs to the TRAFAC class dynamin-like GTPase superfamily. Dynamin Fzo YdjA family	-	-
PaChr2g11188-t1_11188	-0.0577553	10.1206	-0.454102	0.661548	0.783597	-7.21837	Belongs to the phosphohexose mutase family	-	-
PaCtg0865g30278-t1_30278	-0.0583453	5.25365	-0.457074	0.659498	0.781984	-7.32924	At3g49720-like	-	-
PaChr12g07643-t1_7643	-0.058857	7.77857	-0.448583	0.665363	0.785269	-7.23857	UDP-glucose 4-epimerase	UGE5	-
PaCtg0659g28889-t1_28889	-0.0592744	8.23508	-0.342864	0.740335	0.835539	-7.28764	Introduction of a cis double bond between carbons of the acyl chain	SSI2	-
PaCtg1492g33817-t1_33817	-0.0594375	7.05113	-0.423556	0.682794	0.797947	-7.24305	Belongs to the beta-ketoacyl-ACP synthases family	-	-
PaChr8g23248-t1_23248	-0.0596745	7.33307	-0.377171	0.715633	0.81968	-7.2618	transcription factor	-	-
PaCtg2553g37615-t1_37615	-0.0607172	5.26959	-0.484889	0.640459	0.762832	-7.31453	serine threonine protein phosphatase 2A regulatory subunit	-	-
PaCtg1438g33599-t1_33599	-0.0608513	9.92551	-0.256028	0.804242	0.881467	-7.30835	Belongs to the heat shock protein 70 family	-	-
PaChr3g13816-t1_13816	-0.0621789	6.17829	-0.573271	0.581856	0.716489	-7.21293	Proline iminopeptidase	-	-
PaChr12g07339-t1_7339	-0.0623215	6.83328	-0.275689	0.789615	0.86862	-7.31052	Calreticulin-3-like	-	-
PaChr1g01627-t1_1627	-0.0651908	9.77195	-0.333739	0.746961	0.83923	-7.29337	Belongs to the cystatin family. Phytocystatin subfamily	-	-
PaChr9g24660-t1_24660	-0.0658182	8.15195	-0.49763	0.631829	0.756607	-7.21579	Caps the barbed end of actin filaments and is able to sever them in a calcium-dependent manner	VLN2	-
PaChr1g02461-t1_2461	-0.0658272	3.50303	-0.494697	0.633811	0.75793	-7.28491	NADH dehydrogenase ubiquinone 1 alpha subcomplex subunit 9	-	-
PaChr4g15102-t1_15102	-0.0658314	7.86462	-0.364882	0.724442	0.823735	-7.27658	26S proteasome non-ATPase regulatory subunit	-	-
PaChr1g00738-t1_738	-0.0661143	10.4134	-0.416455	0.687778	0.801185	-7.22296	26S protease regulatory subunit 6B	-	-
PaChr5g16920-t1_16920	-0.0661832	8.15531	-0.366125	0.723549	0.823735	-7.27784	Belongs to the mitochondrial carrier (TC 2.A.29) family	-	-
PaChr2g08191-t1_8191	-0.0675123	10.1481	-0.340711	0.741897	0.836706	-7.26619	Required for the assembly and or stability of the 40S ribosomal subunit. Required for the processing of the 20S rRNA- precursor to mature 18S rRNA in a late step of the maturation of 40S ribosomal subunits	-	-
PaChr11g06196-t1_6196	-0.06785	8.47943	-0.428535	0.67931	0.795842	-7.25486	Belongs to the iron ascorbate-dependent oxidoreductase family	-	-
PaCtg5190g42092-t1_42092	-0.0679674	8.38128	-0.372543	0.718945	0.821845	-7.27783	Nascent polypeptide-associated complex subunit beta	-	-
PaChr9g24842-t1_24842	-0.0686038	5.25282	-0.337041	0.744561	0.837945	-7.38153	Necessary for protein translocation in the endoplasmic reticulum	-	-
PaChr3g13259-t1_13259	-0.0697533	8.85992	-0.3937	0.703854	0.810668	-7.27765	Belongs to the serpin family	-	-
PaChr5g16811-t1_16811	-0.0714817	7.84001	-0.637078	0.541469	0.679724	-7.12886	Belongs to the EF-1-beta EF-1-delta family	-	-
[truncated: 946 more rows]

## Sheet: T9  vs T0 Hass Inferys Peel
T9 vs T0 Hass Inferys Peel
[truncated: 2,004 more rows]
