# Supplementary material for: Towards Characterization of Hass Avocado Peel and Pulp Proteome during Postharvest Shelf Life
Source: Proteomes. 2024 Sep 28;12(4):28. doi: 10.3390/proteomes12040028 (PMC11503343; doi:10.3390/proteomes12040028)
Supplement: Supplementary file 1 [file proteomes-12-00028-s001.zip › Table S2.xlsx]

## Sheet: T3 vs T0 Hass Inferys Pulp
T3 vs T0 Hass Inferys Pulp
							eggNOG-mapper annotation
protein	logFC	AveExpr	t	P.Value	adj.P.Val	B	Description	Preferred_name	PFAMs
PaChr3g12962-t1_12962	1.366	9.30039	6.98688	1.57174e-06	7.2115e-06	4.85982	Long chain acyl-CoA synthetase	-	-
PaChr4g14227-t1_14227	-6.68295	9.54141	-28.2859	2.12583e-16	2.27995e-14	27.6766	ketol-acid reductoisomerase	-	-
PaChr11g05922-t1_5922	-6.4115	9.08918	-26.6553	6.05985e-16	4.33279e-14	26.6706	Belongs to the plant dehydrin family	-	-
PaChr1g00364-t1_364	-5.82374	8.3624	-29.6459	9.26619e-17	2.13601e-14	28.3782	Elongation factor	-	-
PaChr12g07170-t1_7170	-5.6828	9.8743	-28.9942	1.37304e-16	2.13601e-14	28.0974	Belongs to the glyceraldehyde-3-phosphate dehydrogenase family	-	-
PaChr12g08078-t1_8078	-5.35408	8.40648	-25.6323	1.20681e-15	7.96492e-14	25.9872	Belongs to the chaperonin (HSP60) family	-	-
PaChr2g08278-t1_8278	-5.27906	10.6252	-29.493	1.01542e-16	2.13601e-14	28.449	Belongs to the glyceraldehyde-3-phosphate dehydrogenase family	GAPDH	-
PaChr2g10135-t1_10135	-5.25573	9.76595	-27.7573	2.96611e-16	2.82769e-14	27.3677	Enoyl- acyl-carrier-protein reductase NADH , chloroplastic-like	-	-
PaChr11g05351-t1_5351	-4.9157	8.96279	-20.4407	6.28963e-14	2.34631e-12	22.1823	Belongs to the MIP aquaporin (TC 1.A.8) family	-	-
PaChr12g06903-t1_6903	-4.8275	10.7341	-22.9971	8.08587e-15	4.33605e-13	24.2304	fructose-bisphosphate aldolase	-	-
PaChr1g02320-t1_2320	-4.66382	8.13005	-23.0076	8.02133e-15	4.33605e-13	24.1712	5-methyltetrahydropteroyltriglutamate--homocysteine methyltransferase	-	-
PaChr3g13514-t1_13514	-4.66084	10.4404	-21.8569	1.96369e-14	8.42422e-13	23.3505	Belongs to the thioredoxin family	-	-
PaChr3g11993-t1_11993	-4.18776	9.68311	-14.8957	1.39553e-11	2.25918e-10	16.7797	Calmodulin mediates the control of a large number of enzymes, ion channels and other proteins by Ca(2 ). Among the enzymes to be stimulated by the calmodulin-Ca(2 ) complex are a number of protein kinases and phosphatases	-	-
PaChr4g14432-t1_14432	-4.17149	7.20334	-16.038	4.02188e-12	7.66839e-11	18.0563	eukaryotic translation initiation factor	-	-
PaChr2g11290-t1_11290	-4.17072	9.69191	-15.0201	1.21392e-11	2.00297e-10	16.9207	calcium ion binding	-	-
PaChr11g06379-t1_6379	-3.95319	8.12312	-16.9722	1.53812e-12	3.62343e-11	19.0156	WD40-like Beta Propeller Repeat	-	-
PaChr12g07412-t1_7412	-3.8473	8.92619	-19.5417	1.36956e-13	4.35217e-12	21.4167	Glyoxylate succinic semialdehyde reductase	-	-
PaChr11g05987-t1_5987	-3.84706	10.3552	-22.0071	1.74281e-14	7.87015e-13	23.468	Belongs to the 14-3-3 family	-	-
PaChr3g12343-t1_12343	-3.7441	9.66675	-19.2205	1.82314e-13	5.35999e-12	21.1371	Plastid-lipid-associated protein	PAP2	-
PaChr1g01356-t1_1356	-3.60917	10.2947	-20.4993	5.98532e-14	2.33428e-12	22.2454	Belongs to the 14-3-3 family	-	-
PaChr1g02730-t1_2730	-3.54974	9.60969	-16.9565	1.56255e-12	3.62343e-11	18.99	Transketolase	-	-
PaChr2g09005-t1_9005	-3.50835	9.8484	-16.7615	1.90246e-12	4.18542e-11	18.7866	Belongs to the mitochondrial carrier (TC 2.A.29) family	-	-
PaChr1g01554-t1_1554	-3.39247	9.59453	-16.4813	2.53367e-12	5.43473e-11	18.5033	Cysteine proteinase inhibitor	-	-
PaChr1g02743-t1_2743	-3.36668	9.41771	-13.2273	1.00282e-10	1.16273e-09	14.7795	phosphopyruvate hydratase activity	-	-
PaChr3g12407-t1_12407	-3.2354	7.91703	-15.993	4.21741e-12	7.86639e-11	18.008	V-type proton ATPase subunit	VHA-E2	-
PaChr10g04689-t1_4689	-3.19272	8.37759	-15.6023	6.40411e-12	1.14474e-10	17.5863	Belongs to the AAA ATPase family	-	-
PaChr12g07243-t1_7243	-3.17949	8.2601	-14.7956	1.56231e-11	2.40321e-10	16.6892	The proteasome is a multicatalytic proteinase complex which is characterized by its ability to cleave peptides with Arg, Phe, Tyr, Leu, and Glu adjacent to the leaving group at neutral or slightly basic pH	-	-
PaChr1g00772-t1_772	-3.07788	10.4921	-14.7079	1.72581e-11	2.59779e-10	16.5389	2,3-bisphosphoglycerate-independent phosphoglycerate	-	-
PaChr2g08372-t1_8372	-3.06917	9.99562	-13.3888	8.21307e-11	1.00669e-09	14.9587	Remorin-like	-	-
PaChr2g08191-t1_8191	-3.0602	8.97857	-15.5778	6.57608e-12	1.15149e-10	17.5525	Required for the assembly and or stability of the 40S ribosomal subunit. Required for the processing of the 20S rRNA- precursor to mature 18S rRNA in a late step of the maturation of 40S ribosomal subunits	-	-
PaChr10g04784-t1_4784	-3.02145	9.0718	-14.12	3.40688e-11	4.79197e-10	15.8867	Heat shock factor binding protein 1	-	-
PaChr2g08853-t1_8853	-3.01336	8.61653	-14.5492	2.06871e-11	3.0084e-10	16.4014	60s ribosomal protein	-	-
PaChr3g13200-t1_13200	-2.98883	8.77698	-12.5804	2.27836e-10	2.24693e-09	13.9631	Belongs to the 14-3-3 family	-	-
PaChr3g13346-t1_13346	-2.97611	9.81053	-13.6669	5.84979e-11	7.72173e-10	15.3102	Aspartate aminotransferase	-	-
PaChr1g03286-t1_3286	-2.88544	8.24877	-14.7921	1.56853e-11	2.40321e-10	16.6852	assists the folding of proteins upon ATP hydrolysis	-	-
PaChr1g00972-t1_972	-2.86424	8.25496	-12.7793	1.76401e-10	1.8919e-09	14.2336	Endochitinase	-	CBM18,GH19
PaChr3g12806-t1_12806	-2.85089	7.06692	-13.1248	1.1396e-10	1.28655e-09	14.6862	triosephosphate isomerase	-	-
PaChr2g09287-t1_9287	-2.8434	8.55172	-13.5885	6.43326e-11	8.23842e-10	15.2527	Belongs to the AAA ATPase family	RPT4A	-
PaChr2g11032-t1_11032	-2.83457	9.35096	-12.8504	1.61111e-10	1.77222e-09	14.2938	14 kDa zinc-binding	-	-
PaChr1g00436-t1_436	-2.78933	9.58126	-14.8637	1.44677e-11	2.29876e-10	16.7372	The light-harvesting complex (LHC) functions as a light receptor, it captures and delivers excitation energy to photosystems with which it is closely associated	-	-
PaChr3g13592-t1_13592	-2.77863	9.29796	-13.5236	6.96244e-11	8.78496e-10	15.1511	DNA-damage-repair toleration protein	-	-
PaChr2g09878-t1_9878	-2.76253	8.76338	-13.7306	5.41708e-11	7.26228e-10	15.4231	Guanine nucleotide-binding protein subunit beta-like protein	-	-
PaChr2g08428-t1_8428	-2.74487	9.1107	-13.3473	8.64407e-11	1.04459e-09	14.9384	Belongs to the MIP aquaporin (TC 1.A.8) family	-	-
PaChr10g04720-t1_4720	-2.71466	9.10918	-12.5805	2.27797e-10	2.24693e-09	13.9509	Destroys radicals which are normally produced within the cells and which are toxic to biological systems	CSD1	-
PaChr2g09893-t1_9893	-2.7101	9.33299	-10.8234	2.54069e-09	1.89558e-08	11.4708	Oleosin 1-like	-	-
PaChr1g00212-t1_212	-2.66398	11.5499	-14.0122	3.86932e-11	5.35464e-10	15.6858	Belongs to the actin family	-	-
PaChr11g05520-t1_5520	-2.64947	8.72798	-12.6615	2.05173e-10	2.12095e-09	14.0691	Belongs to the eukaryotic ribosomal protein eS4 family	-	-
PaChr11g05884-t1_5884	-2.6156	9.84638	-12.6275	2.14377e-10	2.18971e-09	13.9821	Catalyzes the isomerization of citrate to isocitrate via cis-aconitate	-	-
PaChr3g13109-t1_13109	-2.53052	8.46522	-11.0418	1.85329e-09	1.45883e-08	11.8283	Belongs to the GroES chaperonin family	-	-
PaChr3g13994-t1_13994	-2.50445	8.80137	-13.2387	9.88818e-11	1.1622e-09	14.8093	Anoctamin-like protein	-	-
PaChr1g01417-t1_1417	-2.45744	9.32067	-11.1672	1.54945e-09	1.25418e-08	11.9761	Signal recognition particle receptor beta subunit	-	-
PaChr1g02448-t1_2448	-2.38819	9.29778	-12.677	2.01123e-10	2.10443e-09	14.0663	Destroys radicals which are normally produced within the cells and which are toxic to biological systems	MSD1	-
PaChr10g04542-t1_4542	-2.38493	10.173	-12.4135	2.8313e-10	2.6405e-09	13.6946	Catalyzes the NAD( )-dependent oxidation of formate to carbon dioxide. Involved in the cell stress response	FDH1	-
PaChr1g00957-t1_957	-2.38012	9.48112	-12.0197	4.77207e-10	4.30993e-09	13.1734	Catalyzes the isomerization of citrate to isocitrate via cis-aconitate	-	-
PaChr2g09978-t1_9978	-2.37267	8.34524	-10.3639	5.01305e-09	3.49691e-08	10.8128	Belongs to the chaperonin (HSP60) family	-	-
PaChr2g10810-t1_10810	-2.3369	11.1644	-12.5715	2.3049e-10	2.24728e-09	13.8714	adenosylhomocysteinase	SAHH	-
PaChr3g12834-t1_12834	-2.3332	7.92515	-8.56689	8.95042e-08	5.05228e-07	7.86912	soluble inorganic	-	-
PaChr2g08613-t1_8613	-2.32751	8.5817	-11.3056	1.27395e-09	1.06121e-08	12.2072	Belongs to the AAA ATPase family	-	-
PaChr11g05427-t1_5427	-2.30698	9.41346	-10.2165	6.26384e-09	4.23179e-08	10.5356	Heavy-metal-associated domain	-	-
PaChr1g00990-t1_990	-2.29464	8.59626	-8.18019	1.75102e-07	9.56928e-07	7.15744	Belongs to the small heat shock protein (HSP20) family	-	-
PaChr2g08127-t1_8127	-2.22719	8.50956	-9.40862	2.2145e-08	1.35717e-07	9.28331	Microtubule-associated protein	-	-
PaChr1g00491-t1_491	-2.21841	8.68248	-10.5092	4.03447e-09	2.83736e-08	11.0227	Clathrin is the major protein of the polyhedral coat of coated pits and vesicles	-	-
PaChr3g13259-t1_13259	-2.21788	7.32321	-10.343	5.17348e-09	3.57971e-08	10.7966	Belongs to the serpin family	-	-
PaChr1g02665-t1_2665	-2.17223	8.92826	-10.1943	6.47867e-09	4.34273e-08	10.5265	Transaldolase	-	-
PaChr2g09498-t1_9498	-2.16492	10.3171	-10.9096	2.24187e-09	1.71744e-08	11.5704	ATP synthase subunit O	-	-
PaChr12g07386-t1_7386	-2.13003	11.8446	-12.498	2.5356e-10	2.41727e-09	13.7428	Belongs to the actin family	-	-
PaChr10g04035-t1_4035	-2.12612	8.46533	-10.6965	3.05844e-09	2.22385e-08	11.3138	Component of the eukaryotic translation initiation factor 3 (eIF-3) complex, which is involved in protein synthesis and, together with other initiation factors, stimulates binding of mRNA and methionyl-tRNAi to the 40S ribosome	-	-
PaChr1g01221-t1_1221	-2.11379	11.4954	-10.5559	3.76369e-09	2.69104e-08	10.9855	Mitochondrial membrane ATP synthase (F(1)F(0) ATP synthase or Complex V) produces ATP from ADP in the presence of a proton gradient across the membrane which is generated by electron transport complexes of the respiratory chain. F-type ATPases consist of two structural domains, F(1) - containing the extramembraneous catalytic core and F(0) - containing the membrane proton channel, linked together…	-	-
PaChr3g12829-t1_12829	-2.03453	9.91037	-10.7087	3.00432e-09	2.20317e-08	11.2769	2-oxoglutarate dehydrogenase	-	-
PaChr12g07783-t1_7783	-2.00003	8.98322	-9.20049	3.10324e-08	1.87506e-07	8.9121	phosphoenolpyruvate carboxylase	PPC1	-
PaChr1g02931-t1_2931	-1.98421	11.1276	-9.95664	9.32815e-09	6.10958e-08	10.0696	Belongs to the actin family	ACT1	-
PaChr1g03115-t1_3115	-1.96409	10.7319	-10.5354	3.87989e-09	2.7512e-08	10.9907	Nucleoside diphosphate kinase	NDPK1	-
PaChr2g08583-t1_8583	-1.89018	7.56072	-7.595	5.016e-07	2.5168e-06	6.10404	Ras-related protein	-	-
PaChr10g03691-t1_3691	-1.85601	10.4245	-10.3051	5.47719e-09	3.72971e-08	10.6491	Dihydrolipoyl dehydrogenase	-	-
PaChr12g07727-t1_7727	-1.76968	9.77164	-9.11197	3.58769e-08	2.10838e-07	8.73265	Ras-related protein	-	-
PaChr1g01231-t1_1231	-1.75001	9.43479	-8.50888	9.8865e-08	5.50819e-07	7.69881	Belongs to the universal ribosomal protein uS3 family	-	-
PaChr10g04195-t1_4195	-1.70831	8.79035	-8.41135	1.1697e-07	6.47487e-07	7.55506	Dienelactone hydrolase family	-	-
PaChr10g05133-t1_5133	-1.69997	8.92478	-9.07455	3.81563e-08	2.22708e-07	8.69755	Belongs to the heat shock protein 70 family	-	-
PaChr12g07467-t1_7467	-1.68341	11.0065	-9.35192	2.4265e-08	1.47655e-07	9.09347	Malate dehydrogenase	-	-
PaChr2g09913-t1_9913	-1.67866	7.63647	-7.80661	3.41049e-07	1.79522e-06	6.49734	Xaa-pro dipeptidase	PEPD	-
PaChr10g04616-t1_4616	-1.67773	9.46037	-8.88542	5.22288e-08	3.00754e-07	8.35527	protein disulfide oxidoreductase activity	GRX2	-
PaChr2g09721-t1_9721	-1.64794	7.91771	-7.50751	5.89373e-07	2.92157e-06	5.92949	V-type proton ATPase subunit	-	-
PaChr1g01748-t1_1748	-1.61053	7.12752	-6.67366	2.88636e-06	1.2966e-05	4.33223	PPIases accelerate the folding of proteins. It catalyzes the cis-trans isomerization of proline imidic peptide bonds in oligopeptides	-	-
PaChr1g01029-t1_1029	-1.60589	7.30841	-6.82292	2.15692e-06	9.79172e-06	4.62073	Prolyl oligopeptidase family	-	-
PaChr2g08111-t1_8111	-1.59883	10.1288	-7.09787	1.27124e-06	5.99299e-06	5.05367	Belongs to the protein disulfide isomerase family	PDIL2-3	-
PaChr11g06281-t1_6281	-1.59557	7.79982	-8.21885	1.63597e-07	8.99786e-07	7.24653	Belongs to the adenylate kinase family	-	-
PaChr1g03063-t1_3063	-1.57719	8.21153	-7.76938	3.64843e-07	1.89718e-06	6.41285	GDP-mannose 3,5-epimerase	GME1	-
PaChr2g10827-t1_10827	-1.52392	9.42737	-7.65701	4.47704e-07	2.25959e-06	6.14739	Belongs to the universal ribosomal protein uS7 family	-	-
PaChr3g13876-t1_13876	-1.49664	9.9036	-6.99344	1.55206e-06	7.15952e-06	4.85808	Removal of H(2)O(2), oxidation of toxic reductants, biosynthesis and degradation of lignin, suberization, auxin catabolism, response to environmental stresses such as wounding, pathogen attack and oxidative stress	-	-
PaChr10g03758-t1_3758	-1.4772	8.77905	-6.66549	2.93297e-06	1.31067e-05	4.24411	V-type proton ATPase subunit	-	-
PaChr1g00058-t1_58	-1.47177	9.21424	-7.73075	3.91364e-07	2.02208e-06	6.28886	Tubulin is the major constituent of microtubules. It binds two moles of GTP, one at an exchangeable site on the beta chain and one at a non-exchangeable site on the alpha chain	-	-
PaChr10g04927-t1_4927	-1.44049	9.912	-7.32609	8.26072e-07	4.0271e-06	5.50616	Belongs to the class-I pyridine nucleotide-disulfide oxidoreductase family	-	-
PaChr2g08919-t1_8919	-1.43855	8.49955	-7.28263	8.96266e-07	4.3202e-06	5.47715	60S ribosomal Protein	-	-
PaChr3g13228-t1_13228	-1.43232	9.08847	-7.72765	3.93576e-07	2.02208e-06	6.28681	Belongs to the ClpA ClpB family	-	-
PaChr2g10543-t1_10543	-1.39268	8.82528	-5.96027	1.21045e-05	5.01723e-05	2.78856	kDa ribonucleoprotein	-	-
PaChr3g11613-t1_11613	-1.37172	9.4854	-7.1026	1.25983e-06	5.97201e-06	5.08457	LRR receptor-like serine threonine-protein kinase	-	-
PaChr2g09912-t1_9912	-1.30488	9.29691	-5.56221	2.77193e-05	0.000108105	1.9233	-	-	-
PaChr11g05713-t1_5713	-1.30148	10.5352	-6.56828	3.55189e-06	1.56283e-05	3.98444	triosephosphate isomerase	-	-
PaChr1g03268-t1_3268	-1.30082	9.27192	-6.50016	4.06493e-06	1.76147e-05	3.88602	Dolichyl-diphosphooligosaccharide--protein glycosyltransferase subunit	-	-
PaChr3g11624-t1_11624	-1.29616	8.75463	-6.54838	3.69443e-06	1.60905e-05	4.00604	leucine aminopeptidase	-	-
PaChr11g06057-t1_6057	-1.22541	8.06079	-5.74718	1.88152e-05	7.61482e-05	2.37608	Peptidyl-prolyl cis-trans isomerase	FKBP12	-
PaChr2g09041-t1_9041	-1.20815	7.74206	-5.65397	2.28601e-05	9.1654e-05	2.18943	Belongs to the citrate synthase family	-	-
PaChr2g10351-t1_10351	-1.18826	9.35617	-6.56465	3.57742e-06	1.56603e-05	4.01639	Tubulin is the major constituent of microtubules. It binds two moles of GTP, one at an exchangeable site on the beta chain and one at a non-exchangeable site on the alpha chain	-	-
PaChr2g08921-t1_8921	-1.16584	7.48489	-4.73724	0.000163463	0.000591778	0.21045	Ectonucleotide pyrophosphatase phosphodiesterase family member	-	-
PaChr1g00900-t1_900	-1.16318	10.8216	-5.42656	3.69246e-05	0.000142068	1.58101	triosephosphate isomerase	-	-
PaChr1g00495-t1_495	-1.15594	7.24498	-5.45124	3.5042e-05	0.000135433	1.7868	Ran-binding protein 1 homolog	-	-
PaChr11g05900-t1_5900	-1.15181	8.42303	-4.7224	0.000168869	0.00060878	0.13141	Participates in electron transfer between P700 and the cytochrome b6-f complex in photosystem I	PETE	-
PaChr3g13665-t1_13665	-1.14941	8.13334	-4.87235	0.000121676	0.000444246	0.475619	Retinal pigment epithelial membrane protein	CCD1	-
PaChr10g05109-t1_5109	-1.13275	10.2609	-6.311	5.93172e-06	2.51951e-05	3.46853	The light-harvesting complex (LHC) functions as a light receptor, it captures and delivers excitation energy to photosystems with which it is closely associated	-	-
PaChr2g10231-t1_10231	-1.12421	9.74689	-5.35849	4.26732e-05	0.000161293	1.47761	Belongs to the eukaryotic ribosomal protein eS12 family	-	-
PaChr3g14114-t1_14114	-1.10159	10.0376	-6.1246	8.6485e-06	3.65537e-05	3.09401	At2g17340-like	-	-
PaChr7g21333-t1_21333	-1.10002	6.40709	-4.42354	0.000326219	0.00114712	-0.437679	Ferredoxin-NADP reductase	-	-
PaChr7g21195-t1_21195	-1.09582	10.5586	-5.12348	7.06018e-05	0.000262235	0.930049	BEST Arabidopsis thaliana protein match is	-	-
PaChr2g10373-t1_10373	-1.07675	8.19699	-4.90804	0.000112578	0.000412786	0.550332	Soluble inorganic pyrophosphatase 1	-	-
PaCtg0240g26140-t1_26140	-1.06123	8.27941	-4.34746	0.000386106	0.00134121	-0.696608	Belongs to the peroxidase family. Classical plant (class III) peroxidase subfamily	-	-
PaChr2g08588-t1_8588	-1.05295	9.97122	-5.75358	1.85661e-05	7.54963e-05	2.31695	ATP-dependent DNA helicase	-	-
PaChr11g06129-t1_6129	-1.03351	8.64109	-5.59172	2.60506e-05	0.000102061	2.01222	protein At1g47420, mitochondrial-like	-	-
PaChr8g21867-t1_21867	-1.00178	6.95287	-4.15312	0.000594606	0.00202449	-1.05523	TOM1-like protein 2	-	-
PaChr2g10626-t1_10626	-0.984037	7.94081	-4.44897	0.00030837	0.00108881	-0.457261	Bifunctional epoxide hydrolase 2-like	-	-
PaChr2g09272-t1_9272	-0.958146	10.2765	-5.09259	7.54664e-05	0.000279096	0.873419	Belongs to the peptidase M16 family	-	-
PaChr1g00408-t1_408	-0.938583	10.7565	-5.32609	4.57244e-05	0.000171317	1.3659	Ribosomal protein P0 is the functional equivalent of E.coli protein L10	-	-
PaChr10g04555-t1_4555	-0.934199	7.49467	-4.57778	0.000232052	0.000829585	-0.140322	Bifunctional purine biosynthesis protein	-	-
PaChr1g02878-t1_2878	-0.922418	8.77116	-3.90577	0.00103199	0.00339251	-1.71108	The pyruvate dehydrogenase complex catalyzes the overall conversion of pyruvate to acetyl-CoA and CO(2)	-	-
PaChr1g02766-t1_2766	-0.914789	6.5403	-3.74293	0.00148402	0.00466407	-1.95131	Rhamnose biosynthetic enzyme	-	-
PaChr1g01570-t1_1570	-0.907443	8.42903	-4.04771	0.000751968	0.00251046	-1.37609	Serine hydrolase involved in the detoxification of formaldehyde	-	CE1
PaChr1g03309-t1_3309	-0.893102	8.61014	-4.48761	0.000283129	0.00100382	-0.407681	Belongs to the glycosyltransferase 2 family. Plant cellulose synthase subfamily	-	GT2
PaChr5g17938-t1_17938	-0.888254	8.51915	-4.35153	0.000382634	0.00133455	-0.705453	Photosystem I reaction center subunit III	-	-
PaChr7g20556-t1_20556	-0.876586	7.32034	-3.54836	0.00228927	0.00694061	-2.41139	Belongs to the eukaryotic ribosomal protein eL13 family	-	-
PaChr6g19335-t1_19335	-0.863239	8.12517	-4.11124	0.000652724	0.00220487	-1.21999	ribose-phosphate pyrophosphokinase	-	-
PaCtg0274g26348-t1_26348	-0.850361	7.4571	-4.11554	0.000646497	0.00219247	-1.16474	(2R)-phospho-3-sulfolactate synthase (ComA)	PSR	-
PaChr3g12037-t1_12037	-0.848566	7.31541	-3.80744	0.00128511	0.00411428	-1.83966	low-specificity L-threonine aldolase 1	-	-
PaChr9g25047-t1_25047	-0.841109	7.43281	-3.69778	0.00164119	0.00510197	-2.08976	Belongs to the peptidase A1 family	-	-
PaCtg0629g28556-t1_28556	-0.836615	6.47896	-3.68883	0.00167428	0.00518605	-2.06842	Cell division protein ftsZ	-	-
PaChr9g24561-t1_24561	-0.8299	11.6386	-3.06347	0.00667899	0.0192301	-3.67538	Belongs to the class I-like SAM-binding methyltransferase superfamily. Protein arginine N- methyltransferase family	-	-
PaChr3g13215-t1_13215	-0.828308	10.018	-4.27759	0.000450863	0.00155984	-0.917705	Phosphorylase is an important allosteric enzyme in carbohydrate metabolism. Enzymes from different sources differ in their regulatory mechanisms and in their natural substrates. However, all known phosphorylases share catalytic and structural properties	-	GT35
PaChr1g02236-t1_2236	-0.815	11.2887	-4.00991	0.000818078	0.00272058	-1.58046	Universal stress protein	-	-
PaChr1g03524-t1_3524	-0.814137	8.45364	-4.18918	0.000548769	0.00189094	-1.06534	MFP1 attachment factor	MAF1	-
PaCtg1541g34051-t1_34051	-0.811914	8.33731	-3.78676	0.00134581	0.00426089	-1.95303	Dienelactone hydrolase family	-	-
PaChr3g13280-t1_13280	-0.804697	5.97137	-3.58396	0.00211493	0.00645767	-2.29126	argininosuccinate lyase	-	-
PaChr10g04547-t1_4547	-0.801801	8.53382	-3.923	0.000993069	0.00327713	-1.66306	Zinc-binding dehydrogenase	-	-
PaChr12g07265-t1_7265	-0.79573	8.11636	-3.54512	0.00230587	0.00696631	-2.47479	Belongs to the glutathione peroxidase family	-	-
PaChr1g03444-t1_3444	-0.78048	9.40153	-4.17308	0.000568783	0.00194429	-1.13175	Clathrin is the major protein of the polyhedral coat of coated pits and vesicles	-	-
PaChr2g09500-t1_9500	-0.779373	8.81034	-3.84809	0.00117368	0.0037858	-1.8419	ubiquitin thioesterase	-	-
PaChr12g07350-t1_7350	-0.753501	8.47312	-3.66048	0.00178349	0.00548472	-2.24226	Introduction of a cis double bond between carbons of the acyl chain	SSI2	-
PaChr8g22385-t1_22385	-0.739595	6.59422	-3.05072	0.00686763	0.0197071	-3.45291	Subtilase family	-	-
PaChr2g08770-t1_8770	-0.730475	10.7546	-3.55054	0.00227821	0.00693156	-2.56479	Belongs to the chaperonin (HSP60) family	-	-
PaChr2g09576-t1_9576	-0.728334	8.83971	-3.8757	0.00110357	0.00361398	-1.78162	DSBA-like thioredoxin domain	-	-
PaChr2g09811-t1_9811	-0.7185	10.9612	-3.25931	0.00434456	0.012679	-3.21017	Belongs to the chaperonin (HSP60) family	-	-
PaCtg1206g32295-t1_32295	-0.711787	5.90753	-3.27672	0.00418082	0.0122428	-2.95931	RNA splicing	-	-
PaChr8g23480-t1_23480	-0.698913	9.24572	-3.78848	0.00134064	0.00426025	-1.98338	nuclear transport factor	-	-
PaChr12g07769-t1_7769	-0.667683	10.1661	-3.81382	0.00126696	0.00407136	-1.95666	protein DJ-1 homolog	-	-
PaChr12g07437-t1_7437	-0.660086	9.19867	-2.73699	0.0135223	0.0371864	-4.23805	protein disulfide isomerase-like	-	-
PaChr5g17964-t1_17964	-0.656438	7.21901	-2.67783	0.0153356	0.0416389	-4.24767	oxygen-evolving enhancer protein	PSBP	-
PaCtg2026g36049-t1_36049	-0.640161	11.1957	-2.26537	0.0360312	0.0885811	-5.24326	Belongs to the class I-like SAM-binding methyltransferase superfamily. Protein arginine N- methyltransferase family	-	-
PaChr2g09350-t1_9350	-0.633683	9.16437	-2.99902	0.00768676	0.0217665	-3.69462	Protein translation factor SUI1 homolog	-	-
PaChr2g08807-t1_8807	-0.631913	9.97535	-3.13148	0.00575511	0.0167386	-3.43746	Guanine nucleotide-binding protein subunit beta-like protein	-	-
PaCtg2847g38327-t1_38327	-0.629018	7.50923	-2.38281	0.0283819	0.07226	-4.84476	Costars	-	-
PaChr6g18566-t1_18566	-0.614322	9.89804	-2.46631	0.0238959	0.0625082	-4.79575	acyl-CoA-binding protein	-	-
PaCtg4210g40843-t1_40843	-0.607057	7.13111	-2.41369	0.0266377	0.0688409	-4.76188	Belongs to the 14-3-3 family	-	-
PaCtg0389g26977-t1_26977	-0.595136	6.24699	-2.43698	0.0253897	0.0660133	-4.68907	Vesicle transport v-SNARE	-	-
PaCtg3033g38710-t1_38710	-0.589073	6.57808	-2.50071	0.0222491	0.0589188	-4.57253	Endoplasmic reticulum metallopeptidase	-	-
PaChr9g24756-t1_24756	-0.583955	9.33762	-2.606	0.017849	0.0480077	-4.50409	histone H2B	-	-
PaCtg2289g36912-t1_36912	0.583167	9.86872	2.28911	0.034346	0.0849246	-5.13218	Acyl carrier protein	-	-
PaChr11g05184-t1_5184	0.592201	8.48554	3.07219	0.00655288	0.0189306	-3.52345	Belongs to the FAD-dependent glycerol-3-phosphate dehydrogenase family	-	-
PaCtg1370g33226-t1_33226	0.594565	9.5675	2.33484	0.0313025	0.0785309	-5.03619	#N/A	#N/A	#N/A
PaCtg2088g36262-t1_36262	0.600319	8.34704	2.95625	0.00843547	0.02373	-3.75951	Plasminogen activator inhibitor 1 RNA-binding	-	-
PaCtg0822g30044-t1_30044	0.60759	8.15839	3.01048	0.00749744	0.0213714	-3.63333	caffeoyl-CoA O-methyltransferase	-	-
PaChr3g12952-t1_12952	0.628353	8.59122	2.61553	0.0174942	0.0473501	-4.469	Hsp90 protein	-	-
PaChr5g17123-t1_17123	0.632815	6.92925	2.74176	0.0133855	0.0369284	-4.10413	Xylose isomerase	-	-
PaChr12g07832-t1_7832	0.650996	8.14594	3.00689	0.00755625	0.0214678	-3.63933	Gamma-glutamyl hydrolase	GGH1	-
PaChr2g08963-t1_8963	0.676312	7.7701	3.40055	0.00317891	0.00940518	-2.76668	Importin-5-like	IPO5	-
PaChr6g19408-t1_19408	0.680558	9.92912	3.49645	0.00256939	0.00773523	-2.6459	Belongs to the thiolase family	-	-
PaCtg4883g41747-t1_41747	0.680631	7.04102	2.69064	0.0149243	0.0406509	-4.21266	Universal stress protein	-	-
PaChr8g21982-t1_21982	0.688598	7.00014	2.95862	0.00839222	0.0236859	-3.66001	-	-	-
PaChr4g14722-t1_14722	0.704578	8.81198	2.21707	0.0396986	0.0959476	-5.23898	endochitinase	-	CBM18,GH19
PaChr2g08639-t1_8639	0.708728	7.96749	2.86578	0.0102589	0.0286716	-3.92095	WD repeat-containing protein	-	-
PaChr3g13419-t1_13419	0.720262	8.81939	3.67512	0.00172624	0.00532774	-2.22535	Belongs to the flavoprotein pyridine nucleotide cytochrome reductase family	-	-
PaChr1g03279-t1_3279	0.722156	9.15602	3.85957	0.00114401	0.00371803	-1.82378	Succinyl-CoA synthetase functions in the citric acid cycle (TCA), coupling the hydrolysis of succinyl-CoA to the synthesis of ATP and thus represents the only step of substrate- level phosphorylation in the TCA. The beta subunit provides nucleotide specificity of the enzyme and binds the substrate succinate, while the binding sites for coenzyme A and phosphate are found in the alpha subunit	-	-
PaChr1g00956-t1_956	0.732499	10.4045	3.87091	0.00111544	0.00363898	-1.84231	Catalyzes the isomerization of citrate to isocitrate via cis-aconitate	-	-
PaChr11g06464-t1_6464	0.733376	9.32329	3.43586	0.00293947	0.00875716	-2.7613	alcohol dehydrogenase	ADH1	-
PaChr2g10811-t1_10811	0.735309	10.115	3.73926	0.00149621	0.0046852	-2.11967	Interconversion of serine and glycine	-	-
PaChr1g00008-t1_8	0.741322	7.43168	3.40419	0.00315335	0.00936186	-2.73235	Ribulose-phosphate 3-epimerase	-	-
PaChr3g13874-t1_13874	0.762	9.54546	3.85222	0.00116294	0.00376529	-1.84857	The proteasome is a multicatalytic proteinase complex which is characterized by its ability to cleave peptides with Arg, Phe, Tyr, Leu, and Glu adjacent to the leaving group at neutral or slightly basic pH	PBD1	-
PaChr5g17906-t1_17906	0.769942	8.96846	3.48947	0.00260955	0.00782864	-2.6368	The H protein shuttles the methylamine group of glycine from the P protein to the T protein	-	-
PaChr8g23715-t1_23715	0.780892	10.6227	3.61178	0.00198789	0.00609147	-2.42459	#N/A	#N/A	#N/A
PaCtg1264g32624-t1_32624	0.7812	11.5056	4.38413	0.000355963	0.0012466	-0.759554	#N/A	#N/A	#N/A
PaChr7g21228-t1_21228	0.806031	7.33808	3.0998	0.00616889	0.0178814	-3.38153	Belongs to the GST superfamily	GSTF9	-
PaChr2g10045-t1_10045	0.810194	10.077	4.5786	0.00023163	0.000829585	-0.250181	The proteasome is a multicatalytic proteinase complex which is characterized by its ability to cleave peptides with Arg, Phe, Tyr, Leu, and Glu adjacent to the leaving group at neutral or slightly basic pH	-	-
PaChr3g13959-t1_13959	0.810498	9.32884	4.18392	0.000555224	0.00190553	-1.10634	Cinnamyl alcohol dehydrogenase	-	-
PaChr8g22077-t1_22077	0.833738	9.12944	3.75648	0.00143984	0.00454183	-2.0528	Malate dehydrogenase	-	-
PaChr1g00149-t1_149	0.861304	9.03218	4.5251	0.000260631	0.00092789	-0.34052	Ras-related protein	-	-
PaChr4g14886-t1_14886	0.862358	6.54046	4.06946	0.000716394	0.00241046	-1.22655	Tetratricopeptide repeat	-	-
PaChr1g01515-t1_1515	0.862943	7.37879	3.37622	0.00335506	0.00989223	-2.79063	Belongs to the GroES chaperonin family	-	-
PaChr11g06084-t1_6084	0.867272	8.54498	3.7121	0.00158963	0.00495963	-2.12977	Prolyl oligopeptidase family	-	-
PaChr12g07433-t1_7433	0.892028	7.40467	3.78855	0.00134043	0.00426025	-1.8876	4-hydroxy-3-methylbut-2-en-1-yl diphosphate synthase	-	-
PaCtg0482g27601-t1_27601	0.912295	7.42103	4.05216	0.000744546	0.00249539	-1.30371	Cupin	-	-
PaChr3g13206-t1_13206	0.923126	6.63261	2.85797	0.010433	0.0290634	-3.85829	first, biotin carboxylase catalyzes the carboxylation of the carrier protein and then the transcarboxylase transfers the carboxyl group to form malonyl-CoA	-	-
PaCtg0931g30671-t1_30671	0.934526	10.9543	3.4767	0.00268464	0.00802586	-2.73583	Sieve element occlusion C-terminus	-	-
PaChr2g09567-t1_9567	0.978921	8.66137	5.03685	8.51249e-05	0.000313464	0.805803	Belongs to the enoyl-CoA hydratase isomerase family	-	-
PaChr2g09067-t1_9067	1.00529	7.55083	4.81716	0.000137244	0.000498962	0.384439	Regulatory subunit of pyrophosphate--fructose 6- phosphate 1-phosphotransferase	PFP-ALPHA	-
PaChr1g00350-t1_350	1.037	10.7351	5.7761	1.77161e-05	7.2464e-05	2.33368	Electron carrier protein. The oxidized form of the cytochrome c heme group can accept an electron from the heme group of the cytochrome c1 subunit of cytochrome reductase. Cytochrome c then transfers this electron to the cytochrome oxidase complex, the final protein carrier in the mitochondrial electron-transport chain	-	-
PaChr8g23276-t1_23276	1.0376	6.44725	3.9441	0.00094741	0.00313853	-1.50412	Belongs to the UDP-glycosyltransferase family	-	GT1
PaChr12g07752-t1_7752	1.05684	9.78621	5.77556	1.77359e-05	7.2464e-05	2.37168	Malate dehydrogenase	-	-
PaChr1g00921-t1_921	1.05701	9.5538	5.64614	2.32381e-05	9.27362e-05	2.10097	The proteasome is a multicatalytic proteinase complex which is characterized by its ability to cleave peptides with Arg, Phe, Tyr, Leu, and Glu adjacent to the leaving group at neutral or slightly basic pH	PAD1	-
PaChr2g09361-t1_9361	1.077	8.29367	5.62554	2.42642e-05	9.59385e-05	2.10458	first, biotin carboxylase catalyzes the carboxylation of the carrier protein and then the transcarboxylase transfers the carboxyl group to form malonyl-CoA	-	-
PaChr6g18685-t1_18685	1.09216	8.63101	5.37505	4.1195e-05	0.00015709	1.54733	small heat shock protein	HSP21	-
PaCtg2098g36318-t1_36318	1.09722	8.16282	5.62058	2.45179e-05	9.64972e-05	2.09994	Thioredoxin-like protein Clot	-	-
PaChr10g04659-t1_4659	1.09851	9.24868	5.36804	4.18145e-05	0.000158747	1.50684	cell division cycle protein 48	-	-
PaChr3g12200-t1_12200	1.10257	10.2095	5.34108	4.42856e-05	0.000166654	1.41781	Acts in the modification of cell walls via demethylesterification of cell wall pectin	-	-
PaChr12g07441-t1_7441	1.1084	9.23956	5.73819	1.91713e-05	7.72251e-05	2.30164	Belongs to the universal ribosomal protein uL11 family	-	-
PaChr12g08093-t1_8093	1.14001	6.60451	5.2015	5.96951e-05	0.000222689	1.27124	Translational activator	GCN1L1	-
PaChr12g08035-t1_8035	1.14051	10.449	6.61329	3.25004e-06	1.43739e-05	4.07827	Alcohol dehydrogenase GroES-like domain	-	-
PaChr11g05877-t1_5877	1.16083	10.6137	6.4372	4.60737e-06	1.9865e-05	3.71549	nucleoredoxin 2	-	-
PaChr3g12374-t1_12374	1.16463	8.8768	6.05222	1.00245e-05	4.1956e-05	2.97493	Inositol-1-monophosphatase	-	-
PaChr2g11188-t1_11188	1.22491	9.02365	5.3996	3.91002e-05	0.000149768	1.57975	Belongs to the phosphohexose mutase family	-	-
PaChr12g06969-t1_6969	1.24873	7.593	6.00268	1.10948e-05	4.62105e-05	2.93485	protein At2g27730, mitochondrial-like	-	-
PaChr2g10311-t1_10311	1.26928	9.68896	5.84923	1.52215e-05	6.27886e-05	2.52921	Cytochrome c oxidase subunit 6a	-	-
PaChr12g07890-t1_7890	1.27707	8.98183	5.50503	3.12723e-05	0.00012141	1.8092	Belongs to the isocitrate and isopropylmalate dehydrogenases family	IDH	-
PaChr3g14053-t1_14053	1.29052	10.3133	7.03595	1.43069e-06	6.70784e-06	4.92517	Belongs to the peptidase M16 family	-	-
PaChr12g07434-t1_7434	1.31444	8.68252	6.09042	9.27224e-06	3.8998e-05	3.06968	Catalytic subunit of the peripheral V1 complex of vacuolar ATPase (V-ATPase). V-ATPase is responsible for acidifying a variety of intracellular compartments in eukaryotic cells	-	-
PaChr1g00848-t1_848	1.31682	10.6973	7.40517	7.12631e-07	3.49393e-06	5.62959	fructose-bisphosphate aldolase	-	-
PaChr2g10010-t1_10010	1.33236	9.23081	6.77079	2.38709e-06	1.07796e-05	4.43224	Belongs to the thioredoxin family	-	-
PaChr11g05400-t1_5400	1.33759	8.84667	7.02532	1.46007e-06	6.80838e-06	4.95211	Glutathione peroxidase	-	-
PaCtg0309g26615-t1_26615	1.34506	8.3139	5.62636	2.42224e-05	9.59385e-05	2.11077	thaumatin-like protein	-	-
PaChr2g08316-t1_8316	1.35892	8.45977	7.10983	1.24263e-06	5.9232e-06	5.14231	The coatomer is a cytosolic protein complex that binds to dilysine motifs and reversibly associates with Golgi non- clathrin-coated vesicles, which further mediate biosynthetic protein transport from the ER, via the Golgi up to the trans Golgi network. The coatomer complex is required for budding from Golgi membranes, and is essential for the retrograde Golgi-to-ER transport of dilysine-tagged pr…	COPE1	-
PaChr4g14406-t1_14406	1.37553	8.90828	6.36501	5.32241e-06	2.28332e-05	3.62296	DNA binding	-	-
PaChr11g05463-t1_5463	1.3808	9.04349	7.50466	5.92486e-07	2.92157e-06	5.86797	protein At3g15000, mitochondrial-like	-	-
PaChr2g09898-t1_9898	1.44686	8.93513	7.01818	1.48017e-06	6.8648e-06	4.93408	Belongs to the peptidase M16 family	-	-
PaChr10g04033-t1_4033	1.47642	8.78654	7.71647	4.01668e-07	2.05137e-06	6.28341	Cytochrome b6-f complex iron-sulfur subunit	petC	-
PaChr1g02593-t1_2593	1.48481	8.79436	7.71182	4.05081e-07	2.05656e-06	6.27433	-	-	-
PaChr2g10494-t1_10494	1.48616	8.71416	6.65771	2.97816e-06	1.32397e-05	4.23317	Essential subunit of the N-oligosaccharyl transferase (OST) complex which catalyzes the transfer of a high mannose oligosaccharide from a lipid-linked oligosaccharide donor to an asparagine residue within an Asn-X-Ser Thr consensus motif in nascent polypeptide chains	-	-
PaChr11g05555-t1_5555	1.4863	6.95155	6.9215	1.78237e-06	8.13444e-06	4.83534	phosphoribosylglycinamide formyltransferase	-	-
PaChr10g04311-t1_4311	1.50074	8.57107	6.3401	5.59502e-06	2.38832e-05	3.59729	Caps the barbed end of actin filaments and is able to sever them in a calcium-dependent manner	VLN2	-
PaChr2g09151-t1_9151	1.51293	9.87718	7.29199	8.80648e-07	4.2689e-06	5.44104	Alpha-1,4-glucan-protein synthase (UDP-forming)	-	GT75
PaChr2g11085-t1_11085	1.5706	8.13746	7.99366	2.43702e-07	1.29072e-06	6.82889	Hydroxyproline-rich glycoprotein family protein	-	-
PaChr3g13798-t1_13798	1.59798	8.12083	7.54626	5.48674e-07	2.73699e-06	5.99697	Belongs to the universal ribosomal protein uS17 family	-	-
PaChr1g02892-t1_2892	1.60696	8.23108	8.0961	2.03128e-07	1.10306e-06	7.01349	Belongs to the class I-like SAM-binding methyltransferase superfamily. Cation-independent O- methyltransferase family	-	-
PaChr11g05410-t1_5410	1.63381	10.0733	9.1318	3.47267e-08	2.05486e-07	8.75894	Belongs to the glutathione peroxidase family	-	-
PaChr2g09328-t1_9328	1.6369	7.87795	8.06758	2.13665e-07	1.14578e-06	6.97108	Purple acid phosphatase	-	-
PaChr1g01360-t1_1360	1.73316	9.32968	8.63317	7.99308e-08	4.57204e-07	7.91991	ubiquitin receptor	-	-
PaChr1g00979-t1_979	1.74267	8.16271	8.07976	2.09098e-07	1.12834e-06	6.98748	Chaperone protein dnaJ	-	-
PaChr1g02733-t1_2733	1.75352	8.84911	9.1861	3.1771e-08	1.90626e-07	8.8911	40S ribosomal protein	-	-
PaChr2g10186-t1_10186	1.78685	9.17076	7.17838	1.09102e-06	5.2296e-06	5.23916	heat shock protein	-	-
PaChr11g05378-t1_5378	1.79392	7.50919	8.99538	4.34925e-08	2.52139e-07	8.61303	Eukaryotic translation initiation factor 2 subunit gamma-like	EIF2S3	-
PaChr3g14010-t1_14010	1.80306	8.51275	9.17967	3.21068e-08	1.91303e-07	8.8986	The pyruvate dehydrogenase complex catalyzes the overall conversion of pyruvate to acetyl-CoA and CO(2)	-	-
PaChr1g02334-t1_2334	1.81206	6.64279	8.04917	2.20764e-07	1.17649e-06	6.98003	assists the folding of proteins upon ATP hydrolysis	-	-
PaChr2g08693-t1_8693	1.81274	10.1529	9.4888	1.94719e-08	1.20194e-07	9.35179	V-type proton ATPase subunit	-	-
PaChr1g01154-t1_1154	1.83956	11.7374	9.86777	1.07075e-08	6.90755e-08	9.89196	Sucrose-cleaving enzyme that provides UDP-glucose and fructose for various metabolic pathways	SUS1	GT4
PaChr3g13558-t1_13558	1.84256	8.98746	9.79718	1.19544e-08	7.54184e-08	9.88857	DEAD-box ATP-dependent RNA helicase	-	-
PaChr1g00461-t1_461	1.87183	8.95395	10.0068	8.6323e-09	5.69732e-08	10.2253	snf1-related protein kinase regulatory subunit	-	-
PaChr4g14366-t1_14366	1.87393	7.1065	7.77616	3.6038e-07	1.8854e-06	6.45938	This protein is one of the nuclear-coded polypeptide chains of cytochrome c oxidase, the terminal oxidase in mitochondrial electron transport	-	-
PaChr3g12175-t1_12175	1.88599	8.71456	8.55701	9.10314e-08	5.1049e-07	7.81923	The light-harvesting complex (LHC) functions as a light receptor, it captures and delivers excitation energy to photosystems with which it is closely associated	Lhcb6-1	-
PaChr2g09476-t1_9476	1.92786	10.1653	10.1622	6.80284e-09	4.52468e-08	10.4332	phosphatase 2C	-	-
PaChr1g02742-t1_2742	1.95467	10.6342	9.81344	1.16544e-08	7.46231e-08	9.8634	Glutathione S-transferase zeta class-like	-	-
PaChr3g12847-t1_12847	1.98228	7.68853	9.79966	1.19083e-08	7.54184e-08	9.93853	Belongs to the universal ribosomal protein uL23 family	-	-
PaChr1g00787-t1_787	1.99427	9.53052	10.8409	2.47673e-09	1.86406e-08	11.4846	component of the eukaryotic translation initiation factor 3 (eIF-3) complex, which is involved in protein synthesis of a specialized repertoire of mRNAs and, together with other initiation factors, stimulates binding of mRNA and methionyl-tRNAi to the 40S ribosome. The eIF-3 complex specifically targets and initiates translation of a subset of mRNAs involved in cell proliferation	-	-
PaChr1g03355-t1_3355	1.99543	9.20062	8.57813	8.78e-08	4.9889e-07	7.83029	Belongs to the peroxidase family	-	-
PaChr2g08895-t1_8895	1.99828	8.27855	9.6704	1.45905e-08	9.08353e-08	9.71842	Glyoxylate succinic semialdehyde reductase 2	-	-
PaChr11g05304-t1_5304	2.06144	9.91478	10.6257	3.39448e-09	2.44745e-08	11.1513	-	-	-
PaChr2g09942-t1_9942	2.09817	8.09708	10.3156	5.3915e-09	3.70072e-08	10.744	UPF0587 protein C1orf123 homolog	-	-
PaChr11g06612-t1_6612	2.10431	9.51017	11.2338	1.40982e-09	1.15316e-08	12.0625	Ubiquitin domain-containing protein	-	-
PaChr1g00522-t1_522	2.15061	7.84011	9.66956	1.46099e-08	9.08353e-08	9.72792	The coatomer is a cytosolic protein complex that binds to dilysine motifs and reversibly associates with Golgi non- clathrin-coated vesicles, which further mediate biosynthetic protein transport from the ER, via the Golgi up to the trans Golgi network. Coatomer complex is required for budding from Golgi membranes, and is essential for the retrograde Golgi-to-ER transport of dilysine-tagged protei…	-	-
PaChr12g07462-t1_7462	2.15134	10.8687	11.5027	9.66935e-10	8.13363e-09	12.4121	adenosine kinase	ADK	-
PaChr2g11194-t1_11194	2.17986	11.1126	10.872	2.36759e-09	1.79769e-08	11.4804	Belongs to the small heat shock protein (HSP20) family	-	-
PaChr2g10068-t1_10068	2.19148	11.2219	12.3557	3.05433e-10	2.81786e-09	13.5817	Belongs to the mitochondrial carrier (TC 2.A.29) family	-	-
PaChr10g04100-t1_4100	2.22859	8.39748	11.1225	1.65134e-09	1.32416e-08	11.9471	Gamma carbonic anhydrase 1	-	-
PaChr1g03305-t1_3305	2.23279	8.0779	10.9299	2.17715e-09	1.68288e-08	11.6731	heterogeneous nuclear ribonucleoprotein	-	-
PaChr12g07237-t1_7237	2.23933	8.39267	9.92166	9.84738e-09	6.4008e-08	10.1188	argininosuccinate synthase	-	-
PaChr10g04458-t1_4458	2.24498	10.5052	11.1114	1.6776e-09	1.33276e-08	11.8613	NADH dehydrogenase ubiquinone 1 beta subcomplex subunit	-	-
PaChr1g02870-t1_2870	2.24988	8.05079	10.7412	2.86462e-09	2.11883e-08	11.3931	60S ribosomal Protein	-	-
PaChr2g10941-t1_10941	2.28754	9.74498	12.3148	3.22276e-10	2.94163e-09	13.5678	Dihydropyrimidinase	-	-
PaChr1g00971-t1_971	2.28951	9.35142	11.5364	9.2266e-10	7.83804e-09	12.5042	NADH dehydrogenase ubiquinone 1 beta subcomplex subunit	-	-
PaChr2g09076-t1_9076	2.32402	8.31304	11.6243	8.17097e-10	7.15377e-09	12.6688	Subtilisin-like protease	-	-
PaChr11g06354-t1_6354	2.41204	9.21792	11.9957	4.92801e-10	4.40441e-09	13.1547	The light-harvesting complex (LHC) functions as a light receptor, it captures and delivers excitation energy to photosystems with which it is closely associated	-	-
PaChr10g04827-t1_4827	2.43166	9.23399	12.5005	2.52746e-10	2.41727e-09	13.8365	Sucrose-cleaving enzyme that provides UDP-glucose and fructose for various metabolic pathways	SUS4	GT4
PaChr1g00030-t1_30	2.46708	9.08872	11.2331	1.41121e-09	1.15316e-08	12.0853	Malate dehydrogenase	MDH	-
PaChr2g08131-t1_8131	2.52072	9.51939	13.741	5.34911e-11	7.26228e-10	15.4078	Belongs to the MICOS complex subunit Mic60 family	-	-
PaChr2g10154-t1_10154	2.52932	8.31294	10.9387	2.14969e-09	1.67676e-08	11.6808	Regulatory subunit of pyrophosphate--fructose 6- phosphate 1-phosphotransferase	PFP-ALPHA	-
PaChr1g02360-t1_2360	2.55357	9.46502	12.5944	2.23754e-10	2.24693e-09	13.9498	26S proteasome non-ATPase regulatory subunit	-	-
PaChr1g02154-t1_2154	2.60703	10.5015	13.3054	9.1028e-11	1.08475e-09	14.8463	Nuclear movement family protein	-	-
PaChr1g02017-t1_2017	2.62651	7.67789	11.7313	7.05463e-10	6.24008e-09	12.83	Protein SGT1 homolog	SGT1	-
PaChr1g00379-t1_379	2.68795	6.99938	12.8093	1.69775e-10	1.84388e-09	14.283	serine threonine-protein phosphatase	-	-
PaChr2g08221-t1_8221	2.74644	8.91323	13.6127	6.24673e-11	8.12075e-10	15.2748	Belongs to the adenylate kinase family	-	-
PaChr1g00738-t1_738	2.77769	10.7363	15.3924	8.0449e-12	1.35344e-10	17.3122	26S protease regulatory subunit 6B	-	-
PaChr2g08355-t1_8355	2.79358	10.207	15.9474	4.42608e-12	8.07995e-11	17.9284	Thioredoxin-like domain	-	-
PaChr4g14217-t1_14217	2.79836	10.9094	16.2975	3.06436e-12	6.11447e-11	18.2877	aspartate--tRNA ligase	-	-
PaChr1g03634-t1_3634	2.81593	9.21301	11.5575	8.96145e-10	7.76659e-09	12.5466	Catalyzes the phosphorylation of pyrimidine nucleoside monophosphates at the expense of ATP. Plays an important role in de novo pyrimidine nucleotide biosynthesis. Has preference for UMP and CMP as phosphate acceptors	-	-
PaChr3g13116-t1_13116	2.86212	8.40212	12.6867	1.98639e-10	2.1041e-09	14.1099	calcium-binding protein CML18	-	-
PaChr10g04779-t1_4779	2.8665	9.0513	14.2203	3.02849e-11	4.33075e-10	16.0063	Bifunctional protein FolD	-	-
PaChr2g11355-t1_11355	2.89775	8.72005	13.131	1.13083e-10	1.28655e-09	14.6769	60S ribosomal protein	-	-
PaChr11g06437-t1_6437	2.98161	7.96446	14.628	1.89028e-11	2.79631e-10	16.4998	Belongs to the class-I aminoacyl-tRNA synthetase family	-	-
PaChr12g07247-t1_7247	3.1348	7.51736	11.539	9.19387e-10	7.83804e-09	12.5614	The proteasome is a multicatalytic proteinase complex which is characterized by its ability to cleave peptides with Arg, Phe, Tyr, Leu, and Glu adjacent to the leaving group at neutral or slightly basic pH	-	-
PaChr11g05607-t1_5607	3.13878	9.56443	17.3093	1.09984e-12	2.85958e-11	19.3415	prohibitin homologues	-	-
PaChr3g12721-t1_12721	3.14896	7.57873	13.0525	1.24763e-10	1.39022e-09	14.5933	Mitochondrial Rho GTPase	-	-
PaChr1g00386-t1_386	3.175	9.74822	16.4377	2.65007e-12	5.54576e-11	18.4533	Succinyl-CoA synthetase functions in the citric acid cycle (TCA), coupling the hydrolysis of succinyl-CoA to the synthesis of ATP and thus represents the only step of substrate- level phosphorylation in the TCA. The alpha subunit of the enzyme binds the substrates coenzyme A and phosphate, while succinate binding and nucleotide specificity is provided by the beta subunit	-	-
PaChr3g13497-t1_13497	3.24211	10.8758	17.4867	9.24085e-13	2.4777e-11	19.5002	Belongs to the D-isomer specific 2-hydroxyacid dehydrogenase family	-	-
PaChr2g08246-t1_8246	3.28381	11.7479	20.3101	7.02861e-14	2.51273e-12	22.0816	40s ribosomal protein	-	-
PaChr1g02919-t1_2919	3.29743	10.6063	16.2133	3.34568e-12	6.52408e-11	18.2023	60s ribosomal protein	-	-
PaChr3g13211-t1_13211	3.32633	8.72472	16.3428	2.92352e-12	5.97234e-11	18.3709	UDP-glucose 6-dehydrogenase	-	-
PaChr12g06796-t1_6796	3.4022	11.9512	17.094	1.36159e-12	3.33783e-11	19.0867	protochlorophyllide	PORA	-
PaChr2g09892-t1_9892	3.44133	9.08304	12.4277	2.77916e-10	2.62035e-09	13.7513	Belongs to the SNF7 family	-	-
PaChr2g09784-t1_9784	3.55957	9.41094	15.4336	7.69151e-12	1.31986e-10	17.3873	Catalyzes the conversion of hemimercaptal, formed from methylglyoxal and glutathione, to S-lactoylglutathione	-	-
PaChr1g00163-t1_163	3.57517	11.2	19.7106	1.18037e-13	3.89522e-12	21.5657	Ubiquitin domain-containing protein	-	-
PaChr1g01549-t1_1549	3.58596	9.55988	16.8626	1.71752e-12	3.87798e-11	18.8958	Carboxylesterase	-	-
PaChr2g08585-t1_8585	3.60591	8.78879	17.2023	1.22268e-12	3.08547e-11	19.2429	The coatomer is a cytosolic protein complex that binds to dilysine motifs and reversibly associates with Golgi non- clathrin-coated vesicles, which further mediate biosynthetic protein transport from the ER, via the Golgi up to the trans Golgi network. Coatomer complex is required for budding from Golgi membranes, and is essential for the retrograde Golgi-to-ER transport of dilysine-tagged protei…	-	-
PaChr2g08970-t1_8970	3.70403	9.91752	19.4743	1.45384e-13	4.45497e-12	21.3624	DEAD-box ATP-dependent RNA helicase	-	-
PaChr1g02666-t1_2666	3.74558	9.5876	18.4767	3.59654e-13	9.95429e-12	20.4609	Belongs to the glycosyl hydrolase 32 family	-	GH32
PaChr1g01338-t1_1338	3.77673	10.1654	19.1898	1.87412e-13	5.35999e-12	21.108	Converts alpha-aldose to the beta-anomer	-	-
PaChr3g11954-t1_11954	3.84633	10.279	22.5797	1.11344e-14	5.61961e-13	23.9082	The proteasome is a multicatalytic proteinase complex which is characterized by its ability to cleave peptides with Arg, Phe, Tyr, Leu, and Glu adjacent to the leaving group at neutral or slightly basic pH	-	-
PaChr10g04561-t1_4561	3.93035	8.06119	13.4026	8.07481e-11	1.00408e-09	15.0291	1-deoxy-D-xylulose 5-phosphate reductoisomerase	DXR	-
PaChr1g03091-t1_3091	4.17473	9.70842	23.2764	6.54725e-15	4.01253e-13	24.4063	Catalyzes the phosphorylation of pyrimidine nucleoside monophosphates at the expense of ATP. Plays an important role in de novo pyrimidine nucleotide biosynthesis. Has preference for UMP and CMP as phosphate acceptors	-	-
PaChr1g01127-t1_1127	4.52942	8.95693	21.1513	3.47565e-14	1.42005e-12	22.7627	Belongs to the cysteine synthase cystathionine beta- synthase family	-	-
PaChr12g07371-t1_7371	4.55164	9.79276	20.109	8.3502e-14	2.86579e-12	21.9118	Water Stress and Hypersensitive response	-	-
PaChr12g06984-t1_6984	4.78775	10.4376	26.7917	5.53878e-16	4.32024e-14	26.8264	Bifunctional nitrilase nitrile hydratase	NIT1	-
PaChr11g05920-t1_5920	5.20167	10.4571	29.6148	9.43987e-17	2.13601e-14	28.5016	Large proline-rich protein	-	-
PaChr3g13287-t1_13287	5.25447	8.83968	26.8188	5.44101e-16	4.32024e-14	26.7455	Belongs to the FBPase class 1 family	-	-
PaChr3g12819-t1_12819	5.44933	8.21477	28.5545	1.79893e-16	2.20498e-14	27.7617	UDP-glucuronic acid decarboxylase	-	-
PaChr10g04696-t1_4696	5.49569	8.88018	22.4061	1.27396e-14	6.07252e-13	23.7404	#N/A	#N/A	#N/A
PaChr11g05952-t1_5952	5.74489	9.40914	28.8564	1.49372e-16	2.13601e-14	27.9879	-	-	-
PaChr2g10699-t1_10699	6.19463	9.58804	30.8706	4.52391e-17	2.13601e-14	29.107	mitochondrial import receptor subunit TOM20	-	-
PaCtg0375g26920-t1_26920	-0.57414	6.78814	-2.71528	0.0141624	0.0388222	-4.15244	voltage-gated potassium channel subunit beta	-	-
PaChr5g17758-t1_17758	-0.570261	7.72731	-2.60867	0.0177487	0.0478881	-4.42202	Stem-specific protein	-	-
PaChr7g21069-t1_21069	-0.563485	8.15022	-2.13888	0.0463695	0.108424	-5.34966	Xylem serine proteinase	-	-
PaChr10g04714-t1_4714	-0.555768	10.6148	-2.49857	0.0223481	0.0589991	-4.76637	Carrier of the growing fatty acid chain in fatty acid biosynthesis	-	-
PaChr2g09068-t1_9068	-0.549854	7.48236	-2.17533	0.043142	0.102537	-5.22785	Belongs to the heat shock protein 70 family	-	-
PaChr8g21817-t1_21817	-0.535528	8.34776	-2.49278	0.022619	0.059531	-4.70014	Component of the ubiquinol-cytochrome c reductase complex (complex III or cytochrome b-c1 complex), which is a respiratory chain that generates an electrochemical potential coupled to ATP synthesis	-	-
PaCtg0242g26205-t1_26205	-0.530695	7.04671	-2.44888	0.0247736	0.0646072	-4.68956	alpha-soluble NSF attachment protein	-	-
PaChr7g21107-t1_21107	-0.52133	7.32269	-2.4035	0.0272022	0.0700887	-4.79206	Peptidyl-prolyl cis-trans isomerase	-	-
PaChr9g24709-t1_24709	-0.509481	9.18162	-2.69378	0.014825	0.0405092	-4.3238	Outer envelope pore protein 16	-	-
PaChr6g19066-t1_19066	-0.500154	8.25276	-2.07258	0.052811	0.120832	-5.47629	Maspardin	-	-
PaCtg3776g40190-t1_40190	-0.498777	7.96324	-2.35757	0.0298853	0.0756389	-4.9315	Belongs to the carbohydrate kinase PfkB family	-	-
PaCtg6572g43026-t1_43026	-0.480166	7.57016	-2.10692	0.0493804	0.114509	-5.35646	Amidase 1-like	AMI1	-
PaCtg1733g34941-t1_34941	-0.480166	7.57016	-2.10692	0.0493804	0.114509	-5.35646	Amidase 1-like	AMI1	-
PaChr6g19092-t1_19092	-0.478287	9.77642	-2.51948	0.0213962	0.0570122	-4.68848	Removes the phosphate from trehalose 6-phosphate to produce free trehalose	-	-
PaCtg0555g28074-t1_28074	-0.462477	6.85294	-2.09436	0.0506108	0.117046	-5.3385	assists the folding of proteins upon ATP hydrolysis	-	-
PaCtg0711g29298-t1_29298	-0.460396	9.02623	-2.31097	0.0328582	0.0819544	-5.06721	The light-harvesting complex (LHC) functions as a light receptor, it captures and delivers excitation energy to photosystems with which it is closely associated	Lhcb2-1	-
PaChr1g02955-t1_2955	-0.449563	9.70715	-2.24572	0.0374837	0.0918885	-5.20764	40s ribosomal protein	-	-
PaChr1g02538-t1_2538	-0.441607	8.18915	-2.1388	0.0463772	0.108424	-5.35514	Hydroxyacylglutathione hydrolase C-terminus	-	-
PaChr7g20115-t1_20115	-0.43841	6.79315	-2.00771	0.0598886	0.132434	-5.48758	Belongs to the short-chain dehydrogenases reductases (SDR) family	-	-
PaChr5g16555-t1_16555	-0.438297	10.0517	-2.1491	0.0454429	0.106822	-5.39564	Belongs to the 14-3-3 family	-	-
PaChr7g21193-t1_21193	-0.413797	11.8908	-2.33093	0.0315525	0.0789273	-5.16952	Belongs to the phosphoglycerate kinase family	-	-
PaChr3g13361-t1_13361	-0.409193	8.58884	-2.11498	0.0486044	0.113322	-5.42085	At2g34160-like	-	-
PaCtg1711g34849-t1_34849	-0.406074	10.4533	-2.05195	0.054975	0.122835	-5.58627	Ras-related protein	-	-
PaChr4g15087-t1_15087	-0.406074	10.4533	-2.05195	0.054975	0.122835	-5.58627	Ras-related protein	-	-
PaCtg3830g40276-t1_40276	-0.404655	9.24923	-2.05821	0.054311	0.122628	-5.53035	Belongs to the universal ribosomal protein uS9 family	-	-
PaCtg0840g30126-t1_30126	-0.404655	9.24923	-2.05821	0.054311	0.122628	-5.53035	Belongs to the universal ribosomal protein uS9 family	-	-
PaCtg1165g32060-t1_32060	-0.396508	11.3625	-2.18483	0.0423353	0.10118	-5.39915	Belongs to the GroES chaperonin family	-	-
PaCtg2727g38038-t1_38038	-0.382651	11.7499	-2.05422	0.054734	0.122835	-5.66029	Belongs to the GroES chaperonin family	-	-
PaChr4g15070-t1_15070	-0.375342	11.1371	-2.08254	0.0517945	0.118823	-5.57101	Stromal 70 kDa heat shock-related protein	-	-
PaCtg1334g32998-t1_32998	0.371523	10.5778	2.16257	0.0442477	0.104874	-5.39667	Belongs to the CAP family	-	-
PaChr7g20540-t1_20540	0.3902	9.41088	2.05623	0.0545203	0.122778	-5.53809	The proteasome is a multicatalytic proteinase complex which is characterized by its ability to cleave peptides with Arg, Phe, Tyr, Leu, and Glu adjacent to the leaving group at neutral or slightly basic pH	-	-
PaChr4g14978-t1_14978	0.391439	9.9128	2.04715	0.0554906	0.123665	-5.57192	The proteasome is a multicatalytic proteinase complex which is characterized by its ability to cleave peptides with Arg, Phe, Tyr, Leu, and Glu adjacent to the leaving group at neutral or slightly basic pH	-	-
PaChr4g14756-t1_14756	0.394859	13.606	2.90244	0.00947823	0.0265762	-4.18952	Occurs in almost all aerobically respiring organisms and serves to protect cells from the toxic effects of hydrogen peroxide	-	-
PaChr5g18162-t1_18162	0.400085	11.9555	2.17629	0.0430594	0.102537	-5.46201	PPIases accelerate the folding of proteins. It catalyzes the cis-trans isomerization of proline imidic peptide bonds in oligopeptides	-	-
PaChr1g00598-t1_598	0.400389	9.30493	2.15273	0.0451185	0.106644	-5.36356	Biotin carboxyl carrier protein of acetyl-CoA carboxylase	-	-
PaCtg3080g38807-t1_38807	0.403343	12.1491	2.39117	0.0278994	0.0714558	-5.08057	adenosylhomocysteinase	SAHH	-
PaChr5g17640-t1_17640	0.406422	10.2118	2.06169	0.053944	0.122444	-5.55719	5-methyltetrahydropteroyltriglutamate--homocysteine methyltransferase	-	-
PaChr1g00428-t1_428	0.409197	10.3929	2.06236	0.0538739	0.122444	-5.5646	Clathrin is the major protein of the polyhedral coat of coated pits and vesicles	-	-
PaChr9g24194-t1_24194	0.420156	9.30416	2.08696	0.0513489	0.118116	-5.48109	Belongs to the EF-1-beta EF-1-delta family	-	-
PaChr5g16811-t1_16811	0.420156	9.30416	2.08696	0.0513489	0.118116	-5.48109	Belongs to the EF-1-beta EF-1-delta family	-	-
PaChr5g17865-t1_17865	0.439617	8.34056	2.15044	0.045323	0.106822	-5.34577	The proteasome is a multicatalytic proteinase complex which is characterized by its ability to cleave peptides with Arg, Phe, Tyr, Leu, and Glu adjacent to the leaving group at neutral or slightly basic pH	-	-
PaCtg4209g40842-t1_40842	0.441924	8.79834	2.19958	0.0411099	0.0990795	-5.2712	Pyruvate kinase	-	-
PaChr8g23368-t1_23368	0.444101	9.54954	2.01036	0.0595829	0.132099	-5.62284	Belongs to the mitochondrial carrier (TC 2.A.29) family	-	-
PaCtg0124g25625-t1_25625	0.447578	7.21183	2.19806	0.0412343	0.099101	-5.1688	This is a component of the ubiquinol-cytochrome c reductase complex (complex III or cytochrome b-c1 complex), which is part of the mitochondrial respiratory chain. This protein may mediate formation of the complex between cytochromes c and c1	-	-
PaCtg5758g42595-t1_42595	0.447963	11.1303	2.06422	0.0536787	0.122444	-5.60289	RuBisCO catalyzes two reactions the carboxylation of D- ribulose 1,5-bisphosphate, the primary event in carbon dioxide fixation, as well as the oxidative fragmentation of the pentose substrate in the photorespiration process. Both reactions occur simultaneously and in competition at the same active site	rbcL	-
PaCtg2127g36436-t1_36436	0.450844	10.4486	2.3951	0.0276752	0.0710939	-4.95684	fructose-bisphosphate aldolase	-	-
PaChr2g09983-t1_9983	0.455217	7.5523	2.19357	0.0416052	0.099713	-5.19897	GTP-binding protein that may be involved in cell development	-	-
PaChr12g07751-t1_7751	0.457105	9.16879	2.38394	0.0283162	0.07226	-4.93189	Belongs to the TPP enzyme family	-	-
PaChr2g09329-t1_9329	0.463838	8.93116	2.29008	0.0342785	0.0849246	-5.10502	cell division cycle protein 48	-	-
PaCtg1929g35636-t1_35636	0.47687	7.87516	2.34207	0.0308454	0.0776109	-4.95262	Belongs to the peroxidase family	-	-
PaCtg0533g27941-t1_27941	0.479578	7.70882	2.23868	0.0380171	0.0924042	-5.12946	ERAP1-like C-terminal domain	-	-
PaCtg0266g26304-t1_26304	0.479578	7.70882	2.23868	0.0380171	0.0924042	-5.12946	ERAP1-like C-terminal domain	-	-
PaCtg0266g26303-t1_26303	0.479578	7.70882	2.23868	0.0380171	0.0924042	-5.12946	ERAP1-like C-terminal domain	-	-
PaChr9g25313-t1_25313	0.483273	8.65231	2.43288	0.0256057	0.0663736	-4.83137	Belongs to the phosphohexose mutase family	-	-
PaCtg1350g33090-t1_33090	0.499189	9.69277	2.27354	0.035443	0.0873854	-5.15549	Belongs to the MIP aquaporin (TC 1.A.8) family	-	-
PaChr9g25277-t1_25277	0.505415	7.01369	2.01681	0.0588465	0.130804	-5.48084	3,4-dihydroxy-2-butanone kinase	-	-
PaChr9g25258-t1_25258	0.505494	8.27285	2.56323	0.0195266	0.0521925	-4.55834	formate-tetrahydrofolate	THFS	-
PaChr7g21476-t1_21476	0.508254	12.0317	2.74579	0.0132708	0.0367301	-4.36736	PPIases accelerate the folding of proteins. It catalyzes the cis-trans isomerization of proline imidic peptide bonds in oligopeptides	-	-
PaCtg1210g32313-t1_32313	0.52382	6.72524	2.51292	0.0216905	0.0576176	-4.55266	Interconversion of serine and glycine	-	-
PaChr7g21196-t1_21196	0.525089	9.42923	2.23341	0.0384209	0.0931219	-5.2209	The H protein shuttles the methylamine group of glycine from the P protein to the T protein	-	-
PaChr3g13587-t1_13587	0.52544	10.5347	2.76105	0.0128453	0.0356676	-4.23757	Tubulin is the major constituent of microtubules. It binds two moles of GTP, one at an exchangeable site on the beta chain and one at a non-exchangeable site on the alpha chain	TUBA	-
PaChr8g22000-t1_22000	0.531512	8.74725	2.35058	0.030315	0.0765007	-4.98992	mRNA cap-binding component of the eukaryotic translation initiation factor 3 (eIF-3) complex, which is involved in protein synthesis of a specialized repertoire of mRNAs and, together with other initiation factors, stimulates binding of mRNA and methionyl-tRNAi to the 40S ribosome. The eIF-3 complex specifically targets and initiates translation of a subset of mRNAs involved in cell proliferation…	-	-
PaChr7g21740-t1_21740	0.54057	9.44988	2.30563	0.0332164	0.0826078	-5.08749	Belongs to the beta-ketoacyl-ACP synthases family	KAS1	-
PaChr12g07384-t1_7384	0.546663	12.7365	3.34886	0.00356453	0.0104738	-3.16113	late embryogenesis abundant protein	-	-
PaChr7g21132-t1_21132	0.549983	7.52763	2.36483	0.0294453	0.0747456	-4.87938	Belongs to the universal ribosomal protein uS12 family	-	-
PaCtg0212g26011-t1_26011	0.556424	8.88975	3.01803	0.00737509	0.0210927	-3.649	Clathrin is the major protein of the polyhedral coat of coated pits and vesicles	-	-
PaChr9g25099-t1_25099	0.563326	9.62545	2.46959	0.0237339	0.0622744	-4.78028	acetyltransferase component of pyruvate dehydrogenase complex	-	-
PaChr1g01627-t1_1627	0.577443	7.86208	2.58904	0.018497	0.049595	-4.47349	Belongs to the cystatin family. Phytocystatin subfamily	-	-
PaCtg0124g25630-t1_25630	-0.499767	7.66227	-2.00006	0.0607763	0.133708	-5.55105	U6 snRNA-associated Sm-like protein	-	-
PaChr1g01507-t1_1507	-0.467286	7.41727	-1.84256	0.0818871	0.171364	-5.79651	Carrier of the growing fatty acid chain in fatty acid biosynthesis	-	-
PaCtg0755g29651-t1_29651	-0.438587	8.68026	-1.9309	0.0693619	0.148781	-5.74178	Tubulin is the major constituent of microtubules. It binds two moles of GTP, one at an exchangeable site on the beta chain and one at a non-exchangeable site on the alpha chain	-	-
PaCtg0326g26695-t1_26695	-0.436109	7.71226	-1.87657	0.0768465	0.161208	-5.76319	Belongs to the peptidase S10 family	-	-
PaChr11g06580-t1_6580	-0.431428	8.3999	-1.89625	0.0740567	0.157279	-5.78957	Bet1-like SNARE 1-1	-	-
PaChr5g17296-t1_17296	-0.417744	8.10199	-1.64579	0.117114	0.226826	-6.16478	soluble inorganic	-	-
PaCtg2017g36019-t1_36019	-0.399031	7.809	-1.89088	0.0748089	0.158094	-5.74841	Belongs to the aldehyde dehydrogenase family	-	-
PaChr9g25199-t1_25199	-0.399031	7.809	-1.89088	0.0748089	0.158094	-5.74841	Belongs to the aldehyde dehydrogenase family	-	-
PaChr9g24536-t1_24536	-0.393608	10.344	-1.69081	0.108073	0.21219	-6.1751	Belongs to the TCTP family	-	-
PaCtg0460g27395-t1_27395	-0.38968	8.29587	-1.57943	0.131608	0.247631	-6.27998	membrane-associated 30 kDa protein, chloroplastic	-	-
PaChr1g00795-t1_795	-0.389171	10.1366	-1.96805	0.0646247	0.140731	-5.71618	Ankyrin repeat domain-containing protein	-	-
PaChr2g10686-t1_10686	-0.387705	7.61417	-1.8232	0.0848847	0.176775	-5.84166	Dihydrolipoyllysine-residue succinyltransferase component of 2-oxoglutarate dehydrogenase complex	-	-
PaCtg1624g34500-t1_34500	-0.378804	8.80234	-1.946	0.0674005	0.145667	-5.71744	Heat shock cognate 70 kDa protein	-	-
PaChr1g02758-t1_2758	-0.376953	7.4343	-1.70771	0.104839	0.207675	-6.01127	Sorbitol dehydrogenase-like	-	-
PaChr5g18092-t1_18092	-0.375695	9.89007	-1.76752	0.0940484	0.190765	-6.03783	60s ribosomal protein	-	-
PaChr6g19724-t1_19724	-0.374626	8.29509	-1.89852	0.0737411	0.156997	-5.78088	Catalyzes the sequential NAD-dependent oxidations of L- histidinol to L-histidinaldehyde and then to L-histidine	HDH	-
PaChr5g16719-t1_16719	-0.360189	8.36818	-1.78739	0.0906839	0.186141	-5.96701	Belongs to the aldehyde dehydrogenase family	-	-
PaChr4g14718-t1_14718	-0.356034	6.966	-1.69274	0.1077	0.211943	-6.00826	ATP-dependent zinc metalloprotease FTSH	-	-
PaCtg1105g31693-t1_31693	-0.355476	7.66583	-1.53054	0.143226	0.265991	-6.29178	Photosystem II (PSII) is a light-driven water plastoquinone oxidoreductase that uses light energy to abstract electrons from H(2)O, generating O(2) and a proton gradient subsequently used for ATP formation. It consists of a core antenna complex that captures photons, and an electron transfer chain that converts photonic excitation into a charge separation. The D1 D2 (PsbA PsbA) reaction center he…	-	-
PaChr7g21139-t1_21139	-0.353745	10.3725	-1.64907	0.116435	0.226512	-6.23964	Belongs to the small GTPase superfamily. Arf family	-	-
PaChr1g03412-t1_3412	-0.35096	10.0657	-1.80018	0.0885748	0.182686	-5.99145	carrier protein transacylase	-	-
PaChr5g16175-t1_16175	-0.350753	8.9008	-1.5119	0.147876	0.273443	-6.3939	Nucleoside diphosphate kinase	NDPK2	-
PaChr9g24906-t1_24906	-0.349854	9.33637	-1.28554	0.214858	0.36577	-6.70197	Oxygen-evolving enhancer protein 1	-	-
PaCtg3103g38865-t1_38865	-0.340736	7.84084	-1.62662	0.121154	0.233596	-6.16797	Phosphoribosylaminoimidazole-succinocarboxamide synthase	-	-
PaCtg3916g40398-t1_40398	-0.338179	6.56815	-1.38925	0.181665	0.31875	-6.42823	Belongs to the peptidase M18 family	-	-
PaChr7g20787-t1_20787	-0.329373	9.49081	-1.59509	0.128057	0.243933	-6.28689	Enolase 1	-	-
PaCtg0302g26561-t1_26561	-0.320955	11.9215	-1.80387	0.0879741	0.182017	-6.09773	Belongs to the chaperonin (HSP60) family	-	-
PaChr8g22018-t1_22018	-0.319373	9.89371	-1.76863	0.0938579	0.190765	-6.0364	GTP-BINDING protein	-	-
PaChr6g18453-t1_18453	-0.319373	9.89371	-1.76863	0.0938579	0.190765	-6.0364	Ras-related protein	-	-
PaCtg2888g38411-t1_38411	-0.312823	10.5826	-1.43046	0.169676	0.304498	-6.56496	40S ribosomal protein	-	-
PaChr5g16822-t1_16822	-0.312638	7.01593	-1.50083	0.150695	0.278056	-6.29248	Mitochondrial outer membrane protein porin	VDAC5	-
PaChr7g20229-t1_20229	-0.30808	8.18667	-1.3629	0.189681	0.329509	-6.57168	SCP-2 sterol transfer family	-	-
PaCtg3564g39814-t1_39814	-0.306882	8.28769	-1.60308	0.126279	0.241846	-6.24657	Catalyzes the phosphorylation of D-fructose 6-phosphate to fructose 1,6-bisphosphate by ATP, the first committing step of glycolysis	-	-
PaChr2g11357-t1_11357	-0.306089	10.3481	-1.58892	0.129446	0.245176	-6.32738	Catalyzes the oxidative decarboxylation of 6- phosphogluconate to ribulose 5-phosphate and CO(2), with concomitant reduction of NADP to NADPH	-	-
PaChr6g19371-t1_19371	-0.304839	10.9011	-1.7436	0.0982428	0.197869	-6.1266	carboxymethylenebutenolidase homolog	-	-
PaCtg2099g36322-t1_36322	-0.30378	9.72534	-1.55549	0.137196	0.256457	-6.35372	Binds to actin and affects the structure of the cytoskeleton. At high concentrations, profilin prevents the polymerization of actin, whereas it enhances it at low concentrations	-	-
PaChr4g14627-t1_14627	-0.302983	10.0169	-1.48181	0.155645	0.282931	-6.46767	polyphenol oxidase	-	-
PaCtg1303g32863-t1_32863	-0.301416	7.32696	-1.42705	0.170644	0.304498	-6.41081	Coatomer subunit	-	-
PaChr7g20653-t1_20653	-0.300955	6.25864	-1.40922	0.175773	0.309677	-6.3957	Domain present in VPS-27, Hrs and STAM	-	-
PaChr8g23621-t1_23621	-0.300622	6.85828	-1.3019	0.209326	0.358486	-6.54982	component of the eukaryotic translation initiation factor 3 (eIF-3) complex, which is involved in protein synthesis of a specialized repertoire of mRNAs and, together with other initiation factors, stimulates binding of mRNA and methionyl-tRNAi to the 40S ribosome. The eIF-3 complex specifically targets and initiates translation of a subset of mRNAs involved in cell proliferation	-	-
PaChr7g21174-t1_21174	-0.296018	7.33716	-1.46839	0.159216	0.28881	-6.35504	F plasmid transfer operon protein	-	-
PaChr9g24139-t1_24139	-0.294069	7.39723	-1.32698	0.201065	0.346486	-6.54625	Belongs to the eukaryotic ribosomal protein eS7 family	-	-
PaCtg1350g33099-t1_33099	-0.293778	9.78782	-1.48556	0.154659	0.281735	-6.45523	Belongs to the actin-binding proteins ADF family	ADF7	-
PaChr7g21584-t1_21584	-0.293778	9.78782	-1.48556	0.154659	0.281735	-6.45523	Belongs to the actin-binding proteins ADF family	-	-
PaChr5g18204-t1_18204	-0.293778	9.78782	-1.48556	0.154659	0.281735	-6.45523	Belongs to the actin-binding proteins ADF family	ADF7	-
PaCtg0124g25629-t1_25629	-0.286279	8.43363	-1.38441	0.183117	0.319989	-6.56101	Belongs to the BolA IbaG family	-	-
PaChr8g22868-t1_22868	-0.286109	9.85641	-1.36519	0.188975	0.329509	-6.61984	heat shock protein	-	-
PaChr6g18817-t1_18817	-0.28273	10.6112	-1.42434	0.171413	0.304498	-6.57508	Heat shock protein	-	-
PaCtg0762g29669-t1_29669	-0.281488	10.1185	-1.54256	0.140293	0.261109	-6.38518	glutathione s-transferase	-	-
PaChr9g24531-t1_24531	-0.280928	6.85137	-1.15223	0.264265	0.430245	-6.72762	-	-	-
PaChr7g21021-t1_21021	-0.279915	7.24114	-1.3535	0.192611	0.333186	-6.50274	Exportin-2	-	-
PaChr7g20567-t1_20567	-0.273011	11.6237	-1.56073	0.135956	0.254695	-6.44205	Belongs to the heat shock protein 70 family	-	-
PaChr1g00639-t1_639	-0.272374	8.82572	-1.21526	0.239931	0.399216	-6.77898	Saposin (B) Domains	-	-
PaCtg3595g39866-t1_39866	-0.270872	9.83104	-1.36099	0.190274	0.329809	-6.6245	caffeoyl-CoA O-methyltransferase	-	-
PaChr6g19548-t1_19548	-0.268902	10.0717	-1.41959	0.172772	0.306278	-6.55445	Calcium-binding EF hand family protein	-	-
PaCtg0575g28207-t1_28207	-0.264419	5.97178	-1.07695	0.295693	0.465513	-6.79176	allene oxide cyclase	aoc	-
PaCtg0309g26606-t1_26606	-0.262138	12.093	-1.41734	0.17342	0.306792	-6.68715	Belongs to the phosphoglycerate kinase family	-	-
PaChr5g17690-t1_17690	-0.26209	12.045	-1.11232	0.280602	0.446673	-7.05512	receptor-like protein kinase	-	-
PaChr8g23021-t1_23021	-0.261381	7.75113	-1.10574	0.283365	0.450236	-6.83481	hsp70-Hsp90 organizing protein	-	-
PaChr1g01140-t1_1140	-0.260139	11.0778	-1.23268	0.233516	0.391322	-6.84629	ubiquitin-40S ribosomal protein	-	-
PaChr5g17086-t1_17086	-0.259178	10.3028	-1.20297	0.244536	0.404262	-6.83567	60S ribosomal Protein	-	-
PaChr2g10020-t1_10020	-0.257329	9.91635	-1.27012	0.220179	0.373346	-6.74202	glutathione s-transferase	-	-
PaChr1g00698-t1_698	-0.252325	9.72901	-1.32345	0.20221	0.347687	-6.66906	non-green plastid inner envelope membrane protein	-	-
PaChr12g07778-t1_7778	-0.251846	10.1448	-1.24186	0.230189	0.38802	-6.78337	Belongs to the 14-3-3 family	-	-
PaCtg0700g29188-t1_29188	-0.251765	8.22061	-1.23332	0.233284	0.391322	-6.73753	Belongs to the citrate synthase family	-	-
PaChr5g16481-t1_16481	-0.249373	10.6164	-1.42468	0.171316	0.304498	-6.57499	Belongs to the carbohydrate kinase PfkB family	-	-
PaChr7g20433-t1_20433	-0.248861	9.49663	-1.05127	0.307011	0.474775	-6.97498	Belongs to the peptidase S10 family	-	-
PaChr5g17633-t1_17633	-0.248529	6.61109	-1.1194	0.277651	0.443621	-6.75602	Belongs to the class-I aminoacyl-tRNA synthetase family	-	-
PaChr5g16689-t1_16689	-0.246735	11.4256	-1.29997	0.209974	0.358879	-6.78001	GTP-binding protein involved in nucleocytoplasmic transport. Required for the import of protein into the nucleus and also for RNA export. Involved in chromatin condensation and control of cell cycle	-	-
PaCtg0291g26439-t1_26439	-0.246192	7.75089	-1.14566	0.266905	0.432937	-6.79056	Mitochondrial import receptor subunit	-	-
PaCtg2081g36244-t1_36244	-0.245601	7.49977	-1.17188	0.256488	0.419175	-6.7405	Glutamyl endopeptidase	-	-
PaChr2g08356-t1_8356	-0.243262	11.3375	-1.27322	0.2191	0.372254	-6.8083	Belongs to the heat shock protein 70 family	-	-
PaCtg1448g33662-t1_33662	-0.241439	10.2698	-1.11579	0.279151	0.445188	-6.93309	Endoribonuclease L-PSP	-	-
PaChr6g19523-t1_19523	-0.239541	11.4823	-1.25954	0.223887	0.378885	-6.83353	6-phosphogluconolactonase	-	-
PaCtg0827g30083-t1_30083	-0.236961	8.03287	-1.18621	0.250924	0.410865	-6.77363	Belongs to the aldehyde dehydrogenase family	-	-
PaChr5g16395-t1_16395	-0.236634	7.99325	-0.994653	0.333058	0.497846	-6.97536	Cleavage site for pathogenic type III effector avirulence factor Avr	-	-
PaChr5g17789-t1_17789	-0.235519	12.6523	-1.59947	0.127081	0.24284	-6.48541	Produces ATP from ADP in the presence of a proton gradient across the membrane	ATPB	-
PaCtg3317g39325-t1_39325	-0.232413	10.6434	-1.07876	0.294904	0.465124	-6.99569	aldo-keto reductase	-	-
PaChr11g06465-t1_6465	-0.231865	9.43651	-1.02989	0.316669	0.484317	-6.99462	alcohol dehydrogenase	ADH1	-
PaChr8g21803-t1_21803	-0.231782	7.04869	-0.903065	0.37839	0.547485	-6.99039	Belongs to the BolA IbaG family	-	-
PaChr8g23754-t1_23754	-0.229513	9.59722	-1.21484	0.240088	0.399216	-6.79707	26S proteasome non-ATPase regulatory subunit	-	-
PaCtg0673g29035-t1_29035	-0.229169	8.7928	-1.128	0.274096	0.439579	-6.87881	guanosine nucleotide diphosphate dissociation inhibitor	-	-
PaChr8g21930-t1_21930	-0.228854	8.39163	-1.19838	0.246274	0.40546	-6.79128	malic enzyme	-	-
PaChr9g24128-t1_24128	-0.221281	4.86089	-1.05673	0.304578	0.474138	-6.8167	Belongs to the major facilitator superfamily. Sugar transporter (TC 2.A.1.1) family	-	-
PaChr5g16853-t1_16853	-0.221237	12.0966	-1.3866	0.182458	0.319489	-6.72851	peroxiredoxin activity	TPx1	-
PaChr5g16490-t1_16490	-0.22051	9.85906	-1.15462	0.26331	0.429505	-6.87658	Glutathione S-transferase DHAR3	DHAR2	-
PaCtg1001g31094-t1_31094	-0.219991	10.2895	-1.04621	0.309279	0.475558	-7.00813	Multiprotein-bridging factor	-	-
PaChr6g19140-t1_19140	-0.219991	10.2895	-1.04621	0.309279	0.475558	-7.00813	Multiprotein-bridging factor	-	-
PaChr5g16110-t1_16110	-0.219979	6.57291	-0.986813	0.336783	0.501667	-6.89322	Belongs to the alpha-IPM synthase homocitrate synthase family	-	-
PaCtg1913g35570-t1_35570	-0.219687	10.9684	-1.07956	0.294557	0.465124	-7.01504	aldo-keto reductase	-	-
PaCtg0967g30890-t1_30890	-0.219202	9.30279	-1.20403	0.244135	0.404262	-6.79846	assists the folding of proteins upon ATP hydrolysis	-	-
PaCtg1244g32494-t1_32494	-0.215959	10.8459	-1.03499	0.314346	0.481624	-7.05516	aldo-keto reductase	-	-
PaCtg1161g32030-t1_32030	-0.214671	9.55708	-1.1431	0.267937	0.432937	-6.87807	This protein promotes the GTP-dependent binding of aminoacyl-tRNA to the A-site of ribosomes during protein biosynthesis	-	-
PaCtg0806g29975-t1_29975	-0.21352	6.51647	-0.800903	0.433608	0.602826	-7.05912	Sucrose-cleaving enzyme that provides UDP-glucose and fructose for various metabolic pathways	SUS1	GT4
PaChr1g00732-t1_732	-0.21137	9.4119	-1.12807	0.274068	0.439579	-6.8889	Belongs to the ubiquitin-conjugating enzyme family	-	-
PaChr7g20075-t1_20075	-0.209969	7.1691	-0.9114	0.374101	0.542193	-6.98893	60S ribosomal Protein	-	-
PaCtg0863g30255-t1_30255	-0.207874	9.76489	-0.925154	0.367095	0.533843	-7.11009	60S ribosomal Protein	-	-
PaChr5g17891-t1_17891	-0.206494	13.4396	-1.36279	0.189717	0.329509	-6.89223	Belongs to the phosphoglycerate kinase family	-	-
PaChr10g04925-t1_4925	-0.202505	10.5524	-0.952349	0.353505	0.518473	-7.11692	Belongs to the small GTPase superfamily. SAR1 family	-	-
PaChr5g16182-t1_16182	-0.202498	8.58489	-0.921754	0.368818	0.535441	-7.08771	Signal-recognition-particle assembly has a crucial role in targeting secretory proteins to the rough endoplasmic reticulum membrane	-	-
PaChr7g20684-t1_20684	-0.201779	9.44948	-0.940431	0.359417	0.525349	-7.08311	Ras-related protein	-	-
PaCtg2459g37382-t1_37382	-0.199239	8.95337	-1.05105	0.30711	0.474775	-6.96222	Belongs to the pyruvate kinase family	-	-
PaCtg2194g36636-t1_36636	-0.199239	8.95337	-1.05105	0.30711	0.474775	-6.96222	Belongs to the pyruvate kinase family	-	-
PaChr9g24463-t1_24463	-0.196199	7.66885	-0.957052	0.351189	0.517105	-6.97964	Isocitrate dehydrogenase NAD regulatory subunit	-	-
PaChr5g16844-t1_16844	-0.196199	7.66885	-0.957052	0.351189	0.517105	-6.97964	Isocitrate dehydrogenase NAD regulatory subunit	-	-
PaCtg0240g26154-t1_26154	-0.195076	10.8739	-1.09328	0.288654	0.457792	-6.99553	polyphenol oxidase	-	-
PaChr9g24676-t1_24676	-0.193368	9.10571	-1.04105	0.311604	0.478275	-6.97387	hsp70-binding protein	-	-
PaChr1g02816-t1_2816	-0.192112	6.95369	-0.725271	0.477588	0.643458	-7.1326	Fas-associated factor	-	-
PaChr9g25243-t1_25243	-0.187114	10.3591	-1.02419	0.319284	0.486582	-7.03389	Biotin carboxylase	-	-
PaChr8g22790-t1_22790	-0.17867	8.80618	-0.883004	0.388848	0.559784	-7.12412	Belongs to the ubiquitin-conjugating enzyme family	UBC13	-
PaChr2g09502-t1_9502	-0.176878	8.02103	-0.739237	0.469272	0.637081	-7.20193	Belongs to the mitochondrial carrier (TC 2.A.29) family	-	-
PaCtg1650g34601-t1_34601	-0.175942	8.83452	-0.80657	0.430418	0.602444	-7.18958	Belongs to the cytochrome b5 family	-	-
PaChr5g16037-t1_16037	-0.175905	9.89719	-0.840016	0.411892	0.586076	-7.19046	Catalytic subunit of the peripheral V1 complex of vacuolar ATPase (V-ATPase). V-ATPase is responsible for acidifying a variety of intracellular compartments in eukaryotic cells	-	-
PaChr7g20579-t1_20579	-0.173296	9.74576	-0.858972	0.401624	0.575281	-7.16895	protein membrane anchor	SDH6	-
PaChr6g19121-t1_19121	-0.171777	11.5492	-1.0137	0.324128	0.49048	-7.11216	Belongs to the 14-3-3 family	-	-
PaChr5g15696-t1_15696	-0.171777	11.5492	-1.0137	0.324128	0.49048	-7.11216	Belongs to the 14-3-3 family	-	-
PaChr6g18903-t1_18903	-0.169099	9.72398	-0.724843	0.477844	0.643458	-7.27615	Belongs to the universal ribosomal protein uS19 family	RPS15	-
PaCtg3005g38649-t1_38649	-0.166646	8.36976	-0.803214	0.432305	0.602733	-7.18461	Serine--tRNA	-	-
PaChr4g14658-t1_14658	-0.165924	7.88139	-0.842073	0.41077	0.585449	-7.10356	Phosphoribosylformylglycinamidine cyclo-ligase	-	-
PaCtg0962g30860-t1_30860	-0.165783	8.30398	-0.857662	0.402328	0.575329	-7.13452	26S proteasome non-ATPase regulatory subunit	-	-
PaChr4g14965-t1_14965	-0.162994	7.87046	-0.827379	0.418831	0.592021	-7.11483	Belongs to the GPI family	-	-
PaCtg0762g29673-t1_29673	-0.162334	10.3671	-0.803812	0.431968	0.602733	-7.23665	glutathione s-transferase	-	-
PaCtg5269g42176-t1_42176	-0.160104	9.6051	-0.746595	0.464926	0.633185	-7.25506	CBS domain-containing protein CBSX3	-	-
PaCtg3451g39599-t1_39599	-0.160104	9.6051	-0.746595	0.464926	0.633185	-7.25506	CBS domain-containing protein CBSX3	-	-
PaCtg3451g39597-t1_39597	-0.160104	9.6051	-0.746595	0.464926	0.633185	-7.25506	CBS domain-containing protein CBSX3	-	-
PaChr6g18618-t1_18618	-0.159771	9.70129	-0.829169	0.417843	0.5916	-7.19275	Serine hydrolase involved in the detoxification of formaldehyde	-	CE1
PaCtg1139g31877-t1_31877	-0.159371	11.1785	-0.948208	0.355551	0.520585	-7.15639	Biotin carboxylase	-	-
PaChr7g21381-t1_21381	-0.157967	7.86756	-0.62815	0.537776	0.701411	-7.26257	ntmc2t4,ntmc2type4	NTMC2T4.1	-
PaChr8g22787-t1_22787	-0.153939	11.4891	-0.901373	0.379265	0.547827	-7.21542	Belongs to the 14-3-3 family	-	-
PaChr7g21713-t1_21713	-0.152946	9.06253	-0.653783	0.521498	0.687319	-7.30476	protein At2g39795, mitochondrial-like	-	-
PaChr12g07557-t1_7557	-0.143904	10.3233	-0.667678	0.512789	0.680791	-7.33672	Catalyzes the reaction of cyanate with bicarbonate to produce ammonia and carbon dioxide	CYN	-
PaChr4g15186-t1_15186	-0.1438	12.2908	-0.634005	0.534034	0.700225	-7.50077	disulfide-isomerase	PDIL1-1	-
PaChr7g21749-t1_21749	-0.143643	10.9842	-0.798605	0.434906	0.602826	-7.28061	Universal stress protein	-	-
PaCtg3216g39127-t1_39127	-0.141004	8.94263	-0.633532	0.534335	0.700225	-7.31742	40s ribosomal protein	-	-
PaChr2g10173-t1_10173	-0.136149	8.7479	-0.596882	0.558002	0.71779	-7.33992	Belongs to the thioredoxin family	-	-
PaChr7g20638-t1_20638	-0.133471	9.35167	-0.578038	0.570383	0.726096	-7.35928	disulfide-isomerase	PDIL1-1	-
PaChr9g24859-t1_24859	-0.130741	5.80889	-0.4437	0.662534	0.795041	-7.27842	Subunit of the integral membrane V0 complex of vacuolar ATPase. Vacuolar ATPase is responsible for acidifying a variety of intracellular compartments in eukaryotic cells, thus providing most of the energy required for transport processes in the vacuolar system	-	-
PaChr8g22161-t1_22161	-0.130662	10.8856	-0.597373	0.557681	0.71779	-7.41972	FAM10 family protein At4g22670-like	-	-
PaChr9g23952-t1_23952	-0.129163	8.57267	-0.516317	0.611903	0.757594	-7.38546	-	-	-
PaChr8g22231-t1_22231	-0.12648	7.83988	-0.5637	0.579898	0.734152	-7.29923	Copper chaperone for superoxide	CCS	-
PaChr2g10063-t1_10063	-0.122558	10.1279	-0.659787	0.517724	0.683396	-7.33488	Belongs to the universal ribosomal protein uS7 family	-	-
PaChr5g15784-t1_15784	-0.122481	9.57928	-0.589048	0.563132	0.722398	-7.36203	CobW/HypB/UreG, nucleotide-binding domain	UREG	-
PaCtg1036g31302-t1_31302	-0.122367	7.75095	-0.627938	0.537912	0.701411	-7.25128	T-complex protein 1 subunit	CCT3	-
PaChr9g24534-t1_24534	-0.120533	8.74474	-0.435076	0.668666	0.801279	-7.42645	Belongs to the glycosyl hydrolase 1 family	-	GH1
PaCtg0148g25737-t1_25737	-0.11598	6.69418	-0.53416	0.599751	0.745777	-7.24608	Belongs to the heat shock protein 70 family	-	-
PaChr4g15168-t1_15168	-0.110214	6.64382	-0.521367	0.608452	0.755501	-7.25158	Glutathione S-transferase zeta	GSTZ1	-
PaCtg1188g32206-t1_32206	-0.109005	6.2382	-0.48752	0.63176	0.775459	-7.2613	Elongation factor	-	-
PaCtg3382g39468-t1_39468	-0.107571	10.0216	-0.570446	0.575411	0.73033	-7.38872	Belongs to the universal ribosomal protein uL14 family	-	-
PaChr9g24524-t1_24524	-0.106414	6.55889	-0.459879	0.651096	0.791276	-7.28071	eukaryotic translation initiation factor 2	EIF2S3	-
PaChr5g16597-t1_16597	-0.103075	8.47003	-0.490859	0.629442	0.774837	-7.39709	salicylic acid-binding protein 2-like	-	-
PaCtg0955g30813-t1_30813	-0.10052	7.99059	-0.487484	0.631786	0.775459	-7.35736	ATP-dependent Clp protease proteolytic subunit	-	-
PaCtg1337g33026-t1_33026	-0.0998326	9.24198	-0.480411	0.636708	0.777092	-7.40917	Catalyzes the formation of S-adenosylmethionine from methionine and ATP	-	-
PaCtg1088g31593-t1_31593	-0.0974559	13.3786	-0.718267	0.48179	0.6459	-7.54919	glutathione s-transferase	DHAR1	-
PaCtg0940g30719-t1_30719	-0.0940053	7.90582	-0.483723	0.634401	0.775459	-7.34944	exocyst complex component	SEC10	-
PaChr7g20479-t1_20479	-0.0921195	8.23635	-0.46468	0.647719	0.788288	-7.39591	polyphenol oxidase	-	-
PaChr5g16138-t1_16138	-0.0908359	7.49466	-0.410133	0.686537	0.816988	-7.34774	Belongs to the adenylate kinase family	-	-
PaChr10g04638-t1_4638	-0.0884439	8.74104	-0.455457	0.654214	0.793939	-7.41698	ATP-dependent Clp protease proteolytic	-	-
PaChr8g21950-t1_21950	-0.0879255	7.23076	-0.3894	0.701538	0.829786	-7.33969	26S proteasome non-ATPase regulatory subunit 2	-	-
PaCtg0502g27780-t1_27780	-0.0867492	9.42498	-0.451516	0.656998	0.794099	-7.42964	Belongs to the peptidase A1 family	-	-
PaChr5g15761-t1_15761	-0.0861263	8.12212	-0.424191	0.676441	0.808337	-7.40297	Calcyclin-binding	-	-
PaChr6g19986-t1_19986	-0.0850228	9.34103	-0.449245	0.658604	0.794771	-7.42737	Quinone oxidoreductase	-	-
PaChr6g19585-t1_19585	-0.0848245	9.06439	-0.446746	0.660374	0.795041	-7.42249	Pyruvate dehydrogenase E1 component subunit	-	-
PaChr5g15642-t1_15642	-0.0847091	8.25716	-0.373801	0.712908	0.831679	-7.43755	Malate dehydrogenase	-	-
PaChr4g14681-t1_14681	-0.0832311	6.82612	-0.362876	0.720914	0.838136	-7.3305	Belongs to the GST superfamily	-	-
PaChr8g23327-t1_23327	-0.0825352	12.768	-0.544866	0.592517	0.739999	-7.60166	Transaldolase	-	-
PaCtg0632g28648-t1_28648	-0.0814992	7.88089	-0.37566	0.71155	0.831679	-7.39506	Respiratory-chain NADH dehydrogenase, 49 Kd subunit	-	-
PaChr8g22927-t1_22927	-0.0812887	7.55856	-0.378798	0.709258	0.831679	-7.36536	RNA recognition motif. (a.k.a. RRM, RBD, or RNP domain)	-	-
PaChr7g20714-t1_20714	-0.0764059	8.16829	-0.341169	0.736917	0.846419	-7.44126	Ras-related protein	-	-
PaCtg0875g30334-t1_30334	-0.0746106	9.21686	-0.411938	0.685237	0.816574	-7.44027	Belongs to the D-isomer specific 2-hydroxyacid dehydrogenase family	-	-
PaCtg3492g39684-t1_39684	-0.0736242	13.3401	-0.540949	0.595159	0.742218	-7.66029	Glutathione S-transferase	DHAR1	-
PaCtg3108g38883-t1_38883	-0.0713387	10.6926	-0.38859	0.702127	0.829786	-7.51403	Phosphorylase is an important allosteric enzyme in carbohydrate metabolism. Enzymes from different sources differ in their regulatory mechanisms and in their natural substrates. However, all known phosphorylases share catalytic and structural properties	-	GT35
PaChr7g21448-t1_21448	-0.0701771	9.65073	-0.325793	0.748329	0.853811	-7.49024	mitotic nuclear envelope reassembly	-	-
PaCtg0944g30740-t1_30740	-0.0699092	7.85223	-0.344231	0.734652	0.846082	-7.40383	Belongs to the AAA ATPase family	-	-
PaChr5g17129-t1_17129	-0.0699092	7.85223	-0.344231	0.734652	0.846082	-7.40383	Belongs to the AAA ATPase family	-	-
PaCtg3076g38798-t1_38798	-0.0676233	7.14816	-0.255013	0.801597	0.89437	-7.3806	Ribosome-recycling factor	-	-
PaCtg1244g32496-t1_32496	-0.0672403	11.6286	-0.357719	0.724704	0.840265	-7.57746	aldo-keto reductase	-	-
PaCtg1349g33079-t1_33079	-0.0658666	12.2918	-0.379901	0.708453	0.831679	-7.6346	ATP synthase 24 kDa subunit	-	-
PaChr8g23681-t1_23681	-0.0637229	8.07639	-0.330327	0.744957	0.852231	-7.43473	ubiquitin carboxyl-terminal hydrolase	-	-
PaChr6g18897-t1_18897	-0.0635003	10.32	-0.351286	0.729443	0.84348	-7.50329	hydrolase	UAH	-
PaCtg2433g37330-t1_37330	-0.0601843	10.5411	-0.279514	0.783029	0.882837	-7.5406	Plastocyanin-like domain	-	-
PaCtg2564g37636-t1_37636	-0.0592935	9.00635	-0.288762	0.776055	0.878437	-7.48279	Belongs to the peroxidase family. Classical plant (class III) peroxidase subfamily	-	-
PaCtg1906g35535-t1_35535	-0.0592813	8.40225	-0.3212	0.751749	0.855439	-7.46671	Belongs to the serpin family	-	-
PaChr8g21797-t1_21797	-0.0580059	9.77474	-0.252909	0.803197	0.894574	-7.51712	Benzyl alcohol	-	-
PaCtg2145g36498-t1_36498	-0.0563847	11.1806	-0.315856	0.755736	0.858837	-7.56599	FabA-like domain	-	-
PaCtg2802g38214-t1_38214	-0.0554344	7.63158	-0.249168	0.806045	0.894678	-7.41359	Belongs to the heat shock protein 70 family	-	-
PaCtg1543g34052-t1_34052	-0.0541748	10.5287	-0.282007	0.781147	0.881874	-7.53894	acetyltransferase component of pyruvate dehydrogenase complex	-	-
PaChr4g14968-t1_14968	-0.0530383	12.1001	-0.323938	0.74971	0.854251	-7.63596	Belongs to the 14-3-3 family	-	-
PaCtg4752g41573-t1_41573	-0.0515334	9.53227	-0.27378	0.787363	0.885396	-7.50153	Fk506-binding protein	-	-
PaCtg4256g40911-t1_40911	-0.049892	10.6139	-0.275108	0.786359	0.885396	-7.54743	Glycine--tRNA ligase 1	-	-
PaCtg0225g26066-t1_26066	-0.048463	8.19232	-0.242512	0.811119	0.898251	-7.4739	UPF0678 fatty acid-binding protein-like protein	-	-
PaChr12g07241-t1_7241	-0.0459835	9.66877	-0.238797	0.813954	0.899965	-7.51673	The proteasome is a multicatalytic proteinase complex which is characterized by its ability to cleave peptides with Arg, Phe, Tyr, Leu, and Glu adjacent to the leaving group at neutral or slightly basic pH	PAE1	-
PaCtg1381g33263-t1_33263	-0.0456658	10.5223	-0.257412	0.799773	0.893497	-7.54543	methylthioribose	-	-
PaChr11g05551-t1_5551	-0.0421873	6.85858	-0.179536	0.859518	0.928799	-7.38381	Phosphorylase is an important allosteric enzyme in carbohydrate metabolism. Enzymes from different sources differ in their regulatory mechanisms and in their natural substrates. However, all known phosphorylases share catalytic and structural properties	-	GT35
PaCtg0555g28075-t1_28075	-0.0420867	9.54711	-0.231043	0.819881	0.903027	-7.51349	assists the folding of proteins upon ATP hydrolysis	-	-
PaChr5g15895-t1_15895	-0.0402408	11.0023	-0.222062	0.82676	0.908272	-7.58559	Belongs to the chaperonin (HSP60) family	-	-
PaChr8g21916-t1_21916	-0.0397584	12.233	-0.242199	0.811357	0.898251	-7.67361	Nucleoside diphosphate kinase	NDPK1	-
PaCtg4171g40770-t1_40770	-0.038419	9.413	-0.202633	0.841689	0.914138	-7.51422	heat shock protein	HSP81-3	-
PaChr7g20179-t1_20179	-0.0314562	11.8473	-0.183754	0.856256	0.926441	-7.6477	Belongs to the 14-3-3 family	-	-
PaChr5g16880-t1_16880	-0.0312662	11.1856	-0.169161	0.867552	0.935125	-7.6035	Enoyl- acyl-carrier-protein reductase NADH	-	-
PaCtg0703g29220-t1_29220	-0.0276371	11.9469	-0.169973	0.866922	0.935125	-7.66031	Catalyzes the conversion of hemimercaptal, formed from methylglyoxal and glutathione, to S-lactoylglutathione	-	-
PaCtg0434g27227-t1_27227	-0.0263018	7.09062	-0.118932	0.906643	0.957063	-7.40437	Mitochondrial outer membrane protein porin of 34	-	-
PaChr4g15062-t1_15062	-0.0255731	8.45406	-0.131019	0.89721	0.954701	-7.51392	Protein TIC 40, chloroplastic-like	-	-
PaChr5g15699-t1_15699	-0.0250399	11.1235	-0.135667	0.893586	0.952419	-7.60658	phosphoenolpyruvate carboxylase	PPC1	-
PaChr5g18227-t1_18227	-0.0242873	9.19004	-0.128639	0.899066	0.954701	-7.51975	anthranilate phosphoribosyltransferase	-	-
PaChr9g23977-t1_23977	-0.024161	9.73814	-0.109153	0.914286	0.962524	-7.54314	negative regulation of cytokinin-activated signaling pathway	-	-
PaChr5g17959-t1_17959	-0.0233191	11.3485	-0.123304	0.90323	0.956566	-7.61708	ubiquitin-NEDD8-like protein	-	-
PaChr9g25005-t1_25005	-0.0215315	11.1902	-0.122104	0.904167	0.956566	-7.61088	heat shock protein	-	-
PaChr9g24519-t1_24519	-0.0193885	9.72239	-0.0969561	0.92383	0.970191	-7.54387	60S ribosomal protein	-	-
PaCtg0273g26314-t1_26314	-0.0183331	7.45363	-0.0740586	0.941779	0.974254	-7.42993	Ferredoxins are iron-sulfur proteins that transfer electrons in a wide variety of metabolic reactions	-	-
PaChr7g20715-t1_20715	-0.017965	9.11852	-0.0948415	0.925486	0.970742	-7.52262	DNA damage-inducible protein	-	-
PaCtg1710g34845-t1_34845	-0.0160264	8.85	-0.0673395	0.947052	0.974254	-7.52354	glutathione s-transferase	-	-
PaChr5g17041-t1_17041	-0.0152243	5.91051	-0.0632831	0.950237	0.974254	-7.37981	Belongs to the terpene cyclase mutase family	CAS1	-
PaCtg0482g27596-t1_27596	-0.0140526	10.1356	-0.0743527	0.941548	0.974254	-7.55842	Belongs to the MIP aquaporin (TC 1.A.8) family	-	-
PaChr6g19354-t1_19354	-0.0139019	11.109	-0.0627967	0.950619	0.974254	-7.61364	Belongs to the eukaryotic ribosomal protein P1 P2 family	-	-
PaChr5g17440-t1_17440	-0.0120574	10.1004	-0.063106	0.950376	0.974254	-7.55834	40s ribosomal protein	-	-
PaCtg2461g37396-t1_37396	-0.0109793	8.34318	-0.057281	0.954951	0.974254	-7.51588	allene oxide cyclase	aoc	-
PaChr5g17504-t1_17504	-0.0109166	9.15566	-0.0598296	0.952949	0.974254	-7.52595	Catalyzes the attachment of alanine to tRNA(Ala) in a two-step reaction alanine is first activated by ATP to form Ala- AMP and then transferred to the acceptor end of tRNA(Ala). Also edits incorrectly charged tRNA(Ala) via its editing domain	-	-
PaCtg6303g42898-t1_42898	-0.0108423	9.16788	-0.057806	0.954539	0.974254	-7.52628	PB1 domain containing protein, expressed	-	-
PaCtg0597g28339-t1_28339	-0.00923663	13.2733	-0.0556283	0.956249	0.97442	-7.80479	Belongs to the GST superfamily	-	-
PaCtg1205g32285-t1_32285	-0.00575777	8.74223	-0.0281286	0.977868	0.992912	-7.52509	Ubiquitin receptor	-	-
PaCtg1404g33428-t1_33428	-0.0044741	12.4923	-0.0261691	0.97941	0.993302	-7.72973	Metacaspase	-	-
PaCtg0641g28774-t1_28774	-0.00391307	7.23722	-0.0190082	0.985043	0.995485	-7.41921	Fumarate hydratase	-	-
PaChr9g24757-t1_24757	-0.00326948	9.06172	-0.016048	0.987372	0.996376	-7.52672	Belongs to the universal ribosomal protein uS8 family	-	-
PaCtg2091g36287-t1_36287	-0.00104146	9.02058	-0.00519666	0.995911	0.998936	-7.5266	Ubiquitin receptor	-	-
PaCtg1979g35846-t1_35846	-0.000967388	11.7133	-0.00587572	0.995376	0.998936	-7.65232	heat shock	-	-
PaChr8g23027-t1_23027	-0.000152471	9.3184	-0.000768172	0.999396	0.999396	-7.53208	3-oxoacyl- acyl-carrier-protein synthase	-	-
PaCtg0597g28341-t1_28341	0.000607155	13.0995	0.00361308	0.997157	0.998936	-7.78905	Belongs to the GST superfamily	-	-
PaCtg3572g39827-t1_39827	0.00127126	8.5999	0.00283132	0.997772	0.998936	-7.5251	Tropinone reductase homolog	-	-
PaChr12g07440-t1_7440	0.00156146	9.25204	0.00808551	0.993637	0.998936	-7.5299	Belongs to the MIP aquaporin (TC 1.A.8) family	-	-
PaChr6g19216-t1_19216	0.002618	8.64647	0.0134604	0.989408	0.996376	-7.52514	citrate synthase	-	-
PaChr5g15744-t1_15744	0.002618	8.64647	0.0134604	0.989408	0.996376	-7.52514	citrate synthase	-	-
PaCtg0672g29009-t1_29009	0.00412035	10.0066	0.0222203	0.982516	0.994102	-7.55785	Belongs to the D-isomer specific 2-hydroxyacid dehydrogenase family	-	-
PaCtg0747g29580-t1_29580	0.00454034	10.1814	0.0226202	0.982202	0.994102	-7.56237	Belongs to the eukaryotic ribosomal protein P1 P2 family	-	-
PaCtg0736g29483-t1_29483	0.00858938	11.0192	0.0445312	0.96497	0.980977	-7.61118	Enoyl- acyl-carrier-protein reductase NADH 1, chloroplastic-like	-	-
PaChr5g18108-t1_18108	0.00938334	13.3838	0.0641587	0.949549	0.974254	-7.81555	This protein promotes the GTP-dependent binding of aminoacyl-tRNA to the A-site of ribosomes during protein biosynthesis	-	-
PaChr7g20157-t1_20157	0.0103084	12.338	0.0613296	0.951771	0.974254	-7.71294	Belongs to the 14-3-3 family	-	-
PaChr4g15416-t1_15416	0.0103084	12.338	0.0613296	0.951771	0.974254	-7.71294	Belongs to the 14-3-3 family	-	-
PaChr9g24819-t1_24819	0.0108121	8.68919	0.0530763	0.958254	0.975305	-7.52386	Isovaleryl-CoA dehydrogenase	IVD	-
PaCtg3367g39441-t1_39441	0.0113645	9.82425	0.0622202	0.951072	0.974254	-7.55044	Belongs to the AAA ATPase family	RPT5B	-
PaChr6g19122-t1_19122	0.0119033	10.6333	0.061852	0.951361	0.974254	-7.58668	Phosphoenolpyruvate carboxylase	-	-
PaCtg1034g31296-t1_31296	0.0132698	8.06421	0.0624496	0.950891	0.974254	-7.4885	threonine-tRNA ligase	-	-
PaCtg1501g33859-t1_33859	0.016143	8.8464	0.0808247	0.936471	0.97393	-7.52247	Belongs to the small Tim family	-	-
PaChr7g20812-t1_20812	0.016143	8.8464	0.0808247	0.936471	0.97393	-7.52247	Belongs to the small Tim family	-	-
PaCtg5333g42239-t1_42239	0.0181535	7.33936	0.0883697	0.930556	0.971878	-7.42114	Subunit of the peripheral V1 complex of vacuolar ATPase essential for assembly or catalytic function. V-ATPase is responsible for acidifying a variety of intracellular compartments in eukaryotic cells	-	-
PaCtg0746g29563-t1_29563	0.0182879	7.84769	0.0882511	0.930649	0.971878	-7.46135	Sucrose-cleaving enzyme that provides UDP-glucose and fructose for various metabolic pathways	SUS1	GT4
PaCtg2673g37889-t1_37889	0.0185209	6.68548	0.0784572	0.938328	0.974254	-7.39129	Belongs to the UDP-glycosyltransferase family	-	GT1
PaChr8g22163-t1_22163	0.0195198	10.864	0.106805	0.916122	0.963275	-7.59892	mitochondrial intermediate peptidase	-	-
PaChr8g23400-t1_23400	0.0197595	6.5081	0.0876766	0.931099	0.971878	-7.38601	Dihydrolipoyllysine-residue succinyltransferase component of 2-oxoglutarate dehydrogenase complex	-	-
PaChr5g16027-t1_16027	0.0198843	10.7763	0.113255	0.911079	0.960326	-7.59262	isoform X1	-	-
PaChr11g06262-t1_6262	0.0224495	8.49381	0.118645	0.906867	0.957063	-7.51659	Prolyl endopeptidase-like	-	-
PaChr5g16759-t1_16759	0.0244115	7.13998	0.0862299	0.932233	0.971879	-7.41039	Phosphatidylinositol 3,4,5-trisphosphate 3-phosphatase and dual-specificity protein phosphatase	-	-
PaChr5g18104-t1_18104	0.0258873	12.181	0.157187	0.876843	0.93924	-7.68623	Belongs to the TRAFAC class dynamin-like GTPase superfamily. Dynamin Fzo YdjA family	-	-
PaChr5g16527-t1_16527	0.02733	6.57128	0.0927125	0.927154	0.971304	-7.38696	methylesterase 11	-	-
PaCtg0786g29872-t1_29872	0.0278301	12.0851	0.139228	0.890813	0.950643	-7.67934	Belongs to the eukaryotic ribosomal protein P1 P2 family	-	-
PaChr4g15407-t1_15407	0.0287134	6.1841	0.124394	0.902378	0.956566	-7.37654	cytochrome c oxidase	-	-
PaChr7g20063-t1_20063	0.0292634	9.68116	0.149041	0.883174	0.943666	-7.53551	Malate dehydrogenase	MDH	-
PaChr5g18307-t1_18307	0.03001	10.4255	0.163663	0.871816	0.937366	-7.55957	Universal stress protein	-	-
PaChr9g25193-t1_25193	0.0305721	9.11149	0.152841	0.88022	0.941682	-7.51498	phosphoglucomutase	-	-
PaCtg0703g29224-t1_29224	0.0311862	12.0036	0.164173	0.87142	0.937366	-7.66709	Belongs to the mitochondrial carrier (TC 2.A.29) family	-	-
PaCtg5190g42092-t1_42092	0.0346234	8.29495	0.160103	0.874579	0.937986	-7.5007	Nascent polypeptide-associated complex subunit beta	-	-
PaCtg1398g33402-t1_33402	0.0346234	8.29495	0.160103	0.874579	0.937986	-7.5007	Nascent polypeptide-associated complex subunit beta	-	-
PaCtg4050g40598-t1_40598	0.0350958	6.53898	0.128949	0.898824	0.954701	-7.38201	carboxylesterase 8	-	-
PaChr8g23486-t1_23486	0.0381564	9.48593	0.202805	0.841557	0.914138	-7.51726	PPIases accelerate the folding of proteins. It catalyzes the cis-trans isomerization of proline imidic peptide bonds in oligopeptides	-	-
PaChr6g18412-t1_18412	0.0383931	8.91068	0.195849	0.846917	0.917494	-7.506	Belongs to the AAA ATPase family	RPT1A	-
PaChr9g25349-t1_25349	0.0389381	8.52301	0.210899	0.83533	0.91301	-7.50113	Fumarylacetoacetase	-	-
PaCtg1303g32872-t1_32872	0.0398484	10.815	0.207864	0.837664	0.913493	-7.57919	Belongs to the MIP aquaporin (TC 1.A.8) family	-	-
PaChr11g05469-t1_5469	0.0403061	10.0735	0.207555	0.837901	0.913493	-7.53714	Ras-related protein	-	-
PaChr6g18762-t1_18762	0.0409971	8.13327	0.217022	0.830626	0.910188	-7.47391	Stomatin-like protein 2	-	-
PaChr9g23992-t1_23992	0.041029	12.5337	0.196062	0.846753	0.917494	-7.71389	Carrier of the growing fatty acid chain in fatty acid biosynthesis	-	-
PaChr9g24442-t1_24442	0.0423884	8.08728	0.222111	0.826722	0.908272	-7.4674	DEAD-box ATP-dependent RNA helicase	-	-
PaChr4g14642-t1_14642	0.0430366	9.27788	0.202661	0.841668	0.914138	-7.50913	assists the folding of proteins upon ATP hydrolysis	-	-
PaCtg1438g33599-t1_33599	0.0431448	11.7519	0.264756	0.794198	0.888425	-7.61921	Belongs to the heat shock protein 70 family	-	-
PaChr5g16321-t1_16321	0.0432729	8.82537	0.233006	0.818379	0.902532	-7.4973	chloroplastic-like	-	-
PaChr5g16899-t1_16899	0.0444026	10.1458	0.233647	0.817889	0.902532	-7.53294	60s ribosomal protein	-	-
PaChr5g16039-t1_16039	0.045648	6.97978	0.212466	0.834125	0.912856	-7.38258	4-hydroxy-3-methylbut-2-en-1-yl diphosphate synthase	-	-
PaCtg0597g28338-t1_28338	0.0471019	12.6155	0.286463	0.777787	0.879237	-7.69892	Belongs to the GST superfamily	-	-
PaChr9g24320-t1_24320	0.0492754	8.03414	0.252031	0.803866	0.894574	-7.45348	26S proteasome non-ATPase regulatory subunit	-	-
PaCtg2094g36307-t1_36307	0.0498318	10.6864	0.220213	0.828178	0.908666	-7.56726	Auxin-repressed 12.5 kDa	-	-
PaChr8g22921-t1_22921	0.0499879	9.63097	0.267774	0.791911	0.887023	-7.50748	Belongs to the universal ribosomal protein uS19 family	-	-
PaChr8g22134-t1_22134	0.0512412	8.76351	0.249687	0.80565	0.894678	-7.49284	3-oxoacyl- acyl-carrier-protein synthase	-	-
PaChr6g19400-t1_19400	0.0534932	9.45863	0.268362	0.791465	0.887023	-7.49989	CBS domain	-	-
PaCtg4035g40574-t1_40574	0.0539532	13.1338	0.374001	0.712762	0.831679	-7.71904	malic enzyme	-	-
PaChr9g24831-t1_24831	0.0559329	13.2089	0.375981	0.711315	0.831679	-7.72574	This protein promotes the GTP-dependent binding of aminoacyl-tRNA to the A-site of ribosomes during protein biosynthesis	-	-
PaCtg3171g39012-t1_39012	0.0582554	9.28467	0.268576	0.791303	0.887023	-7.49308	Catalyzes the conversion of inosine 5'-phosphate (IMP) to xanthosine 5'-phosphate (XMP), the first committed and rate- limiting step in the de novo synthesis of guanine nucleotides, and therefore plays an important role in the regulation of cell growth	-	-
PaChr7g20982-t1_20982	0.0598603	9.84671	0.303	0.765356	0.867471	-7.50503	Belongs to the cysteine synthase cystathionine beta- synthase family	OASA1	-
PaCtg1205g32291-t1_32291	0.0612252	11.5213	0.344612	0.73437	0.846082	-7.5734	Belongs to the 14-3-3 family	-	-
PaChr6g18700-t1_18700	0.0620596	10.2464	0.325995	0.748179	0.853811	-7.50912	Belongs to the eukaryotic ribosomal protein P1 P2 family	-	-
PaChr7g21640-t1_21640	0.0631733	11.8375	0.382326	0.706685	0.831679	-7.58783	triosephosphate isomerase	-	-
PaCtg2293g36917-t1_36917	0.0637039	10.8596	0.339701	0.738004	0.846534	-7.54404	isoflavone	-	-
PaChr2g08612-t1_8612	0.0654481	9.62338	0.342164	0.736181	0.846419	-7.48339	glycine-rich RNA-binding	GRP1	-
PaCtg3759g40157-t1_40157	0.0672862	9.24337	0.33727	0.739805	0.847467	-7.47008	Belongs to the ubiquitin-conjugating enzyme family	-	-
PaChr8g23005-t1_23005	0.0686714	9.69173	0.367368	0.717618	0.835436	-7.47684	The proteasome is a multicatalytic proteinase complex which is characterized by its ability to cleave peptides with Arg, Phe, Tyr, Leu, and Glu adjacent to the leaving group at neutral or slightly basic pH	PBF1	-
PaCtg0621g28505-t1_28505	0.0688148	11.4828	0.380158	0.708266	0.831679	-7.55718	UTP-glucose-1-phosphate uridylyltransferase	UGP	-
PaChr2g10403-t1_10403	0.0690106	7.22847	0.30923	0.760689	0.863321	-7.36878	Dehydrogenase	-	-
PaCtg0713g29311-t1_29311	0.0763216	9.85907	0.404646	0.690494	0.820559	-7.46785	Belongs to the DEAD box helicase family	-	-
PaCtg1425g33533-t1_33533	0.0764096	7.58381	0.373099	0.713422	0.831679	-7.36951	NADP-dependent D-sorbitol-6-phosphate dehydrogenase-like	-	-
PaCtg0241g26161-t1_26161	0.0779484	8.73671	0.360788	0.722447	0.838782	-7.45725	Calnexin homolog	-	-
PaCtg0148g25750-t1_25750	0.0790606	9.70044	0.402384	0.692128	0.821364	-7.4631	Belongs to the universal ribosomal protein uS13 family	-	-
PaChr6g18765-t1_18765	0.0791781	9.94241	0.443795	0.662467	0.795041	-7.45319	Cinnamyl alcohol dehydrogenase	-	-
PaChr2g08391-t1_8391	0.0803259	9.28748	0.352301	0.728694	0.84348	-7.46601	Glutathione S-transferase	GSTT1	-
PaChr1g01565-t1_1565	0.0814276	8.67166	0.39206	0.699606	0.829091	-7.44475	Belongs to the EF-1-beta EF-1-delta family	-	-
PaCtg0868g30303-t1_30303	0.0828769	10.1951	0.42941	0.672708	0.804998	-7.46659	Belongs to the pyruvate kinase family	-	-
PaChr5g16163-t1_16163	0.0832461	7.92315	0.415047	0.683001	0.815042	-7.38334	Component of the cytosolic iron-sulfur (Fe-S) protein assembly (CIA) machinery. Required for maturation of extramitochondrial Fe-S proteins. Functions as Fe-S scaffold, mediating the de novo assembly of an Fe-S cluster and its transfer to target apoproteins. Essential for embryo development	NBP35	-
PaCtg2075g36226-t1_36226	0.0845934	11.455	0.491288	0.629145	0.774837	-7.50492	2-cys peroxiredoxin BAS1	-	-
PaCtg1897g35512-t1_35512	0.0847329	7.60517	0.380649	0.707908	0.831679	-7.3682	Belongs to the glycosyl hydrolase 31 family	-	GH31
PaCtg0437g27247-t1_27247	0.0856662	10.7854	0.452735	0.656136	0.794099	-7.49258	Methyltransferase	-	-
PaChr9g24333-t1_24333	0.0857865	9.56011	0.451341	0.657121	0.794099	-7.4355	Belongs to the ubiquitin-conjugating enzyme family	-	-
PaChr8g22337-t1_22337	0.0876256	9.58176	0.468475	0.645055	0.786161	-7.42824	Cytochrome b5	-	-
PaChr6g18775-t1_18775	0.0918192	12.9904	0.551178	0.588272	0.73868	-7.61963	Belongs to the actin family	-	-
PaChr5g15849-t1_15849	0.0919171	7.77763	0.445862	0.661001	0.795041	-7.35479	DEAD-box ATP-dependent RNA helicase	-	-
PaCtg3722g40099-t1_40099	0.0942799	9.8293	0.493498	0.627614	0.774837	-7.42531	Quinone oxidoreductase	-	-
PaChr7g21345-t1_21345	0.0947816	9.7798	0.492445	0.628343	0.774837	-7.42411	Belongs to the class-III pyridoxal-phosphate-dependent aminotransferase family	-	-
PaCtg1346g33070-t1_33070	0.0976243	11.3179	0.583765	0.566605	0.723491	-7.44606	Elongation factor 2	-	-
PaChr7g20592-t1_20592	0.100905	10.5412	0.518986	0.610078	0.756426	-7.44097	Electron carrier protein. The oxidized form of the cytochrome c heme group can accept an electron from the heme group of the cytochrome c1 subunit of cytochrome reductase. Cytochrome c then transfers this electron to the cytochrome oxidase complex, the final protein carrier in the mitochondrial electron-transport chain	-	-
PaChr5g17433-t1_17433	0.104312	9.69971	0.557598	0.583971	0.735752	-7.38565	Belongs to the universal ribosomal protein uL1 family	-	-
PaChr5g16560-t1_16560	0.104312	9.69971	0.557598	0.583971	0.735752	-7.38565	Belongs to the universal ribosomal protein uL1 family	-	-
PaChr8g22731-t1_22731	0.107091	7.75581	0.483629	0.634466	0.775459	-7.33456	Quinone oxidoreductase	-	-
PaCtg1801g35203-t1_35203	0.108743	8.53874	0.555458	0.585404	0.736475	-7.3635	Nudix hydrolase	-	-
PaChr9g25208-t1_25208	0.108897	7.84985	0.484078	0.634154	0.775459	-7.34333	Belongs to the universal ribosomal protein uL15 family	-	-
PaChr5g18233-t1_18233	0.11048	10.582	0.606811	0.551536	0.712677	-7.39289	Geranylgeranyl transferase type-1 subunit	-	-
PaChr5g16003-t1_16003	0.110876	12.0422	0.639477	0.530549	0.698176	-7.47223	Malate dehydrogenase	-	-
PaCtg4501g41233-t1_41233	0.110896	8.03593	0.538231	0.596995	0.743428	-7.33579	proline--tRNA ligase	-	-
PaChr5g17674-t1_17674	0.111245	8.28556	0.563345	0.580134	0.734152	-7.34749	Phosphatidylglycerol phosphatidylinositol transfer	-	-
PaCtg0154g25857-t1_25857	0.112689	10.5584	0.621684	0.541925	0.705572	-7.3817	Monodehydroascorbate reductase	-	-
PaChr5g17604-t1_17604	0.113992	9.55705	0.546811	0.591208	0.739441	-7.3859	Belongs to the cysteine synthase cystathionine beta- synthase family	OASA1	-
PaChr5g15980-t1_15980	0.114859	9.51256	0.550208	0.588924	0.73868	-7.38206	60S ribosomal protein	-	-
PaCtg5711g42563-t1_42563	0.114951	8.69374	0.583697	0.56665	0.723491	-7.34777	Belongs to the class-III pyridoxal-phosphate-dependent aminotransferase family	-	-
PaCtg2625g37748-t1_37748	0.116026	8.39968	0.580407	0.568819	0.725181	-7.34479	Encoded by	CAD	-
PaChr5g17887-t1_17887	0.124668	8.63879	0.618427	0.544023	0.70723	-7.32606	Peroxisomal 2,4-dienoyl-CoA	-	-
PaChr5g16156-t1_16156	0.124924	11.8794	0.723799	0.478469	0.643458	-7.39675	Belongs to the glyceraldehyde-3-phosphate dehydrogenase family	GAPDH	-
PaChr5g16424-t1_16424	0.126994	8.87352	0.66611	0.513768	0.680791	-7.29537	Catalyzes the oxidative decarboxylation of 6- phosphogluconate to ribulose 5-phosphate and CO(2), with concomitant reduction of NADP to NADPH	-	-
PaChr5g15757-t1_15757	0.127396	8.40716	0.609592	0.549732	0.711418	-7.32715	Belongs to the isocitrate and isopropylmalate dehydrogenases family	IDH	-
PaChr6g19091-t1_19091	0.127821	7.77819	0.560227	0.582214	0.7357	-7.29525	Belongs to the glycosyl hydrolase 32 family	-	GH32
PaChr5g17190-t1_17190	0.128633	6.83615	0.570634	0.575286	0.73033	-7.23025	Belongs to the nonaspanin (TM9SF) (TC 9.A.2) family	-	-
PaChr9g24945-t1_24945	0.128813	8.2131	0.58615	0.565036	0.723491	-7.32747	4-hydroxy-3-methylbut-2-enyl diphosphate reductase	-	-
PaChr5g17937-t1_17937	0.129534	8.47343	0.67435	0.508638	0.677657	-7.28674	Elongation factor	-	-
PaChr2g08387-t1_8387	0.129686	8.96423	0.631911	0.53537	0.700225	-7.31856	Tubulin is the major constituent of microtubules. It binds two moles of GTP, one at an exchangeable site on the beta chain and one at a non-exchangeable site on the alpha chain	-	-
PaCtg5309g42213-t1_42213	0.130681	10.727	0.664206	0.514958	0.680791	-7.36624	V-type proton ATPase catalytic subunit A	VHA-A	-
PaChr5g17061-t1_17061	0.130681	10.727	0.664206	0.514958	0.680791	-7.36624	V-type proton ATPase catalytic subunit	-	-
PaChr5g16633-t1_16633	0.132626	6.288	0.602823	0.554128	0.71495	-7.19701	Belongs to the enoyl-CoA hydratase isomerase family	-	-
PaCtg2155g36528-t1_36528	0.133594	11.9782	0.806857	0.430257	0.602444	-7.34188	Aldehyde dehydrogenase family	-	-
PaChr5g17031-t1_17031	0.13418	9.41375	0.69905	0.493434	0.65945	-7.28216	At2g17340-like	-	-
PaChr9g25122-t1_25122	0.135524	9.54931	0.757139	0.45874	0.629758	-7.24464	The proteasome is a multicatalytic proteinase complex which is characterized by its ability to cleave peptides with Arg, Phe, Tyr, Leu, and Glu adjacent to the leaving group at neutral or slightly basic pH	PAA1	-
PaCtg1192g32215-t1_32215	0.137133	10.8715	0.737882	0.470075	0.637163	-7.32265	Belongs to the aldehyde dehydrogenase family	AMADH2	-
PaCtg0132g25679-t1_25679	0.137331	7.98362	0.702242	0.491489	0.657874	-7.22483	Sulfite reductase	SIR	-
PaChr5g17513-t1_17513	0.138326	13.0664	0.58884	0.563268	0.722398	-7.60485	Abscisic stress-ripening protein	-	-
PaChr8g23301-t1_23301	0.139389	9.27086	0.668428	0.512321	0.680791	-7.29851	Calnexin homolog	-	-
PaChr3g13006-t1_13006	0.140175	9.64277	0.612053	0.548138	0.711418	-7.35043	Catalyzes the oxidative decarboxylation of 6- phosphogluconate to ribulose 5-phosphate and CO(2), with concomitant reduction of NADP to NADPH	-	-
PaCtg0719g29368-t1_29368	0.142251	11.9712	0.860316	0.400902	0.575207	-7.29598	Aldehyde dehydrogenase family	-	-
PaCtg3344g39384-t1_39384	0.142296	10.5431	0.772744	0.449679	0.621295	-7.27268	Heat shock cognate 70 kDa protein	-	-
PaChr5g17158-t1_17158	0.142496	9.85847	0.749343	0.463309	0.633185	-7.26255	eukaryotic translation initiation factor	-	-
PaCtg0998g31070-t1_31070	0.142996	10.1733	0.769396	0.451614	0.622965	-7.25606	Belongs to the zinc-containing alcohol dehydrogenase family. Class-III subfamily	-	-
PaChr6g18650-t1_18650	0.14771	5.66039	0.692402	0.4975	0.663849	-7.13239	Aminotransferase class I and II	-	-
PaChr7g21129-t1_21129	0.147897	10.8423	0.824749	0.420284	0.592452	-7.25179	Belongs to the universal ribosomal protein uL5 family	-	-
PaChr2g11109-t1_11109	0.14858	8.81999	0.766105	0.45352	0.624591	-7.2219	transport protein	-	-
PaCtg1355g33128-t1_33128	0.152207	7.59363	0.741553	0.467901	0.636227	-7.15841	Isocitrate dehydrogenase (NAD	-	-
PaCtg1721g34900-t1_34900	0.154399	6.41264	0.610582	0.549091	0.711418	-7.19426	malic enzyme	-	-
PaCtg0786g29873-t1_29873	0.154468	12.1694	0.995645	0.332589	0.497846	-7.18979	Monodehydroascorbate reductase	-	-
PaCtg1711g34851-t1_34851	0.154562	11.1803	0.866731	0.397469	0.571237	-7.23089	Belongs to the universal ribosomal protein uL5 family	-	-
PaCtg1960g35778-t1_35778	0.155333	7.32194	0.732325	0.473377	0.640508	-7.14651	glucose-6-phosphate phosphate translocator	-	-
PaChr5g18310-t1_18310	0.158027	9.44147	0.731218	0.474036	0.640508	-7.25979	kDa class I heat shock	-	-
PaChr9g24646-t1_24646	0.158287	7.46516	0.548996	0.589738	0.73868	-7.27659	Belongs to the small GTPase superfamily. SAR1 family	-	-
PaCtg1531g34012-t1_34012	0.158303	11.5037	0.97046	0.344647	0.509841	-7.15145	Belongs to the heat shock protein 70 family	-	-
PaChr9g23902-t1_23902	0.158494	10.3186	0.760095	0.457015	0.628396	-7.26895	Heat shock factor-binding protein 1-like	-	-
PaCtg1474g33743-t1_33743	0.160696	9.95553	0.795249	0.436805	0.604482	-7.22941	V-type proton ATPase catalytic subunit A	VHA-A	-
PaChr9g25062-t1_25062	0.160887	8.23228	0.83073	0.416983	0.591358	-7.15184	Belongs to the glycosyl hydrolase 2 family	-	-
PaCtg1334g33001-t1_33001	0.161037	9.977	0.802457	0.432732	0.602733	-7.22417	Flavoprotein (FP) subunit of succinate dehydrogenase (SDH) that is involved in complex II of the mitochondrial electron transport chain and is responsible for transferring electrons from succinate to ubiquinone (coenzyme Q)	SDH1-2	-
PaCtg0090g25560-t1_25560	0.162266	7.85711	0.633051	0.534642	0.700225	-7.25827	Belongs to the ATPase B chain family	-	-
PaCtg1188g32207-t1_32207	0.162622	11.2219	0.955159	0.35212	0.517327	-7.15141	Elongation factor 2	-	-
PaCtg3658g39987-t1_39987	0.163123	12.4665	0.886818	0.386844	0.557836	-7.32205	Belongs to the eukaryotic ribosomal protein P1 P2 family	-	-
PaCtg0419g27180-t1_27180	0.166946	7.59794	0.799235	0.43455	0.602826	-7.11353	Belongs to the ALAD family	HEMB	-
PaCtg1215g32332-t1_32332	0.166984	8.02114	0.750062	0.462886	0.633185	-7.19374	Belongs to the MIP aquaporin (TC 1.A.8) family	-	-
PaCtg2775g38145-t1_38145	0.166999	12.2706	0.984668	0.337808	0.501816	-7.21076	Annexin repeats	-	-
PaChr1g00915-t1_915	0.168797	10.3649	0.719575	0.481004	0.645855	-7.30191	glycine-rich protein	-	-
PaCtg0820g30024-t1_30024	0.171284	12.0402	0.984154	0.338053	0.501816	-7.1881	Annexin repeats	-	-
PaCtg4226g40864-t1_40864	0.172329	8.04708	0.834551	0.414884	0.589355	-7.12875	Bifunctional purine biosynthesis protein	-	-
PaChr6g18420-t1_18420	0.172846	8.19479	0.820594	0.422587	0.594392	-7.15664	Embryo-specific protein 3, (ATS3)	-	-
PaCtg1528g33991-t1_33991	0.17907	10.668	1.01832	0.321986	0.488962	-7.0605	The pyruvate dehydrogenase complex catalyzes the overall conversion of pyruvate to acetyl-CoA and CO(2)	-	-
PaCtg4696g41507-t1_41507	0.182922	11.084	1.00172	0.329726	0.496324	-7.10059	Glycine--tRNA ligase 1	-	-
PaCtg1543g34061-t1_34061	0.186212	9.86876	0.996691	0.332094	0.497846	-7.04495	Pyruvate kinase	-	-
PaCtg2886g38406-t1_38406	0.192593	10.829	1.07068	0.298428	0.468959	-7.01718	Heat shock cognate 70 kDa protein	-	-
PaChr11g06470-t1_6470	0.193165	8.27777	0.936306	0.361479	0.527465	-7.06132	Acyl- acyl-carrier-protein desaturase	-	-
PaChr8g23357-t1_23357	0.202777	7.03394	0.824328	0.420517	0.592452	-7.0583	Belongs to the ClpA ClpB family	-	-
PaCtg4007g40535-t1_40535	0.203192	6.52315	0.934742	0.362263	0.527711	-6.94202	Cupin superfamily (DUF985)	-	-
PaCtg3364g39429-t1_39429	0.203382	7.85655	0.981723	0.339218	0.502675	-6.97306	serine protease	-	-
PaChr2g08834-t1_8834	0.204873	10.0515	0.852212	0.405266	0.578566	-7.18445	-	-	-
PaChr8g23595-t1_23595	0.205131	8.27689	1.06423	0.301258	0.470908	-6.9336	beta-galactosidase	-	-
PaChr4g15179-t1_15179	0.205131	8.27689	1.06423	0.301258	0.470908	-6.9336	beta-galactosidase	BGAL10	-
PaChr8g22167-t1_22167	0.205226	11.7678	1.1373	0.27029	0.435698	-6.99998	Transketolase	-	-
PaCtg0326g26672-t1_26672	0.209588	10.5857	1.13639	0.270661	0.435698	-6.92863	Belongs to the pyruvate kinase family	-	-
PaChr12g07992-t1_7992	0.20983	9.78428	0.956692	0.351367	0.517105	-7.08106	Belongs to the eukaryotic ribosomal protein P1 P2 family	-	-
PaChr8g23100-t1_23100	0.211346	9.10985	1.02423	0.319265	0.486582	-6.99116	Peptidase dimerisation domain	-	-
PaChr2g08804-t1_8804	0.214538	10.6303	1.0626	0.30198	0.471088	-7.01192	Binds to actin and affects the structure of the cytoskeleton. At high concentrations, profilin prevents the polymerization of actin, whereas it enhances it at low concentrations	-	-
PaCtg2722g38019-t1_38019	0.215431	10.3313	1.2003	0.245545	0.405149	-6.8397	Ribosomal protein P0 is the functional equivalent of E.coli protein L10	-	-
PaCtg0840g30133-t1_30133	0.219035	8.04459	1.01	0.325847	0.491348	-6.96577	Binds the poly(A) tail of mRNA	-	-
PaChr5g16748-t1_16748	0.219035	8.04459	1.01	0.325847	0.491348	-6.96577	Binds the poly(A) tail of mRNA	-	-
PaChr1g03595-t1_3595	0.221795	7.23294	0.807874	0.429686	0.602444	-7.08228	2-alkenal reductase (NADP( )-dependent)-like	-	-
PaCtg0375g26917-t1_26917	0.22263	10.6664	0.993343	0.333678	0.497906	-7.08536	Belongs to the small heat shock protein (HSP20) family	-	-
PaCtg2070g36206-t1_36206	0.224857	8.90354	0.997409	0.331755	0.497846	-7.01662	NADH dehydrogenase (Ubiquinone) 1 alpha subcomplex subunit 5	-	-
PaCtg0389g26980-t1_26980	0.225059	10.014	1.08545	0.292012	0.462263	-6.95742	ATP synthase subunit gamma	-	-
PaChr6g19552-t1_19552	0.227455	10.0391	1.20805	0.242626	0.402655	-6.82027	Belongs to the pyruvate kinase family	-	-
PaChr9g25229-t1_25229	0.228571	8.7736	1.05569	0.30504	0.474138	-6.95667	omega-amidase activity	-	-
PaCtg0672g28998-t1_28998	0.234517	9.3189	1.14374	0.267679	0.432937	-6.86816	Serine threonine-protein phosphatase 2A 65 kDa regulatory subunit A	-	-
PaChr5g17126-t1_17126	0.234517	9.3189	1.14374	0.267679	0.432937	-6.86816	Serine threonine-protein phosphatase 2A 65 kDa regulatory subunit A	-	-
PaChr10g04826-t1_4826	0.235697	7.89008	1.06411	0.301315	0.470908	-6.89304	Malignant T-cell-amplified sequence 1 homolog	-	-
PaCtg0820g30028-t1_30028	0.236201	10.7378	1.21733	0.239162	0.399216	-6.84643	Annexin repeats	-	-
PaChr5g17387-t1_17387	0.239671	12.5882	1.21655	0.239451	0.399216	-6.99008	fructose-bisphosphate aldolase	-	-
PaChr2g09993-t1_9993	0.240663	8.18754	1.11953	0.277597	0.443621	-6.86558	Ectonucleotide pyrophosphatase phosphodiesterase family member	-	-
PaCtg1255g32570-t1_32570	0.24295	8.09006	1.04777	0.308577	0.475558	-6.93206	Belongs to the endosulfine family	-	-
PaChr8g22867-t1_22867	0.243415	9.10383	1.3078	0.207359	0.355828	-6.668	40S ribosomal protein	-	-
PaChr7g20688-t1_20688	0.2621	6.87886	1.02289	0.319878	0.486623	-6.86736	Belongs to the endosulfine family	-	-
PaChr1g03194-t1_3194	0.264018	9.62427	1.45341	0.163283	0.294321	-6.49349	Belongs to the GPI family	-	-
PaCtg2185g36619-t1_36619	0.266332	10.4506	1.49623	0.15188	0.279641	-6.46563	At2g17340-like	-	-
PaChr5g15851-t1_15851	0.277713	7.56561	1.23441	0.232884	0.391322	-6.6722	malic enzyme	-	-
PaCtg0820g30027-t1_30027	0.278381	12.2558	1.51852	0.14621	0.270946	-6.56374	Annexin repeats	-	-
PaChr5g16644-t1_16644	0.278667	10.9413	1.42605	0.170925	0.304498	-6.59356	Belongs to the protein disulfide isomerase family	-	-
PaChr7g21498-t1_21498	0.28088	9.60548	1.41292	0.174696	0.308414	-6.54753	glycine-rich protein	-	-
PaCtg2626g37754-t1_37754	0.287383	7.48523	1.24921	0.227552	0.384329	-6.64852	ribonuclease III activity	NFD2	-
PaCtg0912g30587-t1_30587	0.296957	10.0184	1.48607	0.154525	0.281735	-6.46181	Belongs to the DEAD box helicase family	-	-
PaChr7g20786-t1_20786	0.301626	8.8965	1.58487	0.130366	0.245832	-6.28889	Enolase 1 chloroplastic	-	-
PaCtg0955g30817-t1_30817	0.302237	8.5976	1.19731	0.246678	0.40546	-6.79838	Universal stress protein	-	-
PaChr5g17856-t1_17856	0.302733	10.1525	1.4285	0.170229	0.304498	-6.54517	Catalyzes the conversion of inosine 5'-phosphate (IMP) to xanthosine 5'-phosphate (XMP), the first committed and rate- limiting step in the de novo synthesis of guanine nucleotides, and therefore plays an important role in the regulation of cell growth	-	-
PaChr1g01559-t1_1559	0.30553	8.40417	1.39218	0.180791	0.317866	-6.54931	Nascent polypeptide-associated complex subunit alpha-like	-	-
PaCtg0278g26370-t1_26370	0.307423	8.80161	1.43453	0.168525	0.303134	-6.5005	NADH-ubiquinone reductase complex 1 MLRQ subunit	-	-
PaCtg0697g29166-t1_29166	0.310235	9.45044	1.65443	0.115332	0.225409	-6.19684	Aspartate aminotransferase	-	-
PaCtg0955g30807-t1_30807	0.31266	9.93162	1.60827	0.125134	0.24019	-6.28356	Belongs to the TPP enzyme family	-	-
PaChr3g12358-t1_12358	0.3131	7.98436	1.61121	0.124488	0.239486	-6.20555	Belongs to the TRAFAC class dynamin-like GTPase superfamily. Dynamin Fzo YdjA family	-	-
PaChr1g02461-t1_2461	0.313643	8.31762	1.55079	0.138315	0.257987	-6.32499	NADH dehydrogenase ubiquinone 1 alpha subcomplex subunit 9	-	-
PaCtg3796g40219-t1_40219	0.315012	7.53578	1.19499	0.247562	0.406134	-6.71664	Anthranilate synthase	-	-
PaCtg0434g27223-t1_27223	0.317055	8.65693	1.64784	0.116688	0.226512	-6.19419	Aspartate aminotransferase	-	-
PaChr2g08654-t1_8654	0.319505	8.95283	1.75236	0.0966878	0.195196	-6.03461	At2g34160-like	-	-
PaChr8g22189-t1_22189	0.321958	12.3875	1.78603	0.0909108	0.186161	-6.17265	phosphopyruvate hydratase activity	-	-
PaChr3g12295-t1_12295	0.329224	10.9605	1.73628	0.0995575	0.199993	-6.14118	Catalytic subunit of pyrophosphate--fructose 6-phosphate 1-phosphotransferase. Catalyzes the phosphorylation of D-fructose 6-phosphate, the first committing step of glycolysis. Uses inorganic phosphate (PPi) as phosphoryl donor instead of ATP like common ATP-dependent phosphofructokinases (ATP-PFKs), which renders the reaction reversible, and can thus function both in glycolysis and gluconeogenes…	PFP-BETA	-
PaChr5g16682-t1_16682	0.329269	10.4969	1.76958	0.0936956	0.190765	-6.06	Acyl-protein thioesterase 2	-	-
PaChr12g07298-t1_7298	0.329914	8.35363	1.45492	0.162867	0.294321	-6.46159	15 kDa selenoprotein	-	-
PaCtg1543g34058-t1_34058	0.331334	7.21874	1.32685	0.201107	0.346486	-6.53571	of pyruvate dehydrogenase complex	LTA3	-
PaChr9g25276-t1_25276	0.33375	7.43794	1.49352	0.152583	0.280334	-6.32667	60S ribosomal protein	-	-
PaChr10g05108-t1_5108	0.344418	9.46392	1.83031	0.0837739	0.174886	-5.92155	Catalyzes the formation of S-adenosylmethionine from methionine and ATP	-	-
PaChr8g22944-t1_22944	0.349085	5.87433	1.56719	0.134441	0.252407	-6.1718	Alpha-trehalose glucohydrolase	-	GH37
PaChr5g18311-t1_18311	0.350347	9.27801	1.29869	0.210402	0.358896	-6.68388	Belongs to the small heat shock protein (HSP20) family	-	-
PaCtg1544g34062-t1_34062	0.351889	8.83409	1.71115	0.10419	0.206932	-6.09843	Phosphoenolpyruvate carboxylase family protein	-	-
PaChr1g00985-t1_985	0.35419	9.21736	1.6278	0.120902	0.233596	-6.23005	Belongs to the UDP-glycosyltransferase family	-	GT1
PaChr7g21137-t1_21137	0.356582	8.08281	1.5931	0.128505	0.243933	-6.24197	Catalyzes the phosphorylation of pantothenate the first step in CoA biosynthesis. May play a role in the physiological regulation of the intracellular CoA concentration	-	-
PaChr5g17841-t1_17841	0.356582	8.08281	1.5931	0.128505	0.243933	-6.24197	Catalyzes the phosphorylation of pantothenate the first step in CoA biosynthesis. May play a role in the physiological regulation of the intracellular CoA concentration	-	-
PaChr8g23207-t1_23207	0.358185	10.6418	1.65035	0.11617	0.226512	-6.25398	Belongs to the glycosyl hydrolase 31 family	-	GH31
PaChr7g21711-t1_21711	0.358486	8.43152	1.7066	0.105048	0.207675	-6.0975	RNA-binding component of the eukaryotic translation initiation factor 3 (eIF-3) complex, which is involved in protein synthesis of a specialized repertoire of mRNAs and, together with other initiation factors, stimulates binding of mRNA and methionyl-tRNAi to the 40S ribosome. The eIF-3 complex specifically targets and initiates translation of a subset of mRNAs involved in cell proliferation. Thi…	-	-
PaCtg0800g29959-t1_29959	0.359149	9.69634	1.8792	0.0764679	0.160807	-5.8503	Catalyzes the oxidative decarboxylation of 6- phosphogluconate to ribulose 5-phosphate and CO(2), with concomitant reduction of NADP to NADPH	-	-
PaChr11g05387-t1_5387	0.359259	8.6089	1.79199	0.0899204	0.185016	-5.96918	Tripeptidyl-peptidase	TPP2	-
PaChr12g06958-t1_6958	0.36237	7.69517	1.76382	0.0946862	0.191606	-5.94324	Syntaxin 6, N-terminal	-	-
PaCtg0333g26739-t1_26739	0.364738	7.56633	1.58692	0.1299	0.245494	-6.20232	Belongs to the peptidase C1 family	-	-
PaCtg3936g40424-t1_40424	0.367667	8.66747	1.89886	0.0736932	0.156997	-5.79563	Belongs to the small Tim family	-	-
PaChr8g22168-t1_22168	0.372549	8.05228	1.72915	0.100854	0.201239	-6.03278	amine oxidase	-	-
PaChr11g05562-t1_5562	0.372755	7.56486	1.45379	0.163179	0.294321	-6.39087	Anthranilate synthase	-	-
PaCtg1438g33601-t1_33601	0.373448	6.86561	1.70109	0.106096	0.209264	-5.9913	eukaryotic translation initiation factor isoform	-	-
PaChr5g18171-t1_18171	0.373735	10.078	1.95991	0.0656363	0.142212	-5.72774	Cold shock protein domain	-	-
PaChr8g22019-t1_22019	0.378907	10.0629	1.99239	0.0616797	0.135003	-5.67172	Plasminogen activator inhibitor 1 RNA-binding	-	-
PaChr1g00013-t1_13	0.379261	8.41632	1.96497	0.065006	0.141203	-5.6763	belongs to the protein kinase superfamily	-	-
PaChr12g07495-t1_7495	0.381257	10.2772	1.72092	0.102367	0.203784	-6.12508	60S ribosomal protein	-	-
PaChr8g21896-t1_21896	0.382001	6.22416	1.67813	0.110558	0.216573	-6.01027	nucleic acid binding protein	-	-
PaChr2g10415-t1_10415	0.387788	7.85255	1.73514	0.0997635	0.199993	-6.00363	Aldehyde dehydrogenase family	-	-
PaChr8g23374-t1_23374	0.400254	9.90789	1.88937	0.0750211	0.158153	-5.84061	Belongs to the mitochondrial carrier (TC 2.A.29) family	-	-
PaChr5g16413-t1_16413	0.401097	8.47762	1.73091	0.100532	0.201063	-6.06089	heat shock protein	-	-
PaChr5g17878-t1_17878	0.415925	8.19914	1.90787	0.0724517	0.155021	-5.75705	Belongs to the glyceraldehyde-3-phosphate dehydrogenase family	-	-
PaCtg0590g28292-t1_28292	0.417836	9.31817	1.99599	0.0612541	0.134414	-5.6401	Belongs to the aldehyde dehydrogenase family	-	-
PaCtg0457g27383-t1_27383	0.427279	7.51453	1.8102	0.0869523	0.180642	-5.85526	Uridine 5-monophosphate	-	-
PaChr7g20161-t1_20161	0.443744	6.95515	1.80347	0.0880387	0.182017	-5.83411	Cytochrome oxidase c subunit VIb	-	-
PaChr7g21178-t1_21178	0.457836	7.51668	1.93116	0.0693272	0.148781	-5.6564	Belongs to the glyceraldehyde-3-phosphate dehydrogenase family	-	-
PaChr6g19864-t1_19864	0.457836	7.51668	1.93116	0.0693272	0.148781	-5.6564	Belongs to the glyceraldehyde-3-phosphate dehydrogenase family	-	-
PaCtg1013g31179-t1_31179	0.482966	6.98523	2.0061	0.0600744	0.132503	-5.498	Homocysteine s-methyltransferase	-	-
PaChr1g00917-t1_917	0.52062	9.37906	1.98677	0.0623486	0.13612	-5.65834	Endoplasmin homolog	-	-

## Sheet: T6 vs T0 Hass Inferys Pulp
T6 vs T0 Hass Inferys Pulp
							eggNOG-mapper annotation
protein	logFC	AveExpr	t	P.Value	adj.P.Val	B	Description	Preferred_name	PFAMs
PaChr1g02500-t1_2500	0.51079	10.043	2.52502	0.0240324	0.0887764	-4.79107	Plant non-specific lipid-transfer proteins transfer phospholipids as well as galactolipids across membranes. May play a role in wax or cutin deposition in the cell walls of expanding epidermal cells and certain secretory tissues	-	-
PaCtg2094g36307-t1_36307	-1.38921	11.4882	-7.76716	1.73496e-06	9.54229e-05	4.84306	Auxin-repressed 12.5 kDa	-	-
PaChr11g05463-t1_5463	-1.37097	8.96311	-6.71806	9.02061e-06	0.000343477	3.30607	protein At3g15000, mitochondrial-like	-	-
PaChr6g19400-t1_19400	-1.33551	9.2836	-7.0667	5.13251e-06	0.000211716	3.87187	CBS domain	-	-
PaChr5g17207-t1_17207	-1.32251	8.15931	-5.42189	8.49497e-05	0.00162476	1.02833	Carrier of the growing fatty acid chain in fatty acid biosynthesis	-	-
PaCtg5758g42595-t1_42595	-1.29413	9.85825	-6.23066	2.04011e-05	0.000594031	2.38613	RuBisCO catalyzes two reactions the carboxylation of D- ribulose 1,5-bisphosphate, the primary event in carbon dioxide fixation, as well as the oxidative fragmentation of the pentose substrate in the photorespiration process. Both reactions occur simultaneously and in competition at the same active site	rbcL	-
PaCtg1543g34058-t1_34058	-1.29214	7.26628	-5.54616	6.78328e-05	0.00145988	1.30946	of pyruvate dehydrogenase complex	LTA3	-
PaChr2g08428-t1_8428	-1.21979	10.4586	-7.24661	3.86107e-06	0.000173748	4.06905	Belongs to the MIP aquaporin (TC 1.A.8) family	-	-
PaChr11g05900-t1_5900	-1.18756	10.176	-5.18708	0.000130695	0.00196043	0.437593	Participates in electron transfer between P700 and the cytochrome b6-f complex in photosystem I	PETE	-
PaChr12g07350-t1_7350	-1.04059	10.3065	-6.16414	2.28624e-05	0.000628717	2.22988	Introduction of a cis double bond between carbons of the acyl chain	SSI2	-
PaChr7g21195-t1_21195	-0.990214	8.51284	-5.05615	0.000166705	0.00242703	0.316178	BEST Arabidopsis thaliana protein match is	-	-
PaChr12g07440-t1_7440	-0.955606	11.0876	-5.31197	0.000103836	0.00183568	0.598241	Belongs to the MIP aquaporin (TC 1.A.8) family	-	-
PaCtg5190g42092-t1_42092	-0.935466	6.69988	-3.76665	0.00202909	0.0179033	-2.132	Nascent polypeptide-associated complex subunit beta	-	-
PaCtg1398g33402-t1_33402	-0.935466	6.69988	-3.76665	0.00202909	0.0179033	-2.132	Nascent polypeptide-associated complex subunit beta	-	-
PaChr5g16034-t1_16034	-0.928318	10.2773	-5.55173	6.71557e-05	0.00145988	1.11521	Belongs to the MIP aquaporin (TC 1.A.8) family	-	-
PaCtg7917g43298-t1_43298	-0.830943	7.83472	-3.35279	0.00464361	0.0312348	-3.01096	Ribosomal protein L14p/L23e	rpl14	-
PaChr11g05351-t1_5351	-0.803387	11.5245	-4.69638	0.000328967	0.00428523	-0.616735	Belongs to the MIP aquaporin (TC 1.A.8) family	-	-
PaChr3g12829-t1_12829	-0.736765	9.93466	-3.90055	0.00155461	0.0154841	-2.07484	2-oxoglutarate dehydrogenase	-	-
PaChr5g17926-t1_17926	-0.717251	7.78999	-3.00378	0.00933738	0.0496989	-3.69927	Belongs to the GST superfamily	GSTF9	-
PaCtg0629g28556-t1_28556	-0.714982	8.70819	-3.89068	0.00158537	0.0154841	-1.98437	Cell division protein ftsZ	-	-
PaCtg1114g31735-t1_31735	-0.71219	8.18808	-3.44417	0.00386653	0.0277382	-2.85131	Ubiquitin carboxyl-terminal hydrolase	UBP14	-
PaChr6g18817-t1_18817	-0.690621	7.83057	-2.77342	0.0147584	0.0676427	-4.14797	Heat shock protein	-	-
PaCtg0302g26561-t1_26561	-0.682443	11.6246	-3.57756	0.00296014	0.0240208	-2.85714	Belongs to the chaperonin (HSP60) family	-	-
PaChr5g16899-t1_16899	-0.682163	8.96392	-2.34052	0.0343135	0.116337	-5.02472	60s ribosomal protein	-	-
PaChr1g00386-t1_386	-0.680967	8.95657	-3.24449	0.00576922	0.0343031	-3.29541	Succinyl-CoA synthetase functions in the citric acid cycle (TCA), coupling the hydrolysis of succinyl-CoA to the synthesis of ATP and thus represents the only step of substrate- level phosphorylation in the TCA. The alpha subunit of the enzyme binds the substrates coenzyme A and phosphate, while succinate binding and nucleotide specificity is provided by the beta subunit	-	-
PaChr2g08639-t1_8639	-0.619342	8.17313	-3.03253	0.00881676	0.049037	-3.66512	WD repeat-containing protein	-	-
PaChr4g14886-t1_14886	-0.615736	7.01613	-2.84313	0.0128551	0.0620323	-3.97888	Tetratricopeptide repeat	-	-
PaCtg3830g40276-t1_40276	-0.610607	9.27591	-3.015	0.00913073	0.0491273	-3.7798	Belongs to the universal ribosomal protein uS9 family	-	-
PaCtg0840g30126-t1_30126	-0.610607	9.27591	-3.015	0.00913073	0.0491273	-3.7798	Belongs to the universal ribosomal protein uS9 family	-	-
PaChr7g20567-t1_20567	-0.595276	11.578	-3.50519	0.00342159	0.0260567	-3.00204	Belongs to the heat shock protein 70 family	-	-
PaChr4g15070-t1_15070	-0.595276	11.578	-3.50519	0.00342159	0.0260567	-3.00204	Stromal 70 kDa heat shock-related protein	-	-
PaChr2g09811-t1_9811	-0.591194	10.611	-2.91094	0.0112348	0.0561741	-4.10863	Belongs to the chaperonin (HSP60) family	-	-
PaChr2g08770-t1_8770	-0.591194	10.611	-2.91094	0.0112348	0.0561741	-4.10863	Belongs to the chaperonin (HSP60) family	-	-
PaChr9g24709-t1_24709	-0.590015	8.69666	-2.67064	0.0180746	0.0777993	-4.39253	Outer envelope pore protein 16	-	-
PaCtg1165g32060-t1_32060	-0.58157	11.872	-3.46626	0.0036991	0.0269273	-3.0899	Belongs to the GroES chaperonin family	-	-
PaCtg1205g32291-t1_32291	0.581287	11.2329	3.58944	0.00289063	0.0238477	-2.81629	Belongs to the 14-3-3 family	-	-
PaChr4g14756-t1_14756	0.589899	14.5413	3.8368	0.00176457	0.0164805	-2.29785	Occurs in almost all aerobically respiring organisms and serves to protect cells from the toxic effects of hydrogen peroxide	-	-
PaChr9g25045-t1_25045	0.60597	6.37253	2.56313	0.0223122	0.0862855	-4.47542	Ferredoxin-dependent glutamate synthase	GLU1	-
PaChr4g14757-t1_14757	0.609804	11.7427	3.92446	0.00148257	0.0154841	-2.17021	Occurs in almost all aerobically respiring organisms and serves to protect cells from the toxic effects of hydrogen peroxide	CAT1	-
PaChr2g10811-t1_10811	0.612294	8.67925	2.84335	0.0128495	0.0620323	-4.05836	Interconversion of serine and glycine	-	-
PaChr3g12790-t1_12790	0.615704	6.64798	2.50258	0.0251041	0.0914698	-4.60205	Rare lipoprotein A (RlpA)-like double-psi beta-barrel	-	-
PaCtg1337g33027-t1_33027	0.622426	8.78938	2.657	0.0185655	0.0786151	-4.42461	Catalyzes the formation of S-adenosylmethionine from methionine and ATP	MTO3	-
PaChr7g20063-t1_20063	0.636923	9.42314	2.8324	0.0131315	0.0620323	-4.15068	Malate dehydrogenase	MDH	-
PaChr5g17031-t1_17031	0.647918	8.47444	3.01813	0.00907389	0.0491273	-3.70204	At2g17340-like	-	-
PaChr6g19354-t1_19354	0.650045	10.2077	2.58442	0.0214033	0.0847548	-4.69661	Belongs to the eukaryotic ribosomal protein P1 P2 family	-	-
PaCtg0746g29563-t1_29563	0.680385	9.48715	3.37484	0.00444288	0.0305448	-3.08808	Sucrose-cleaving enzyme that provides UDP-glucose and fructose for various metabolic pathways	SUS1	GT4
PaCtg0786g29872-t1_29872	0.68848	11.3337	2.47602	0.0264316	0.0941268	-4.99661	Belongs to the eukaryotic ribosomal protein P1 P2 family	-	-
PaCtg0809g29982-t1_29982	0.689028	9.32177	3.04948	0.00852328	0.0479434	-3.71836	Pyrophosphate-energized vacuolar membrane proton pump	-	-
PaChr5g17212-t1_17212	0.689028	9.32177	3.04948	0.00852328	0.0479434	-3.71836	Pyrophosphate-energized vacuolar membrane proton pump	-	-
PaChr5g16203-t1_16203	0.692909	6.21643	2.59989	0.0207652	0.0844069	-4.39815	Belongs to the eukaryotic ribosomal protein eS4 family	-	-
PaCtg1929g35636-t1_35636	0.709125	7.98675	2.90556	0.0113556	0.05621	-3.90244	Belongs to the peroxidase family	-	-
PaChr1g01154-t1_1154	0.728333	9.80121	3.66385	0.00249107	0.0208997	-2.53731	Sucrose-cleaving enzyme that provides UDP-glucose and fructose for various metabolic pathways	SUS1	GT4
PaChr10g04714-t1_4714	0.728732	11.6153	3.74709	0.00210974	0.0180056	-2.52065	Carrier of the growing fatty acid chain in fatty acid biosynthesis	-	-
PaChr3g12200-t1_12200	0.739573	10.53	3.29663	0.00519688	0.0325627	-3.34148	Acts in the modification of cell walls via demethylesterification of cell wall pectin	-	-
PaChr5g17158-t1_17158	0.745844	7.97354	3.30247	0.00513636	0.0325627	-3.12078	eukaryotic translation initiation factor	-	-
PaChr4g14432-t1_14432	0.745844	7.97354	3.30247	0.00513636	0.0325627	-3.12078	eukaryotic translation initiation factor	-	-
PaChr5g16644-t1_16644	0.746088	9.07394	4.02408	0.00121714	0.0136928	-1.747	Belongs to the protein disulfide isomerase family	-	-
PaChr3g12638-t1_12638	0.755452	11.6322	3.79088	0.00193345	0.0177233	-2.43297	Carrier of the growing fatty acid chain in fatty acid biosynthesis	-	-
PaCtg2155g36528-t1_36528	0.765421	11.9579	5.20234	0.000127058	0.00196043	0.343386	Aldehyde dehydrogenase family	-	-
PaCtg2017g36019-t1_36019	0.7876	6.0879	3.28024	0.0053704	0.0328191	-3.0725	Belongs to the aldehyde dehydrogenase family	-	-
PaChr9g25199-t1_25199	0.7876	6.0879	3.28024	0.0053704	0.0328191	-3.0725	Belongs to the aldehyde dehydrogenase family	-	-
PaCtg1105g31693-t1_31693	0.806817	9.43059	3.75867	0.00206159	0.0179033	-2.31341	Photosystem II (PSII) is a light-driven water plastoquinone oxidoreductase that uses light energy to abstract electrons from H(2)O, generating O(2) and a proton gradient subsequently used for ATP formation. It consists of a core antenna complex that captures photons, and an electron transfer chain that converts photonic excitation into a charge separation. The D1 D2 (PsbA PsbA) reaction center he…	-	-
PaCtg5333g42239-t1_42239	0.816001	8.97976	3.91496	0.00151079	0.0154841	-1.95622	Subunit of the peripheral V1 complex of vacuolar ATPase essential for assembly or catalytic function. V-ATPase is responsible for acidifying a variety of intracellular compartments in eukaryotic cells	-	-
PaChr1g00417-t1_417	0.821947	8.82379	3.46777	0.0036879	0.0269273	-2.83959	Anthranilate synthase	-	-
PaChr11g05562-t1_5562	0.821947	8.82379	3.46777	0.0036879	0.0269273	-2.83959	Anthranilate synthase	-	-
PaChr7g21498-t1_21498	0.823064	9.00762	3.87775	0.00162661	0.0154841	-2.03334	glycine-rich protein	-	-
PaChr5g18171-t1_18171	0.823064	9.00762	3.87775	0.00162661	0.0154841	-2.03334	Cold shock protein domain	-	-
PaChr5g16844-t1_16844	0.847741	11.3027	4.1898	0.000878128	0.0103494	-1.61294	Isocitrate dehydrogenase NAD regulatory subunit	-	-
PaChr2g09068-t1_9068	0.847741	11.3027	4.1898	0.000878128	0.0103494	-1.61294	Belongs to the heat shock protein 70 family	-	-
PaChr5g16037-t1_16037	0.872041	7.65165	3.33749	0.00478827	0.0316026	-3.03707	Catalytic subunit of the peripheral V1 complex of vacuolar ATPase (V-ATPase). V-ATPase is responsible for acidifying a variety of intracellular compartments in eukaryotic cells	-	-
PaChr3g12343-t1_12343	0.872659	10.5533	4.27484	0.000743356	0.00919903	-1.38208	Plastid-lipid-associated protein	PAP2	-
PaChr9g25114-t1_25114	0.876009	6.97072	3.89485	0.00157231	0.0154841	-1.88977	Belongs to the AAA ATPase family	-	-
PaChr3g13346-t1_13346	0.890271	9.59581	4.71185	0.000319389	0.00428523	-0.431182	Aspartate aminotransferase	-	-
PaCtg0711g29298-t1_29298	0.895938	8.44496	3.99687	0.00128444	0.0141289	-1.75376	The light-harvesting complex (LHC) functions as a light receptor, it captures and delivers excitation energy to photosystems with which it is closely associated	Lhcb2-1	-
PaChr10g05109-t1_5109	0.918401	13.1175	3.50625	0.00341438	0.0260567	-2.99842	The light-harvesting complex (LHC) functions as a light receptor, it captures and delivers excitation energy to photosystems with which it is closely associated	-	-
PaCtg2293g36917-t1_36917	0.92461	7.63028	4.70029	0.000326524	0.00428523	-0.322628	isoflavone	-	-
PaChr1g01360-t1_1360	0.926293	7.85924	3.56494	0.00303587	0.024238	-2.59035	ubiquitin receptor	-	-
PaCtg0555g28078-t1_28078	0.969289	5.90346	3.24002	0.00582113	0.0343031	-3.14996	L-ascorbate oxidase homolog	-	-
PaChr12g06903-t1_6903	1.00376	14.6997	5.2195	0.000123094	0.00196043	0.425159	fructose-bisphosphate aldolase	-	-
PaChr4g15195-t1_15195	1.00614	9.86624	4.99601	0.000186558	0.00263846	0.0962281	Auxilin-related protein	-	-
PaChr11g05578-t1_5578	1.05666	9.15396	4.10502	0.00103746	0.0119428	-1.59068	SPIRAL1-like	-	-
PaChr11g05973-t1_5973	1.11931	7.5464	5.41035	8.67521e-05	0.00162476	1.04294	Phospho-2-dehydro-3-deoxyheptonate aldolase	-	-
PaCtg1175g32132-t1_32132	1.20198	6.94771	5.39864	8.86234e-05	0.00162476	1.04407	Adenine phosphoribosyltransferase	-	-
PaChr7g21740-t1_21740	1.23827	7.29711	5.19737	0.000128231	0.00196043	0.649186	Belongs to the beta-ketoacyl-ACP synthases family	KAS1	-
PaCtg0693g29139-t1_29139	1.32415	7.98695	4.46942	0.000509054	0.00646107	-0.791859	The light-harvesting complex (LHC) functions as a light receptor, it captures and delivers excitation energy to photosystems with which it is closely associated	Lhcb3-1	-
PaChr9g24534-t1_24534	1.32565	6.83013	5.21797	0.000123443	0.00196043	0.709686	Belongs to the glycosyl hydrolase 1 family	-	GH1
PaCtg0769g29763-t1_29763	1.36495	8.49467	5.92421	3.46566e-05	0.00085775	1.93514	F-box LRR-repeat protein	-	-
PaChr3g11993-t1_11993	1.40794	13.8187	5.88265	3.72756e-05	0.00087864	1.64476	Calmodulin mediates the control of a large number of enzymes, ion channels and other proteins by Ca(2 ). Among the enzymes to be stimulated by the calmodulin-Ca(2 ) complex are a number of protein kinases and phosphatases	-	-
PaCtg0326g26695-t1_26695	1.41362	8.84851	6.34448	1.68118e-05	0.000520114	2.66922	Belongs to the peptidase S10 family	-	-
PaChr1g01280-t1_1280	1.43611	13.7743	5.93702	3.3888e-05	0.00085775	1.7426	calcium ion binding	-	-
PaChr1g00436-t1_436	1.56779	8.43311	5.47097	7.77066e-05	0.0016027	1.1013	The light-harvesting complex (LHC) functions as a light receptor, it captures and delivers excitation energy to photosystems with which it is closely associated	-	-
PaChr5g16759-t1_16759	1.68249	9.04054	6.48465	1.32797e-05	0.000460977	2.90136	Phosphatidylinositol 3,4,5-trisphosphate 3-phosphatase and dual-specificity protein phosphatase	-	-
PaChr5g16527-t1_16527	1.71566	7.18061	6.45444	1.3969e-05	0.000460977	2.9434	methylesterase 11	-	-
PaChr1g01554-t1_1554	1.72542	11.6736	9.83545	9.9191e-08	6.13744e-06	7.828	Cysteine proteinase inhibitor	-	-
PaChr1g00639-t1_639	1.75986	10.6694	7.52344	2.51229e-06	0.000124358	4.50381	Saposin (B) Domains	-	-
PaChr1g00972-t1_972	2.12464	11.6029	9.90671	9.0613e-08	6.13744e-06	7.93365	Endochitinase	-	CBM18,GH19
PaChr1g02758-t1_2758	2.16706	10.2049	11.894	8.74867e-09	7.8814e-07	10.4319	Sorbitol dehydrogenase-like	-	-
PaCtg0333g26739-t1_26739	2.94743	9.84948	11.8138	9.55321e-09	7.8814e-07	10.3691	Belongs to the peptidase C1 family	-	-
PaChr2g08987-t1_8987	4.35294	8.3946	21.973	2.1975e-12	3.62588e-10	18.8138	Polygalacturonase	-	-
PaChr2g10300-t1_10300	4.45513	8.11721	14.4888	6.45619e-10	7.98954e-08	13.1816	Belongs to the CRISP family	-	-
PaChr4g14726-t1_14726	5.55585	9.90731	30.4698	2.29785e-14	1.13743e-11	23.1325	endochitinase	-	CBM18,GH19
PaChr1g02853-t1_2853	6.83439	10.5661	27.0659	1.20745e-13	2.98844e-11	21.6	Endoglucanase	-	GH5,GH9
PaCtg3108g38883-t1_38883	-0.576723	8.61244	-2.68001	0.0177443	0.0770478	-4.36889	Phosphorylase is an important allosteric enzyme in carbohydrate metabolism. Enzymes from different sources differ in their regulatory mechanisms and in their natural substrates. However, all known phosphorylases share catalytic and structural properties	-	GT35
PaChr3g13215-t1_13215	-0.576723	8.61244	-2.68001	0.0177443	0.0770478	-4.36889	Phosphorylase is an important allosteric enzyme in carbohydrate metabolism. Enzymes from different sources differ in their regulatory mechanisms and in their natural substrates. However, all known phosphorylases share catalytic and structural properties	-	GT35
PaChr12g07819-t1_7819	-0.558768	6.94016	-2.58035	0.0215739	0.0847548	-4.47386	Belongs to the peroxisomal membrane protein PXMP2 4 family	-	-
PaChr9g24463-t1_24463	-0.556513	7.54404	-2.59896	0.0208033	0.0844069	-4.46993	Isocitrate dehydrogenase NAD regulatory subunit	-	-
PaCtg0863g30255-t1_30255	-0.555463	8.50661	-2.49825	0.0253159	0.0914698	-4.70229	60S ribosomal Protein	-	-
PaChr5g17086-t1_17086	-0.555463	8.50661	-2.49825	0.0253159	0.0914698	-4.70229	60S ribosomal Protein	-	-
PaChr12g07752-t1_7752	-0.554036	9.95346	-3.26392	0.00554901	0.0334971	-3.35253	Malate dehydrogenase	-	-
PaChr11g06470-t1_6470	-0.553744	9.45587	-2.83117	0.0131637	0.0620323	-4.15513	Acyl- acyl-carrier-protein desaturase	-	-
PaChr5g15895-t1_15895	-0.546323	9.54534	-2.59042	0.0211536	0.0844437	-4.62182	Belongs to the chaperonin (HSP60) family	-	-
PaChr12g08078-t1_8078	-0.546323	9.54534	-2.59042	0.0211536	0.0844437	-4.62182	Belongs to the chaperonin (HSP60) family	-	-
PaChr3g13876-t1_13876	-0.544321	9.90768	-2.32269	0.0355031	0.119551	-5.14886	Removal of H(2)O(2), oxidation of toxic reductants, biosynthesis and degradation of lignin, suberization, auxin catabolism, response to environmental stresses such as wounding, pathogen attack and oxidative stress	-	-
PaChr1g00848-t1_848	-0.5229	8.38771	-2.42864	0.0289683	0.100981	-4.82303	fructose-bisphosphate aldolase	-	-
PaChr8g22167-t1_22167	-0.514426	11.42	-3.41024	0.00413857	0.0292656	-3.18528	Transketolase	-	-
PaCtg2727g38038-t1_38038	-0.512401	12.4289	-2.98326	0.00972766	0.0506862	-4.05165	Belongs to the GroES chaperonin family	-	-
PaChr1g02730-t1_2730	-0.511961	11.2771	-3.35002	0.00466944	0.0312348	-3.29657	Transketolase	-	-
PaChr7g20556-t1_20556	-0.510356	8.09591	-2.10274	0.0537452	0.16766	-5.3872	Belongs to the eukaryotic ribosomal protein eL13 family	-	-
PaCtg1349g33079-t1_33079	-0.50453	10.0253	-2.54066	0.0233113	0.0874175	-4.76107	ATP synthase 24 kDa subunit	-	-
PaChr2g08246-t1_8246	-0.490525	9.62267	-2.55706	0.0225779	0.086636	-4.69132	40s ribosomal protein	-	-
PaChr1g00787-t1_787	-0.488196	10.2759	-2.63417	0.0194165	0.0814505	-4.60886	component of the eukaryotic translation initiation factor 3 (eIF-3) complex, which is involved in protein synthesis of a specialized repertoire of mRNAs and, together with other initiation factors, stimulates binding of mRNA and methionyl-tRNAi to the 40S ribosome. The eIF-3 complex specifically targets and initiates translation of a subset of mRNAs involved in cell proliferation	-	-
PaChr1g00921-t1_921	-0.482728	7.25129	-2.04698	0.0595884	0.180902	-5.44498	The proteasome is a multicatalytic proteinase complex which is characterized by its ability to cleave peptides with Arg, Phe, Tyr, Leu, and Glu adjacent to the leaving group at neutral or slightly basic pH	PAD1	-
PaCtg0291g26426-t1_26426	-0.480157	10.5603	-2.73699	0.0158599	0.0713696	-4.44033	belongs to the flavoprotein pyridine nucleotide cytochrome reductase family	-	-
PaChr6g18700-t1_18700	-0.478409	10.166	-2.52514	0.0240267	0.0887764	-4.8033	Belongs to the eukaryotic ribosomal protein P1 P2 family	-	-
PaChr11g06057-t1_6057	-0.473653	8.07545	-2.37046	0.0324002	0.111376	-4.91416	Peptidyl-prolyl cis-trans isomerase	FKBP12	-
PaCtg1448g33662-t1_33662	-0.466345	9.69136	-2.44131	0.0282678	0.0992379	-4.91196	Endoribonuclease L-PSP	-	-
PaCtg0240g26154-t1_26154	-0.458558	10.7037	-2.04858	0.0594127	0.180902	-5.7034	polyphenol oxidase	-	-
PaChr6g18897-t1_18897	-0.4531	10.1909	-2.61053	0.0203371	0.0838905	-4.64581	hydrolase	UAH	-
PaChr10g04616-t1_4616	-0.440457	9.02152	-2.04959	0.0593028	0.180902	-5.53944	protein disulfide oxidoreductase activity	GRX2	-
PaChr8g22019-t1_22019	-0.43539	11.622	-2.76234	0.0150853	0.0685067	-4.47236	Plasminogen activator inhibitor 1 RNA-binding	-	-
PaChr2g09498-t1_9498	-0.427074	8.69742	-2.13364	0.0507398	0.163047	-5.36728	ATP synthase subunit O	-	-
PaChr9g23992-t1_23992	-0.414309	12.9523	-2.24674	0.0410202	0.137196	-5.42463	Carrier of the growing fatty acid chain in fatty acid biosynthesis	-	-
PaChr12g06958-t1_6958	-0.407237	8.64744	-2.10362	0.0536569	0.16766	-5.4144	Syntaxin 6, N-terminal	-	-
PaCtg1318g32925-t1_32925	-0.400564	10.7868	-2.11974	0.052072	0.165229	-5.59024	Pollen-specific protein SF3-like	-	-
PaChr10g04927-t1_4927	-0.361291	10.5607	-2.095	0.0545237	0.168683	-5.61116	Belongs to the class-I pyridine nucleotide-disulfide oxidoreductase family	-	-
PaCtg0597g28338-t1_28338	-0.330758	11.9019	-2.18856	0.0457794	0.149084	-5.53936	Belongs to the GST superfamily	-	-
PaCtg1531g34012-t1_34012	0.33497	11.5421	2.23686	0.0417944	0.138055	-5.44447	Belongs to the heat shock protein 70 family	-	-
PaChr2g08356-t1_8356	0.336148	11.8123	2.2067	0.0442429	0.145035	-5.50862	Belongs to the heat shock protein 70 family	-	-
PaCtg1438g33599-t1_33599	0.350434	13.1522	2.04383	0.0599353	0.180902	-5.7714	Belongs to the heat shock protein 70 family	-	-
PaChr5g16027-t1_16027	0.384033	11.9004	2.23634	0.0418348	0.138055	-5.45817	isoform X1	-	-
PaChr9g24582-t1_24582	0.397084	12.1526	2.56411	0.0222695	0.0862855	-4.86179	Destroys radicals which are normally produced within the cells and which are toxic to biological systems	CSD1	-
PaChr1g03115-t1_3115	0.453783	12.505	2.41824	0.029555	0.102306	-5.12557	Nucleoside diphosphate kinase	NDPK1	-
PaCtg0955g30807-t1_30807	0.457414	10.2613	2.8073	0.0138014	0.0638475	-4.27815	Belongs to the TPP enzyme family	-	-
PaChr7g21069-t1_21069	0.463608	9.40972	2.10165	0.0538545	0.16766	-5.49068	Xylem serine proteinase	-	-
PaChr7g21345-t1_21345	0.474496	10.5186	2.99459	0.00951025	0.0500806	-3.93984	Belongs to the class-III pyridoxal-phosphate-dependent aminotransferase family	-	-
PaChr9g24536-t1_24536	0.485987	11.1769	2.48807	0.0258211	0.0926192	-4.96471	Belongs to the TCTP family	-	-
PaChr5g16424-t1_16424	0.488301	9.65661	2.69969	0.0170702	0.076124	-4.42624	Catalyzes the oxidative decarboxylation of 6- phosphogluconate to ribulose 5-phosphate and CO(2), with concomitant reduction of NADP to NADPH	-	-
PaCtg2185g36619-t1_36619	0.489084	10.5998	2.82659	0.0132837	0.0620323	-4.27424	At2g17340-like	-	-
PaChr3g14114-t1_14114	0.489084	10.5998	2.82659	0.0132837	0.0620323	-4.27424	At2g17340-like	-	-
PaChr8g22161-t1_22161	0.490149	9.41553	2.65656	0.0185818	0.0786151	-4.48655	FAM10 family protein At4g22670-like	-	-
PaChr5g17959-t1_17959	0.49101	12.4596	3.12838	0.00727942	0.0423919	-3.76627	ubiquitin-NEDD8-like protein	-	-
PaChr2g11210-t1_11210	0.495605	7.71924	2.13032	0.0510552	0.163047	-5.3289	glutamine synthetase	GS	-
PaChr1g00732-t1_732	0.503492	10.2144	2.96803	0.0100275	0.0517041	-3.96127	Belongs to the ubiquitin-conjugating enzyme family	-	-
PaChr5g15849-t1_15849	0.506897	7.975	2.34884	0.0337716	0.115289	-4.94869	DEAD-box ATP-dependent RNA helicase	-	-
PaChr10g04784-t1_4784	0.514531	10.2891	2.18051	0.0464769	0.150366	-5.43787	Heat shock factor binding protein 1	-	-
PaChr8g22337-t1_22337	0.5196	11.1292	3.38729	0.00433339	0.0302117	-3.21415	Cytochrome b5	-	-
PaChr5g17690-t1_17690	0.522437	12.2763	2.54912	0.0229304	0.0866454	-4.88783	receptor-like protein kinase	-	-
PaChr5g17387-t1_17387	0.53316	13.4281	2.91622	0.0111174	0.0561741	-4.16208	fructose-bisphosphate aldolase	-	-
PaCtg1334g32998-t1_32998	0.538903	10.6511	3.30929	0.00506662	0.0325627	-3.32927	Belongs to the CAP family	-	-
PaChr8g21797-t1_21797	0.540147	10.3913	2.68848	0.0174512	0.0770478	-4.51843	Benzyl alcohol	-	-
PaChr8g23682-t1_23682	0.54847	8.52051	2.5504	0.022873	0.0866454	-4.60039	#N/A	#N/A	#N/A
PaChr1g02236-t1_2236	0.55667	13.5924	3.08666	0.00791282	0.0455447	-3.82419	Universal stress protein	-	-
PaCtg4050g40598-t1_40598	0.560198	7.47001	2.61193	0.0202814	0.0838905	-4.44611	carboxylesterase 8	-	-
PaCtg2564g37636-t1_37636	0.567149	10.2942	2.45007	0.0277932	0.0982687	-4.95482	Belongs to the peroxidase family. Classical plant (class III) peroxidase subfamily	-	-
PaChr5g16294-t1_16294	-0.466602	6.88115	-1.96556	0.0691718	0.197919	-5.55828	Ubiquitin-fold modifier 1	-	-
PaCtg0375g26917-t1_26917	-0.464849	9.46296	-1.84423	0.0860633	0.231529	-5.91972	Belongs to the small heat shock protein (HSP20) family	-	-
PaChr5g16517-t1_16517	-0.454485	7.99603	-1.82202	0.0895296	0.235025	-5.84363	Belongs to the protein kinase superfamily	SAPK4	-
PaChr4g15422-t1_15422	-0.454485	7.99603	-1.82202	0.0895296	0.235025	-5.84363	belongs to the protein kinase superfamily	SAPK2	-
PaChr6g18566-t1_18566	-0.446279	9.49252	-1.86139	0.0834689	0.227017	-5.89513	acyl-CoA-binding protein	-	-
PaChr7g21196-t1_21196	-0.442306	8.94661	-1.82072	0.0897369	0.235025	-5.90589	The H protein shuttles the methylamine group of glycine from the P protein to the T protein	-	-
PaChr3g12806-t1_12806	-0.419774	7.8027	-1.85472	0.0844687	0.228481	-5.78433	triosephosphate isomerase	-	-
PaChr8g23207-t1_23207	-0.418359	10.7597	-1.73593	0.104164	0.261731	-6.21299	Belongs to the glycosyl hydrolase 31 family	-	GH31
PaChr1g02878-t1_2878	-0.416322	8.69679	-2.00728	0.0640987	0.187745	-5.58143	The pyruvate dehydrogenase complex catalyzes the overall conversion of pyruvate to acetyl-CoA and CO(2)	-	-
PaCtg0240g26140-t1_26140	-0.40378	8.89323	-1.54069	0.145328	0.324043	-6.31949	Belongs to the peroxidase family. Classical plant (class III) peroxidase subfamily	-	-
PaChr12g07992-t1_7992	-0.38619	7.13235	-1.82541	0.0889923	0.235025	-5.79898	Belongs to the eukaryotic ribosomal protein P1 P2 family	-	-
PaCtg1676g34708-t1_34708	-0.385263	12.5392	-1.97096	0.0684951	0.197122	-5.90633	Belongs to the mitochondrial carrier (TC 2.A.29) family	-	-
PaCtg0703g29224-t1_29224	-0.385263	12.5392	-1.97096	0.0684951	0.197122	-5.90633	Belongs to the mitochondrial carrier (TC 2.A.29) family	-	-
PaChr2g09005-t1_9005	-0.385263	12.5392	-1.97096	0.0684951	0.197122	-5.90633	Belongs to the mitochondrial carrier (TC 2.A.29) family	-	-
PaChr3g12721-t1_12721	-0.379845	7.8319	-1.65093	0.120639	0.289742	-6.09893	Mitochondrial Rho GTPase	-	-
PaCtg1244g32496-t1_32496	-0.378848	9.98675	-1.89485	0.0786104	0.219042	-5.88837	aldo-keto reductase	-	-
PaChr5g17513-t1_17513	-0.378731	14.4957	-1.63984	0.122945	0.291187	-6.37704	Abscisic stress-ripening protein	-	-
PaCtg0309g26606-t1_26606	-0.377908	10.1998	-1.95906	0.069995	0.199124	-5.80447	Belongs to the phosphoglycerate kinase family	-	-
PaChr5g16555-t1_16555	-0.376054	8.10212	-1.76937	0.0982451	0.249391	-5.92974	Belongs to the 14-3-3 family	-	-
PaChr2g08612-t1_8612	-0.375556	7.57137	-1.62698	0.125671	0.292691	-6.12496	glycine-rich RNA-binding	GRP1	-
PaChr6g18618-t1_18618	-0.372431	9.1446	-1.78222	0.0960521	0.245081	-5.98655	Serine hydrolase involved in the detoxification of formaldehyde	-	CE1
PaChr1g01570-t1_1570	-0.372431	9.1446	-1.78222	0.0960521	0.245081	-5.98655	Serine hydrolase involved in the detoxification of formaldehyde	-	CE1
PaChr8g22573-t1_22573	-0.371103	7.74112	-1.69869	0.111122	0.272208	-6.02493	Dihydrolipoyl dehydrogenase	-	-
PaCtg0148g25750-t1_25750	-0.370699	8.66219	-1.72109	0.10689	0.265882	-6.03483	Belongs to the universal ribosomal protein uS13 family	-	-
PaCtg1264g32624-t1_32624	-0.366975	11.8003	-2.01289	0.0634421	0.187745	-5.83733	#N/A	#N/A	#N/A
PaChr5g16822-t1_16822	-0.357543	9.15304	-1.60115	0.1313	0.300895	-6.25945	Mitochondrial outer membrane protein porin	VDAC5	-
PaCtg1139g31877-t1_31877	-0.354925	8.875	-1.81714	0.0903077	0.235275	-5.90519	Biotin carboxylase	-	-
PaChr8g23374-t1_23374	-0.347516	10.8472	-1.58677	0.134526	0.306781	-6.44265	Belongs to the mitochondrial carrier (TC 2.A.29) family	-	-
PaChr12g07237-t1_7237	-0.335979	8.48594	-1.41542	0.178453	0.378687	-6.45541	argininosuccinate synthase	-	-
PaChr8g23368-t1_23368	-0.327684	10.2554	-1.45987	0.166045	0.366559	-6.56335	Belongs to the mitochondrial carrier (TC 2.A.29) family	-	-
PaCtg4696g41508-t1_41508	-0.325899	7.0773	-1.42362	0.176109	0.376154	-6.3809	Malate dehydrogenase	-	-
PaChr5g16689-t1_16689	-0.317598	10.6015	-1.52311	0.149638	0.332156	-6.51022	GTP-binding protein involved in nucleocytoplasmic transport. Required for the import of protein into the nucleus and also for RNA export. Involved in chromatin condensation and control of cell cycle	-	-
PaChr3g13587-t1_13587	-0.31071	8.00592	-1.35913	0.195254	0.404396	-6.5085	Tubulin is the major constituent of microtubules. It binds two moles of GTP, one at an exchangeable site on the beta chain and one at a non-exchangeable site on the alpha chain	TUBA	-
PaChr2g10068-t1_10068	-0.306373	10.2403	-1.54625	0.143986	0.322502	-6.44235	Belongs to the mitochondrial carrier (TC 2.A.29) family	-	-
PaChr11g06129-t1_6129	-0.303596	8.16947	-1.33428	0.203069	0.415369	-6.54518	protein At1g47420, mitochondrial-like	-	-
PaChr6g19552-t1_19552	-0.299805	9.15256	-1.42573	0.175509	0.376154	-6.50365	Belongs to the pyruvate kinase family	-	-
PaChr11g06748-t1_6748	-0.289005	5.91242	-1.16966	0.261353	0.486833	-6.63413	-	-	-
PaChr2g10403-t1_10403	-0.286137	9.01556	-1.39885	0.183271	0.386039	-6.52522	Dehydrogenase	-	-
PaChr11g05884-t1_5884	-0.282685	8.92621	-1.41347	0.179016	0.378687	-6.49697	Catalyzes the isomerization of citrate to isocitrate via cis-aconitate	-	-
PaChr5g16481-t1_16481	-0.276068	11.3181	-1.62514	0.126065	0.292691	-6.42446	Belongs to the carbohydrate kinase PfkB family	-	-
PaChr2g09502-t1_9502	-0.272139	9.12898	-1.1066	0.286822	0.521973	-6.88838	Belongs to the mitochondrial carrier (TC 2.A.29) family	-	-
PaChr1g01221-t1_1221	-0.271866	11.1575	-1.4341	0.173149	0.374274	-6.68065	Mitochondrial membrane ATP synthase (F(1)F(0) ATP synthase or Complex V) produces ATP from ADP in the presence of a proton gradient across the membrane which is generated by electron transport complexes of the respiratory chain. F-type ATPases consist of two structural domains, F(1) - containing the extramembraneous catalytic core and F(0) - containing the membrane proton channel, linked together…	-	-
PaCtg0597g28341-t1_28341	-0.270651	12.1848	-1.78843	0.0950065	0.244939	-6.20527	Belongs to the GST superfamily	-	-
PaChr8g23400-t1_23400	-0.269237	6.86611	-1.29784	0.214981	0.427076	-6.52971	Dihydrolipoyllysine-residue succinyltransferase component of 2-oxoglutarate dehydrogenase complex	-	-
PaChr5g16880-t1_16880	-0.268366	11.3948	-1.55982	0.140757	0.318148	-6.52389	Enoyl- acyl-carrier-protein reductase NADH	-	-
PaChr9g25099-t1_25099	-0.265567	9.55536	-1.33455	0.202982	0.415369	-6.66014	acetyltransferase component of pyruvate dehydrogenase complex	-	-
PaChr3g13592-t1_13592	-0.261366	7.87929	-1.27221	0.22369	0.437655	-6.61396	DNA-damage-repair toleration protein	-	-
PaChr6g18862-t1_18862	-0.249499	10.8096	-1.36513	0.193405	0.40225	-6.74238	Belongs to the carbohydrate kinase PfkB family	-	-
PaChr9g24561-t1_24561	-0.246672	12.3305	-0.678569	0.508295	0.71479	-7.50265	Belongs to the class I-like SAM-binding methyltransferase superfamily. Protein arginine N- methyltransferase family	-	-
PaCtg0597g28339-t1_28339	-0.246397	12.433	-1.60288	0.130917	0.300895	-6.48144	Belongs to the GST superfamily	-	-
PaCtg4119g40693-t1_40693	-0.245274	8.68825	-1.2733	0.223317	0.437655	-6.65227	proline--tRNA ligase	-	-
PaChr3g13959-t1_13959	-0.243291	8.42361	-1.23143	0.238121	0.455096	-6.68081	Cinnamyl alcohol dehydrogenase	-	-
PaChr7g20714-t1_20714	-0.241775	8.92413	-0.942763	0.361531	0.598813	-7.03429	Ras-related protein	-	-
PaCtg0437g27247-t1_27247	-0.240765	10.62	-1.23757	0.235906	0.45261	-6.88323	Methyltransferase	-	-
PaCtg0482g27601-t1_27601	-0.236176	7.84344	-1.14017	0.27304	0.500573	-6.76753	Cupin	-	-
PaChr7g20179-t1_20179	-0.235067	10.7851	-1.34745	0.198897	0.410224	-6.76293	Belongs to the 14-3-3 family	-	-
PaChr6g19092-t1_19092	-0.226549	9.09657	-1.06652	0.303948	0.543156	-6.92832	Removes the phosphate from trehalose 6-phosphate to produce free trehalose	-	-
PaChr1g02665-t1_2665	-0.226549	9.09657	-1.06652	0.303948	0.543156	-6.92832	Transaldolase	-	-
PaCtg0728g29411-t1_29411	-0.223029	9.45261	-0.845383	0.411884	0.638185	-7.17436	Quinone-oxidoreductase homolog, chloroplastic	-	-
PaCtg1543g34052-t1_34052	-0.21941	7.5632	-0.971025	0.34775	0.585497	-6.93411	acetyltransferase component of pyruvate dehydrogenase complex	-	-
PaCtg2026g36049-t1_36049	-0.219161	12.1537	-0.59029	0.564252	0.754877	-7.56284	Belongs to the class I-like SAM-binding methyltransferase superfamily. Protein arginine N- methyltransferase family	-	-
PaChr8g23004-t1_23004	-0.214887	7.39204	-0.842671	0.41335	0.638185	-7.04159	The proteasome is a multicatalytic proteinase complex which is characterized by its ability to cleave peptides with Arg, Phe, Tyr, Leu, and Glu adjacent to the leaving group at neutral or slightly basic pH	PBF1	-
PaChr2g09272-t1_9272	-0.212483	9.54349	-1.06693	0.303767	0.543156	-6.97023	Belongs to the peptidase M16 family	-	-
PaChr5g16853-t1_16853	-0.210119	11.2811	-1.42295	0.176298	0.376154	-6.70523	peroxiredoxin activity	TPx1	-
PaChr1g00893-t1_893	-0.208807	8.89891	-1.11126	0.284879	0.520351	-6.8601	Belongs to the hexokinase family	-	-
PaChr10g04542-t1_4542	-0.206432	10.5167	-1.27697	0.222055	0.437655	-6.82593	Catalyzes the NAD( )-dependent oxidation of formate to carbon dioxide. Involved in the cell stress response	FDH1	-
PaChr6g19121-t1_19121	-0.202702	7.49369	-0.991252	0.338117	0.573177	-6.9107	Belongs to the 14-3-3 family	-	-
PaChr12g07412-t1_7412	-0.202289	10.9596	-1.29571	0.215695	0.427076	-6.84298	Glyoxylate succinic semialdehyde reductase	-	-
PaCtg0998g31070-t1_31070	-0.196143	6.36119	-0.799819	0.436962	0.653463	-7.0179	Belongs to the zinc-containing alcohol dehydrogenase family. Class-III subfamily	-	-
PaChr2g08191-t1_8191	-0.194414	8.45906	-0.906784	0.379618	0.618127	-7.0245	Required for the assembly and or stability of the 40S ribosomal subunit. Required for the processing of the 20S rRNA- precursor to mature 18S rRNA in a late step of the maturation of 40S ribosomal subunits	-	-
PaChr2g08372-t1_8372	-0.192126	10.1397	-1.03384	0.318458	0.564396	-7.06173	Remorin-like	-	-
PaChr5g18108-t1_18108	-0.188422	13.1847	-1.04466	0.313599	0.558386	-7.16491	This protein promotes the GTP-dependent binding of aminoacyl-tRNA to the A-site of ribosomes during protein biosynthesis	-	-
PaChr2g10045-t1_10045	-0.187132	9.84619	-0.997125	0.335355	0.572417	-7.06986	The proteasome is a multicatalytic proteinase complex which is characterized by its ability to cleave peptides with Arg, Phe, Tyr, Leu, and Glu adjacent to the leaving group at neutral or slightly basic pH	-	-
PaChr8g23021-t1_23021	-0.187101	9.03442	-0.955259	0.355391	0.596243	-7.03422	hsp70-Hsp90 organizing protein	-	-
PaChr9g24831-t1_24831	-0.184383	13.1071	-1.01156	0.328637	0.571277	-7.20039	This protein promotes the GTP-dependent binding of aminoacyl-tRNA to the A-site of ribosomes during protein biosynthesis	-	-
PaCtg2626g37754-t1_37754	-0.182026	8.88131	-0.891586	0.38744	0.619305	-7.07745	ribonuclease III activity	NFD2	-
PaCtg2091g36287-t1_36287	-0.18144	9.64047	-0.942407	0.361707	0.598813	-7.10387	Ubiquitin receptor	-	-
PaChr7g20075-t1_20075	-0.180653	7.19235	-0.766225	0.456063	0.667903	-7.09097	60S ribosomal Protein	-	-
PaChr2g11109-t1_11109	-0.177529	8.85421	-0.849826	0.40949	0.638185	-7.11146	transport protein	-	-
PaChr1g00408-t1_408	-0.176389	9.08113	-0.841741	0.413853	0.638185	-7.14208	Ribosomal protein P0 is the functional equivalent of E.coli protein L10	-	-
PaChr5g15642-t1_15642	-0.175452	8.49663	-0.876643	0.395237	0.627058	-7.05412	Malate dehydrogenase	-	-
PaChr4g14380-t1_14380	-0.174899	9.34974	-0.908725	0.378626	0.618127	-7.10886	Protein TIC 55, chloroplastic-like	-	-
PaCtg0827g30083-t1_30083	-0.172163	8.91116	-0.787414	0.443955	0.65559	-7.1695	Belongs to the aldehyde dehydrogenase family	-	-
PaCtg2127g36436-t1_36436	-0.166127	11.0351	-0.994296	0.336684	0.572709	-7.18653	fructose-bisphosphate aldolase	-	-
PaChr1g00990-t1_990	-0.164182	9.57083	-0.616806	0.547103	0.742713	-7.35683	Belongs to the small heat shock protein (HSP20) family	-	-
PaChr9g24524-t1_24524	-0.159793	9.13133	-0.73044	0.476974	0.684151	-7.23659	eukaryotic translation initiation factor 2	EIF2S3	-
PaChr11g05378-t1_5378	-0.159793	9.13133	-0.73044	0.476974	0.684151	-7.23659	Eukaryotic translation initiation factor 2 subunit gamma-like	EIF2S3	-
PaCtg0820g30027-t1_30027	-0.159283	13.441	-1.07971	0.298228	0.53877	-7.12255	Annexin repeats	-	-
PaCtg0637g28732-t1_28732	-0.156287	10.4242	-0.732181	0.475943	0.684151	-7.36027	2-alkenal reductase (NADP( )-dependent)-like	-	-
PaChr1g03594-t1_3594	-0.156287	10.4242	-0.732181	0.475943	0.684151	-7.36027	2-alkenal reductase (NADP( )-dependent)-like	-	-
PaChr5g16682-t1_16682	-0.153515	8.27786	-0.657203	0.521537	0.721119	-7.21364	Acyl-protein thioesterase 2	-	-
PaChr1g02955-t1_2955	-0.146619	9.92691	-0.79607	0.439068	0.654233	-7.25947	40s ribosomal protein	-	-
PaChr2g09878-t1_9878	-0.146559	7.83604	-0.60971	0.551664	0.742713	-7.23615	Guanine nucleotide-binding protein subunit beta-like protein	-	-
PaChr2g08807-t1_8807	-0.146559	7.83604	-0.60971	0.551664	0.742713	-7.23615	Guanine nucleotide-binding protein subunit beta-like protein	-	-
PaCtg2775g38145-t1_38145	-0.145632	13.4683	-0.988377	0.339474	0.573514	-7.21576	Annexin repeats	-	-
PaChr6g19408-t1_19408	-0.145626	6.67152	-0.402082	0.693597	0.851983	-7.28192	Belongs to the thiolase family	-	-
PaChr12g07751-t1_7751	-0.140968	8.50147	-0.707462	0.490703	0.695982	-7.19103	Belongs to the TPP enzyme family	-	-
PaChr7g21640-t1_21640	-0.140088	11.9171	-0.82541	0.422759	0.639956	-7.391	triosephosphate isomerase	-	-
PaChr2g10135-t1_10135	-0.139731	12.708	-0.88839	0.389099	0.619305	-7.32654	Enoyl- acyl-carrier-protein reductase NADH , chloroplastic-like	-	-
PaChr1g01565-t1_1565	-0.13863	8.39205	-0.627331	0.540377	0.738913	-7.23881	Belongs to the EF-1-beta EF-1-delta family	-	-
PaCtg2461g37396-t1_37396	-0.13751	7.01903	-0.680992	0.506806	0.714726	-7.1434	allene oxide cyclase	aoc	-
PaCtg2145g36498-t1_36498	-0.132394	11.6814	-0.866156	0.400771	0.631788	-7.34935	FabA-like domain	-	-
PaChr12g07384-t1_7384	-0.131316	12.1262	-0.870742	0.398344	0.629969	-7.35299	late embryogenesis abundant protein	-	-
PaCtg0124g25629-t1_25629	-0.130071	9.91317	-0.681776	0.506324	0.714726	-7.34492	Belongs to the BolA IbaG family	-	-
PaChr7g20157-t1_20157	-0.119529	11.8776	-0.71378	0.486904	0.69258	-7.47848	Belongs to the 14-3-3 family	-	-
PaChr4g15416-t1_15416	-0.119529	11.8776	-0.71378	0.486904	0.69258	-7.47848	Belongs to the 14-3-3 family	-	-
PaChr1g03286-t1_3286	-0.119021	7.75647	-0.542197	0.59607	0.778509	-7.27516	assists the folding of proteins upon ATP hydrolysis	-	-
PaChr8g23327-t1_23327	-0.118828	12.205	-0.829573	0.420477	0.638454	-7.38799	Transaldolase	-	-
PaCtg0820g30028-t1_30028	-0.110944	12.3358	-0.741051	0.470713	0.684151	-7.45722	Annexin repeats	-	-
PaChr1g00957-t1_957	-0.108326	10.4438	-0.610783	0.550974	0.742713	-7.44691	Catalyzes the isomerization of citrate to isocitrate via cis-aconitate	-	-
PaChr4g14658-t1_14658	-0.105805	6.92423	-0.467936	0.646915	0.819198	-7.26529	Phosphoribosylformylglycinamidine cyclo-ligase	-	-
PaChr1g00212-t1_212	-0.103518	14.1314	-0.575482	0.573952	0.765785	-7.52833	Belongs to the actin family	-	-
PaChr12g06969-t1_6969	-0.100446	11.1326	-0.628716	0.539495	0.738913	-7.49715	protein At2g27730, mitochondrial-like	-	-
PaChr5g16156-t1_16156	-0.0992741	12.9144	-0.665162	0.516581	0.717402	-7.49954	Belongs to the glyceraldehyde-3-phosphate dehydrogenase family	GAPDH	-
PaChr6g18775-t1_18775	-0.0977659	14.1526	-0.546353	0.593285	0.776921	-7.54477	Belongs to the actin family	-	-
PaChr12g07386-t1_7386	-0.0977659	14.1526	-0.546353	0.593285	0.776921	-7.54477	Belongs to the actin family	-	-
PaCtg0533g27940-t1_27940	-0.097182	5.9259	-0.448716	0.660393	0.822701	-7.22151	aminopeptidase	-	-
PaCtg0672g29009-t1_29009	-0.0964001	8.21804	-0.439129	0.667161	0.825612	-7.33542	Belongs to the D-isomer specific 2-hydroxyacid dehydrogenase family	-	-
PaChr1g02931-t1_2931	-0.0948219	13.7038	-0.512625	0.616077	0.798319	-7.57584	Belongs to the actin family	ACT1	-
PaCtg1370g33226-t1_33226	-0.0925846	7.55061	-0.265775	0.794224	0.910235	-7.38394	#N/A	#N/A	#N/A
PaCtg0931g30671-t1_30671	-0.0925846	7.55061	-0.265775	0.794224	0.910235	-7.38394	Sieve element occlusion C-terminus	-	-
PaCtg0820g30024-t1_30024	-0.0917067	13.4749	-0.628764	0.539465	0.738913	-7.51197	Annexin repeats	-	-
PaChr8g22189-t1_22189	-0.0908598	12.2693	-0.562501	0.582527	0.770143	-7.57909	phosphopyruvate hydratase activity	-	-
PaChr9g24745-t1_24745	-0.0887123	10.1147	-0.501614	0.623609	0.803871	-7.4759	Belongs to the actin-binding proteins ADF family	ADF7	-
PaChr7g21584-t1_21584	-0.0887123	10.1147	-0.501614	0.623609	0.803871	-7.4759	Belongs to the actin-binding proteins ADF family	-	-
PaChr5g17789-t1_17789	-0.086082	12.1709	-0.595046	0.561155	0.752769	-7.56068	Produces ATP from ADP in the presence of a proton gradient across the membrane	ATPB	-
PaChr5g16003-t1_16003	-0.0851865	11.1903	-0.557916	0.585571	0.770898	-7.5456	Malate dehydrogenase	-	-
PaChr2g10827-t1_10827	-0.081115	10.5856	-0.527246	0.606144	0.78751	-7.51053	Belongs to the universal ribosomal protein uS7 family	-	-
PaChr11g05987-t1_5987	-0.0786695	11.6556	-0.459626	0.652727	0.822137	-7.62706	Belongs to the 14-3-3 family	-	-
PaCtg4035g40574-t1_40574	-0.0741564	12.4209	-0.485526	0.634692	0.811815	-7.61842	malic enzyme	-	-
PaChr3g13514-t1_13514	-0.073389	12.0832	-0.397249	0.697077	0.851983	-7.66428	Belongs to the thioredoxin family	-	-
PaChr2g08278-t1_8278	-0.0715042	14.3762	-0.44481	0.663147	0.822701	-7.5905	Belongs to the glyceraldehyde-3-phosphate dehydrogenase family	GAPDH	-
PaChr1g02743-t1_2743	-0.0698147	8.68365	-0.343689	0.736105	0.88399	-7.40657	phosphopyruvate hydratase activity	-	-
PaChr11g05410-t1_5410	-0.0675305	10.9152	-0.375189	0.713052	0.869361	-7.61199	Belongs to the glutathione peroxidase family	-	-
PaCtg2665g37867-t1_37867	-0.0673355	8.54022	-0.315184	0.757196	0.88399	-7.40325	Ras-related protein	-	-
PaChr2g08703-t1_8703	-0.0673355	8.54022	-0.315184	0.757196	0.88399	-7.40325	Ras-related protein	-	-
PaChr2g08583-t1_8583	-0.0673355	8.54022	-0.315184	0.757196	0.88399	-7.40325	Ras-related protein	-	-
PaChr5g17892-t1_17892	-0.0666677	12.3516	-0.467694	0.647084	0.819198	-7.62883	Belongs to the phosphoglycerate kinase family	-	-
PaCtg0811g29999-t1_29999	-0.0655757	9.29315	-0.317086	0.755782	0.88399	-7.4783	Ras-related protein	-	-
PaChr7g20582-t1_20582	-0.0655757	9.29315	-0.317086	0.755782	0.88399	-7.4783	Ras-related protein	-	-
PaChr5g16905-t1_16905	-0.0655757	9.29315	-0.317086	0.755782	0.88399	-7.4783	-	-	-
PaChr4g15087-t1_15087	-0.0655757	9.29315	-0.317086	0.755782	0.88399	-7.4783	Ras-related protein	-	-
PaChr12g07727-t1_7727	-0.0655757	9.29315	-0.317086	0.755782	0.88399	-7.4783	Ras-related protein	-	-
PaChr11g05978-t1_5978	-0.0655757	9.29315	-0.317086	0.755782	0.88399	-7.4783	Ras-related protein	-	-
PaChr9g24945-t1_24945	-0.0650847	9.18803	-0.352571	0.729576	0.882984	-7.45596	4-hydroxy-3-methylbut-2-enyl diphosphate reductase	-	-
PaChr5g16040-t1_16040	-0.0631883	6.14625	-0.23463	0.817838	0.922164	-7.31053	Bifunctional aspartokinase homoserine dehydrogenase	AKHSDH1	-
PaCtg1528g33991-t1_33991	-0.0615691	7.40127	-0.299378	0.768979	0.887283	-7.36427	The pyruvate dehydrogenase complex catalyzes the overall conversion of pyruvate to acetyl-CoA and CO(2)	-	-
PaChr3g14010-t1_14010	-0.0615691	7.40127	-0.299378	0.768979	0.887283	-7.36427	The pyruvate dehydrogenase complex catalyzes the overall conversion of pyruvate to acetyl-CoA and CO(2)	-	-
PaChr6g19523-t1_19523	-0.0578159	11.5798	-0.347657	0.733185	0.88399	-7.67134	6-phosphogluconolactonase	-	-
PaChr7g20715-t1_20715	-0.0575109	8.93697	-0.315532	0.756937	0.88399	-7.44365	DNA damage-inducible protein	-	-
PaChr9g25229-t1_25229	-0.0510612	9.26973	-0.252574	0.804208	0.913035	-7.49567	omega-amidase activity	-	-
PaChr5g18104-t1_18104	-0.0457414	12.1215	-0.31875	0.754546	0.88399	-7.69403	Belongs to the TRAFAC class dynamin-like GTPase superfamily. Dynamin Fzo YdjA family	-	-
PaCtg0786g29873-t1_29873	-0.0456211	11.6988	-0.304227	0.765358	0.887283	-7.69169	Monodehydroascorbate reductase	-	-
PaChr2g10069-t1_10069	-0.0403662	5.83074	-0.161375	0.874066	0.955105	-7.31025	Plant non-specific lipid-transfer proteins transfer phospholipids as well as galactolipids across membranes. May play a role in wax or cutin deposition in the cell walls of expanding epidermal cells and certain secretory tissues	-	-
PaChr1g03279-t1_3279	-0.0394912	9.45694	-0.223354	0.826434	0.925531	-7.52051	Succinyl-CoA synthetase functions in the citric acid cycle (TCA), coupling the hydrolysis of succinyl-CoA to the synthesis of ATP and thus represents the only step of substrate- level phosphorylation in the TCA. The beta subunit provides nucleotide specificity of the enzyme and binds the substrate succinate, while the binding sites for coenzyme A and phosphate are found in the alpha subunit	-	-
PaChr7g21193-t1_21193	-0.0375649	11.4397	-0.253536	0.803479	0.913035	-7.69362	Belongs to the phosphoglycerate kinase family	-	-
PaChr11g05400-t1_5400	-0.0360908	11.0369	-0.204469	0.840882	0.939414	-7.6752	Glutathione peroxidase	-	-
PaCtg1350g33099-t1_33099	-0.0354967	10.3694	-0.199722	0.844523	0.939414	-7.61501	Belongs to the actin-binding proteins ADF family	ADF7	-
PaChr5g18204-t1_18204	-0.0354967	10.3694	-0.199722	0.844523	0.939414	-7.61501	Belongs to the actin-binding proteins ADF family	ADF7	-
PaChr1g03305-t1_3305	-0.0330796	8.67993	-0.175655	0.86304	0.953582	-7.4523	heterogeneous nuclear ribonucleoprotein	-	-
PaChr4g14406-t1_14406	-0.0286443	8.62872	-0.135544	0.89408	0.961427	-7.45388	DNA binding	-	-
PaCtg1192g32215-t1_32215	-0.0274334	10.3774	-0.164305	0.871801	0.954738	-7.62275	Belongs to the aldehyde dehydrogenase family	AMADH2	-
PaCtg1711g34851-t1_34851	-0.0265783	10.4078	-0.149755	0.883059	0.960691	-7.62838	Belongs to the universal ribosomal protein uL5 family	-	-
PaChr2g10686-t1_10686	-0.0252906	8.16161	-0.122186	0.90446	0.967337	-7.42738	Dihydrolipoyllysine-residue succinyltransferase component of 2-oxoglutarate dehydrogenase complex	-	-
PaChr2g09576-t1_9576	-0.0252601	7.84453	-0.119235	0.906756	0.967337	-7.42559	DSBA-like thioredoxin domain	-	-
PaChr2g09287-t1_9287	-0.025256	11.6225	-0.169653	0.867671	0.954438	-7.72245	Belongs to the AAA ATPase family	RPT4A	-
PaChr10g04689-t1_4689	-0.025256	11.6225	-0.169653	0.867671	0.954438	-7.72245	Belongs to the AAA ATPase family	-	-
PaChr8g23480-t1_23480	-0.0252528	8.51618	-0.109458	0.914367	0.967959	-7.44736	nuclear transport factor	-	-
PaChr12g07467-t1_7467	-0.0217307	11.2409	-0.142595	0.888609	0.961427	-7.70336	Malate dehydrogenase	-	-
PaCtg3492g39684-t1_39684	-0.0216695	12.8701	-0.145566	0.886306	0.961427	-7.72187	Glutathione S-transferase	DHAR1	-
PaChr1g00772-t1_772	-0.020453	11.6354	-0.139876	0.890718	0.961427	-7.72795	2,3-bisphosphoglycerate-independent phosphoglycerate	-	-
PaCtg4256g40911-t1_40911	-0.0184833	9.94028	-0.106647	0.916558	0.967959	-7.58542	Glycine--tRNA ligase 1	-	-
PaChr7g21129-t1_21129	-0.0170224	10.5625	-0.094015	0.926408	0.972308	-7.65093	Belongs to the universal ribosomal protein uL5 family	-	-
PaCtg4752g41573-t1_41573	-0.015236	9.05182	-0.077526	0.939284	0.978833	-7.50576	Fk506-binding protein	-	-
PaCtg0084g25466-t1_25466	-0.0136763	8.82376	-0.068998	0.945951	0.98371	-7.48173	DEAD-box ATP-dependent RNA helicase	LOS4	-
PaChr7g21139-t1_21139	-0.013115	10.7645	-0.0820795	0.935727	0.977183	-7.67006	Belongs to the small GTPase superfamily. Arf family	-	-
PaCtg2088g36262-t1_36262	-0.00578493	10.9249	-0.0330315	0.974108	0.984048	-7.68717	Plasminogen activator inhibitor 1 RNA-binding	-	-
PaCtg3367g39441-t1_39441	-0.00574346	11.2804	-0.0373382	0.970734	0.984048	-7.71651	Belongs to the AAA ATPase family	RPT5B	-
PaChr9g24482-t1_24482	-0.00574346	11.2804	-0.0373382	0.970734	0.984048	-7.71651	Belongs to the AAA ATPase family	RPT5B	-
PaChr2g08613-t1_8613	-0.00574346	11.2804	-0.0373382	0.970734	0.984048	-7.71651	Belongs to the AAA ATPase family	-	-
PaChr1g00738-t1_738	-0.00574346	11.2804	-0.0373382	0.970734	0.984048	-7.71651	26S protease regulatory subunit 6B	-	-
PaCtg1381g33263-t1_33263	-0.00198319	6.81995	-0.00739114	0.994205	0.999671	-7.37529	methylthioribose	-	-
PaCtg1543g34061-t1_34061	-4.20655e-05	9.91836	-0.000230872	0.999819	0.999819	-7.5894	Pyruvate kinase	-	-
PaChr5g18307-t1_18307	0.000117869	10.6765	0.000739098	0.999421	0.999819	-7.66592	Universal stress protein	-	-
PaChr12g07170-t1_7170	0.000873138	13.6143	0.00557215	0.995631	0.999671	-7.71709	Belongs to the glyceraldehyde-3-phosphate dehydrogenase family	-	-
PaChr2g10626-t1_10626	0.00548926	5.92966	0.0221652	0.982624	0.990629	-7.32705	Bifunctional epoxide hydrolase 2-like	-	-
PaChr10g03691-t1_3691	0.0059446	10.6224	0.0381731	0.97008	0.984048	-7.66042	Dihydrolipoyl dehydrogenase	-	-
PaCtg0822g30042-t1_30042	0.00728918	9.11473	0.0387633	0.969618	0.984048	-7.51447	DEAD-box ATP-dependent RNA helicase	-	-
PaChr8g22018-t1_22018	0.00728918	9.11473	0.0387633	0.969618	0.984048	-7.51447	GTP-BINDING protein	-	-
PaChr7g20684-t1_20684	0.00728918	9.11473	0.0387633	0.969618	0.984048	-7.51447	Ras-related protein	-	-
PaChr6g18453-t1_18453	0.00728918	9.11473	0.0387633	0.969618	0.984048	-7.51447	Ras-related protein	-	-
PaChr3g12832-t1_12832	0.00728918	9.11473	0.0387633	0.969618	0.984048	-7.51447	Ras-related protein	-	-
PaChr9g24519-t1_24519	0.00757549	8.01643	0.034228	0.973171	0.984048	-7.43328	60S ribosomal protein	-	-
PaChr2g08919-t1_8919	0.00757549	8.01643	0.034228	0.973171	0.984048	-7.43328	60S ribosomal Protein	-	-
PaChr7g21476-t1_21476	0.0144655	12.9415	0.0891972	0.930168	0.973432	-7.7274	PPIases accelerate the folding of proteins. It catalyzes the cis-trans isomerization of proline imidic peptide bonds in oligopeptides	-	-
PaChr2g09893-t1_9893	0.0154637	12.4649	0.0580192	0.95454	0.984048	-7.74056	Oleosin 1-like	-	-
PaCtg1088g31593-t1_31593	0.0166078	13.2438	0.110172	0.913812	0.967959	-7.71879	glutathione s-transferase	DHAR1	-
PaCtg0278g26370-t1_26370	0.0199029	8.85063	0.0960198	0.924844	0.972308	-7.4824	NADH-ubiquinone reductase complex 1 MLRQ subunit	-	-
PaCtg0434g27223-t1_27223	0.0199349	8.92765	0.10623	0.916882	0.967959	-7.4899	Aspartate aminotransferase	-	-
PaChr1g00915-t1_915	0.0235831	10.3924	0.133857	0.89539	0.961427	-7.62937	glycine-rich protein	-	-
PaChr6g19986-t1_19986	0.0258818	8.32357	0.120031	0.906137	0.967337	-7.43299	Quinone oxidoreductase	-	-
PaChr2g10351-t1_10351	0.0262105	8.56806	0.10593	0.917117	0.967959	-7.45189	Tubulin is the major constituent of microtubules. It binds two moles of GTP, one at an exchangeable site on the beta chain and one at a non-exchangeable site on the alpha chain	-	-
PaChr1g00364-t1_364	0.0285223	10.8876	0.156113	0.878137	0.95744	-7.67148	Elongation factor	-	-
PaChr7g20433-t1_20433	0.0293644	10.4541	0.134136	0.895173	0.961427	-7.6357	Belongs to the peptidase S10 family	-	-
PaChr6g19378-t1_19378	0.0307107	5.86484	0.0930896	0.92713	0.972308	-7.31981	Belongs to the ClpA ClpB family	HSP101	-
PaChr2g08804-t1_8804	0.0312805	11.1617	0.181084	0.858855	0.951081	-7.69062	Binds to actin and affects the structure of the cytoskeleton. At high concentrations, profilin prevents the polymerization of actin, whereas it enhances it at low concentrations	-	-
PaCtg0465g27459-t1_27459	0.0409033	7.32037	0.196545	0.846963	0.940015	-7.38551	Destroys radicals which are normally produced within the cells and which are toxic to biological systems	SODCP	-
PaCtg4209g40842-t1_40842	0.041623	7.04232	0.166929	0.869775	0.954631	-7.37291	Pyruvate kinase	-	-
PaCtg3080g38807-t1_38807	0.0435474	11.898	0.300497	0.768143	0.887283	-7.69924	adenosylhomocysteinase	SAHH	-
PaChr5g18162-t1_18162	0.0463476	11.3436	0.256752	0.801044	0.913035	-7.68686	PPIases accelerate the folding of proteins. It catalyzes the cis-trans isomerization of proline imidic peptide bonds in oligopeptides	-	-
PaCtg0482g27596-t1_27596	0.0496194	11.6871	0.243465	0.811119	0.916676	-7.70922	Belongs to the MIP aquaporin (TC 1.A.8) family	-	-
PaCtg0703g29220-t1_29220	0.0516333	12.7115	0.357472	0.725984	0.881698	-7.66872	Catalyzes the conversion of hemimercaptal, formed from methylglyoxal and glutathione, to S-lactoylglutathione	-	-
PaCtg2075g36226-t1_36226	0.0518916	10.8634	0.341391	0.737797	0.88399	-7.62034	2-cys peroxiredoxin BAS1	-	-
PaChr12g07243-t1_7243	0.0519947	8.02982	0.223654	0.826205	0.925531	-7.40722	The proteasome is a multicatalytic proteinase complex which is characterized by its ability to cleave peptides with Arg, Phe, Tyr, Leu, and Glu adjacent to the leaving group at neutral or slightly basic pH	-	-
PaChr12g07241-t1_7241	0.0519947	8.02982	0.223654	0.826205	0.925531	-7.40722	The proteasome is a multicatalytic proteinase complex which is characterized by its ability to cleave peptides with Arg, Phe, Tyr, Leu, and Glu adjacent to the leaving group at neutral or slightly basic pH	PAE1	-
PaChr11g05713-t1_5713	0.0551083	9.12229	0.24374	0.81091	0.916676	-7.48453	triosephosphate isomerase	-	-
PaChr8g23715-t1_23715	0.0571129	9.66574	0.263125	0.796226	0.910235	-7.52963	#N/A	#N/A	#N/A
PaChr11g06464-t1_6464	0.057397	8.8524	0.265199	0.794659	0.910235	-7.45015	alcohol dehydrogenase	ADH1	-
PaChr1g00867-t1_867	0.0591803	9.49606	0.301764	0.767196	0.887283	-7.50241	60S ribosomal protein	-	-
PaChr1g01356-t1_1356	0.0592546	12.385	0.40187	0.69375	0.851983	-7.65841	Belongs to the 14-3-3 family	-	-
PaChr2g10810-t1_10810	0.0640865	12.3618	0.445556	0.66262	0.822701	-7.6394	adenosylhomocysteinase	SAHH	-
PaChr5g17891-t1_17891	0.06496	13.417	0.435629	0.66964	0.826613	-7.62087	Belongs to the phosphoglycerate kinase family	-	-
PaChr5g16110-t1_16110	0.0694393	7.40947	0.318804	0.754506	0.88399	-7.35854	Belongs to the alpha-IPM synthase homocitrate synthase family	-	-
PaChr7g21749-t1_21749	0.0781139	10.3944	0.473695	0.642901	0.819198	-7.52041	Universal stress protein	-	-
PaChr4g14968-t1_14968	0.0808372	12.2408	0.496447	0.627159	0.804258	-7.61662	Belongs to the 14-3-3 family	-	-
PaChr11g05922-t1_5922	0.0815332	13.3115	0.445648	0.662555	0.822701	-7.61849	Belongs to the plant dehydrin family	-	-
PaChr11g05651-t1_5651	0.0848788	6.50485	0.356449	0.726733	0.881698	-7.29169	Monothiol glutaredoxin-S16	CXIP2	-
PaChr2g10311-t1_10311	0.0949551	9.54561	0.472241	0.643914	0.819198	-7.43746	Cytochrome c oxidase subunit 6a	-	-
PaChr10g05133-t1_5133	0.0963294	9.52265	0.530479	0.603959	0.786736	-7.40468	Belongs to the heat shock protein 70 family	-	-
PaCtg0457g27383-t1_27383	0.0969458	8.23934	0.399062	0.695771	0.851983	-7.3521	Uridine 5-monophosphate	-	-
PaCtg0621g28505-t1_28505	0.102986	11.1159	0.572421	0.575968	0.766409	-7.53139	UTP-glucose-1-phosphate uridylyltransferase	UGP	-
PaChr2g10020-t1_10020	0.10929	9.58096	0.561122	0.583441	0.770143	-7.39272	glutathione s-transferase	-	-
PaCtg0641g28765-t1_28765	0.11017	8.33801	0.45369	0.656893	0.822701	-7.33188	-	-	-
PaChr9g23952-t1_23952	0.11017	8.33801	0.45369	0.656893	0.822701	-7.33188	-	-	-
PaChr1g00428-t1_428	0.110391	8.03388	0.4649	0.649036	0.819573	-7.31945	Clathrin is the major protein of the polyhedral coat of coated pits and vesicles	-	-
PaChr1g00598-t1_598	0.122372	9.04001	0.669089	0.514146	0.717402	-7.27299	Biotin carboxyl carrier protein of acetyl-CoA carboxylase	-	-
PaChr2g11032-t1_11032	0.123108	10.4059	0.74431	0.468801	0.684151	-7.35038	14 kDa zinc-binding	-	-
PaChr5g15654-t1_15654	0.12433	7.99196	0.608943	0.552159	0.742713	-7.23884	Belongs to the ubiquitin-conjugating enzyme family	UBC13	-
PaCtg2099g36322-t1_36322	0.126263	10.9831	0.729892	0.477298	0.684151	-7.41375	Binds to actin and affects the structure of the cytoskeleton. At high concentrations, profilin prevents the polymerization of actin, whereas it enhances it at low concentrations	-	-
PaChr4g15186-t1_15186	0.126608	11.1273	0.609514	0.551791	0.742713	-7.50951	disulfide-isomerase	PDIL1-1	-
PaChr11g05970-t1_5970	0.126912	8.3025	0.562199	0.582727	0.770143	-7.27223	PPIases accelerate the folding of proteins. It catalyzes the cis-trans isomerization of proline imidic peptide bonds in oligopeptides	-	-
PaChr9g25047-t1_25047	0.128133	9.19375	0.497812	0.62622	0.804258	-7.39185	Belongs to the peptidase A1 family	-	-
PaChr12g06796-t1_6796	0.133107	12.1621	0.631118	0.537967	0.738913	-7.5385	protochlorophyllide	PORA	-
PaCtg3317g39325-t1_39325	0.136634	6.95413	0.663846	0.517399	0.717402	-7.15122	aldo-keto reductase	-	-
PaCtg1244g32494-t1_32494	0.136634	6.95413	0.663846	0.517399	0.717402	-7.15122	aldo-keto reductase	-	-
PaChr5g17640-t1_17640	0.139771	11.2985	0.832884	0.418668	0.638454	-7.35719	5-methyltetrahydropteroyltriglutamate--homocysteine methyltransferase	-	-
PaChr1g02320-t1_2320	0.139771	11.2985	0.832884	0.418668	0.638454	-7.35719	5-methyltetrahydropteroyltriglutamate--homocysteine methyltransferase	-	-
PaCtg1001g31094-t1_31094	0.14037	10.3665	0.863562	0.402148	0.631946	-7.24831	Multiprotein-bridging factor	-	-
PaChr5g17433-t1_17433	0.141123	9.44079	0.791858	0.441442	0.654233	-7.21797	Belongs to the universal ribosomal protein uL1 family	-	-
PaChr5g16560-t1_16560	0.141123	9.44079	0.791858	0.441442	0.654233	-7.21797	Belongs to the universal ribosomal protein uL1 family	-	-
PaChr9g25349-t1_25349	0.145589	7.60865	0.669452	0.513922	0.717402	-7.19084	Fumarylacetoacetase	-	-
PaCtg3776g40190-t1_40190	0.147416	9.66042	0.852477	0.408066	0.638185	-7.18777	Belongs to the carbohydrate kinase PfkB family	-	-
PaChr5g17878-t1_17878	0.147487	9.06658	0.771411	0.453081	0.665505	-7.19984	Belongs to the glyceraldehyde-3-phosphate dehydrogenase family	-	-
PaCtg1906g35535-t1_35535	0.158231	9.98794	0.901876	0.382132	0.618154	-7.17368	Belongs to the serpin family	-	-
PaChr3g13259-t1_13259	0.158231	9.98794	0.901876	0.382132	0.618154	-7.17368	Belongs to the serpin family	-	-
PaChr1g03268-t1_3268	0.158781	9.01314	0.799895	0.436919	0.653463	-7.1715	Dolichyl-diphosphooligosaccharide--protein glycosyltransferase subunit	-	-
PaChr4g14227-t1_14227	0.158803	9.88092	0.810462	0.431019	0.648493	-7.24314	ketol-acid reductoisomerase	-	-
PaChr5g17674-t1_17674	0.162118	9.03148	0.819048	0.426262	0.643291	-7.15756	Phosphatidylglycerol phosphatidylinositol transfer	-	-
PaChr9g25005-t1_25005	0.17171	10.081	1.02838	0.320934	0.565347	-7.06065	heat shock protein	-	-
PaChr12g07769-t1_7769	0.174917	9.48456	1.0013	0.333404	0.571277	-7.03267	protein DJ-1 homolog	-	-
PaChr9g24906-t1_24906	0.183199	10.0812	0.841784	0.41383	0.638185	-7.23605	Oxygen-evolving enhancer protein 1	-	-
PaChr2g11357-t1_11357	0.187985	10.5946	1.16063	0.264892	0.491091	-6.97167	Catalyzes the oxidative decarboxylation of 6- phosphogluconate to ribulose 5-phosphate and CO(2), with concomitant reduction of NADP to NADPH	-	-
PaCtg2888g38411-t1_38411	0.189756	9.77126	0.926089	0.369838	0.608205	-7.13149	40S ribosomal protein	-	-
PaChr1g03444-t1_3444	0.191072	8.59718	0.83025	0.420106	0.638454	-7.10108	Clathrin is the major protein of the polyhedral coat of coated pits and vesicles	-	-
PaChr1g00491-t1_491	0.191072	8.59718	0.83025	0.420106	0.638454	-7.10108	Clathrin is the major protein of the polyhedral coat of coated pits and vesicles	-	-
PaChr9g24018-t1_24018	0.192642	8.20354	0.785561	0.445006	0.65559	-7.11332	inosine-uridine preferring nucleoside hydrolase	-	-
PaChr12g07557-t1_7557	0.193325	9.36159	0.728347	0.478215	0.684151	-7.26007	Catalyzes the reaction of cyanate with bicarbonate to produce ammonia and carbon dioxide	CYN	-
PaChr8g21950-t1_21950	0.19433	7.1272	0.926409	0.369677	0.608205	-6.94867	26S proteasome non-ATPase regulatory subunit 2	-	-
PaChr6g19371-t1_19371	0.194622	10.6008	1.10281	0.288408	0.522938	-7.03632	carboxymethylenebutenolidase homolog	-	-
PaChr4g14754-t1_14754	0.196984	6.70199	0.889806	0.388363	0.619305	-6.95849	Ubiquitin domain-containing protein	-	-
PaChr1g00163-t1_163	0.196984	6.70199	0.889806	0.388363	0.619305	-6.95849	Ubiquitin domain-containing protein	-	-
PaCtg1913g35570-t1_35570	0.199511	8.41159	0.952646	0.356669	0.596243	-6.97646	aldo-keto reductase	-	-
PaChr1g03524-t1_3524	0.199816	11.5582	1.24169	0.234423	0.45261	-6.95311	MFP1 attachment factor	MAF1	-
PaCtg1303g32872-t1_32872	0.202095	11.9714	0.892805	0.386809	0.619305	-7.33419	Belongs to the MIP aquaporin (TC 1.A.8) family	-	-
PaChr2g08960-t1_8960	0.203045	9.72859	1.00121	0.333444	0.571277	-7.05515	Destroys radicals which are normally produced within the cells and which are toxic to biological systems	-	-
PaChr6g19234-t1_19234	0.212498	7.43347	0.95045	0.357746	0.596243	-6.94734	ATP synthase subunit beta	atpB	-
PaCtg0822g30045-t1_30045	0.219133	7.09579	1.0156	0.326774	0.571277	-6.86014	caffeoyl-CoA O-methyltransferase	-	-
PaChr9g24676-t1_24676	0.219506	7.79118	1.03208	0.319254	0.564396	-6.88533	hsp70-binding protein	-	-
PaChr3g12407-t1_12407	0.222449	9.19856	1.20796	0.246754	0.464423	-6.78225	V-type proton ATPase subunit	VHA-E2	-
PaCtg0770g29771-t1_29771	0.222609	9.27784	1.14351	0.271697	0.499962	-6.86299	Belongs to the GroES chaperonin family	-	-
PaChr3g13109-t1_13109	0.222609	9.27784	1.14351	0.271697	0.499962	-6.86299	Belongs to the GroES chaperonin family	-	-
PaChr1g00998-t1_998	0.223907	6.44958	0.908476	0.378754	0.618127	-6.92871	Belongs to the 14-3-3 family	-	-
PaChr1g02593-t1_2593	0.223946	8.0327	1.00102	0.333533	0.571277	-6.91752	-	-	-
PaChr8g23010-t1_23010	0.224639	8.8139	1.00746	0.330535	0.571277	-6.9601	calcium-binding protein	-	-
PaChr6g19065-t1_19065	0.224639	8.8139	1.00746	0.330535	0.571277	-6.9601	calcium-binding protein	-	-
PaChr8g21896-t1_21896	0.229041	7.83422	1.02118	0.324215	0.569101	-6.89707	nucleic acid binding protein	-	-
PaCtg3344g39384-t1_39384	0.229509	11.7391	1.44761	0.169393	0.368231	-6.69892	Heat shock cognate 70 kDa protein	-	-
PaChr1g03069-t1_3069	0.230849	10.0479	1.23855	0.23555	0.45261	-6.82424	Cobalamin-independent synthase, Catalytic domain	-	-
PaChr7g21660-t1_21660	0.242057	9.49375	1.24375	0.233688	0.45261	-6.76698	Ubiquitin fusion degradation protein	-	-
PaCtg2433g37330-t1_37330	0.245381	10.7202	1.22289	0.241233	0.455828	-6.9106	Plastocyanin-like domain	-	-
PaCtg1337g33026-t1_33026	0.254987	8.1795	1.2228	0.241267	0.455828	-6.67676	Catalyzes the formation of S-adenosylmethionine from methionine and ATP	-	-
PaChr10g05108-t1_5108	0.254987	8.1795	1.2228	0.241267	0.455828	-6.67676	Catalyzes the formation of S-adenosylmethionine from methionine and ATP	-	-
PaChr7g20982-t1_20982	0.255754	11.0399	1.44683	0.169609	0.368231	-6.65509	Belongs to the cysteine synthase cystathionine beta- synthase family	OASA1	-
PaCtg1404g33428-t1_33428	0.257905	12.1973	1.68687	0.113414	0.275195	-6.36239	Metacaspase	-	-
PaChr1g02448-t1_2448	0.266813	10.0988	1.64556	0.12175	0.289742	-6.28403	Destroys radicals which are normally produced within the cells and which are toxic to biological systems	MSD1	-
PaCtg0762g29673-t1_29673	0.272148	10.179	1.45504	0.167358	0.366559	-6.56212	glutathione s-transferase	-	-
PaCtg0762g29669-t1_29669	0.272148	10.179	1.45504	0.167358	0.366559	-6.56212	glutathione s-transferase	-	-
PaCtg0713g29311-t1_29311	0.282377	11.8156	1.55439	0.142042	0.319595	-6.55353	Belongs to the DEAD box helicase family	-	-
PaCtg0502g27780-t1_27780	0.284399	8.29047	1.2981	0.214894	0.427076	-6.58971	Belongs to the peptidase A1 family	-	-
PaChr3g11613-t1_11613	0.284652	9.82492	1.63511	0.123942	0.292149	-6.27334	LRR receptor-like serine threonine-protein kinase	-	-
PaChr10g04720-t1_4720	0.284757	12.5604	1.88753	0.0796516	0.219042	-6.04218	Destroys radicals which are normally produced within the cells and which are toxic to biological systems	CSD1	-
PaChr3g13006-t1_13006	0.285069	9.93864	1.32772	0.205174	0.416234	-6.70429	Catalyzes the oxidative decarboxylation of 6- phosphogluconate to ribulose 5-phosphate and CO(2), with concomitant reduction of NADP to NADPH	-	-
PaChr1g01231-t1_1231	0.288651	8.58586	1.30485	0.212649	0.426158	-6.6017	Belongs to the universal ribosomal protein uS3 family	-	-
PaCtg0912g30587-t1_30587	0.295706	11.6399	1.62429	0.126246	0.292691	-6.44613	Belongs to the DEAD box helicase family	-	-
PaChr12g07265-t1_7265	0.298444	7.38854	1.169	0.261611	0.486833	-6.71533	Belongs to the glutathione peroxidase family	-	-
PaChr1g00900-t1_900	0.299692	10.6831	1.75812	0.100203	0.253063	-6.17324	triosephosphate isomerase	-	-
PaChr10g03758-t1_3758	0.311643	8.62191	1.62294	0.126537	0.292691	-6.17409	V-type proton ATPase subunit	-	-
PaChr1g01748-t1_1748	0.314207	7.2754	1.33165	0.203909	0.415371	-6.51204	PPIases accelerate the folding of proteins. It catalyzes the cis-trans isomerization of proline imidic peptide bonds in oligopeptides	-	-
PaCtg4235g40882-t1_40882	0.316282	10.5276	1.89268	0.0789183	0.219042	-5.94684	Belongs to the ubiquitin-conjugating enzyme family	-	-
PaChr5g16821-t1_16821	0.31705	9.50128	1.58421	0.135107	0.306781	-6.3179	Belongs to the eukaryotic ribosomal protein eS12 family	-	-
PaCtg0154g25857-t1_25857	0.318391	10.8597	2.02681	0.0618424	0.184409	-5.75523	Monodehydroascorbate reductase	-	-
PaCtg1188g32207-t1_32207	0.330898	9.72327	1.94488	0.0718205	0.203149	-5.78188	Elongation factor 2	-	-
PaCtg1979g35846-t1_35846	0.338246	12.9383	1.89002	0.0792951	0.219042	-6.02979	heat shock	-	-
PaChr8g21916-t1_21916	0.340174	13.1692	2.02846	0.0616549	0.184409	-5.79692	Nucleoside diphosphate kinase	NDPK1	-
PaChr5g17604-t1_17604	0.341476	7.85099	1.24412	0.233557	0.45261	-6.64992	Belongs to the cysteine synthase cystathionine beta- synthase family	OASA1	-
PaChr7g21178-t1_21178	0.34547	7.5621	1.38407	0.187656	0.39194	-6.46451	Belongs to the glyceraldehyde-3-phosphate dehydrogenase family	-	-
PaChr6g19864-t1_19864	0.34547	7.5621	1.38407	0.187656	0.39194	-6.46451	Belongs to the glyceraldehyde-3-phosphate dehydrogenase family	-	-
PaCtg3658g39987-t1_39987	0.352524	12.2475	1.66662	0.117438	0.283569	-6.3917	Belongs to the eukaryotic ribosomal protein P1 P2 family	-	-
PaChr11g05520-t1_5520	0.359571	7.14171	1.20205	0.248964	0.466808	-6.66045	Belongs to the eukaryotic ribosomal protein eS4 family	-	-
PaCtg1350g33090-t1_33090	0.368177	11.3711	1.8068	0.0919753	0.238365	-6.15411	Belongs to the MIP aquaporin (TC 1.A.8) family	-	-
PaCtg2098g36318-t1_36318	0.375573	7.94286	1.3084	0.211474	0.425526	-6.57195	Thioredoxin-like protein Clot	-	-
PaChr2g09476-t1_9476	0.392843	8.71555	1.72258	0.106614	0.265882	-6.03529	phosphatase 2C	-	-
PaChr7g21228-t1_21228	0.39403	7.50218	2.0088	0.0639202	0.187745	-5.52518	Belongs to the GST superfamily	GSTF9	-
PaChr1g00160-t1_160	0.404495	6.20898	1.30871	0.211371	0.425526	-6.48161	acyl-activating enzyme	-	-
PaChr7g21448-t1_21448	0.40593	5.82094	1.70609	0.109708	0.270431	-5.9138	mitotic nuclear envelope reassembly	-	-
PaChr3g11511-t1_11511	0.408502	6.39505	1.64559	0.121745	0.289742	-6.03256	Belongs to the glucose-6-phosphate 1-epimerase family	-	-
PaCtg1303g32863-t1_32863	0.409923	6.87853	1.82217	0.0895062	0.235025	-5.78834	Coatomer subunit	-	-
PaChr7g20479-t1_20479	0.415675	9.58597	1.69604	0.111633	0.272208	-6.16091	polyphenol oxidase	-	-
PaChr1g00814-t1_814	0.426315	7.48069	1.88989	0.0793139	0.219042	-5.71855	Threonine dehydratase	OMR1	-
PaChr9g23902-t1_23902	0.438045	9.44791	1.86993	0.0822037	0.224811	-5.87813	Heat shock factor-binding protein 1-like	-	-
PaCtg0490g27633-t1_27633	0.445774	8.18446	1.70555	0.109812	0.270431	-6.02585	nuclear transport factor	-	-

## Sheet: T9  vs T0 Hass Inferys Pulp
T9 vs T0 Hass Inferys Pulp
							eggNOG-mapper annotation
protein	logFC	AveExpr	t	P.Value	adj.P.Val	B	Description	Preferred_name	PFAMs
PaChr11g05674-t1_5674	-2.04041	7.16568	-8.18665	8.07106e-07	1.80926e-05	5.85601	Plant non-specific lipid-transfer proteins transfer phospholipids as well as galactolipids across membranes. May play a role in wax or cutin deposition in the cell walls of expanding epidermal cells and certain secretory tissues	-	-
PaChr1g02500-t1_2500	2.26392	5.83612	8.72668	3.69711e-07	9.94522e-06	6.6982	Plant non-specific lipid-transfer proteins transfer phospholipids as well as galactolipids across membranes. May play a role in wax or cutin deposition in the cell walls of expanding epidermal cells and certain secretory tissues	-	-
PaChr3g12962-t1_12962	-0.149944	8.39026	-0.66561	0.516086	0.641728	-7.2579	Long chain acyl-CoA synthetase	-	-
PaCtg5758g42595-t1_42595	-3.53685	9.13507	-8.51497	5.00064e-07	1.22288e-05	6.27252	RuBisCO catalyzes two reactions the carboxylation of D- ribulose 1,5-bisphosphate, the primary event in carbon dioxide fixation, as well as the oxidative fragmentation of the pentose substrate in the photorespiration process. Both reactions occur simultaneously and in competition at the same active site	rbcL	-
PaChr12g06969-t1_6969	-2.45803	7.53745	-5.37815	8.5596e-05	0.000648963	1.01549	protein At2g27730, mitochondrial-like	-	-
PaCtg2094g36307-t1_36307	-2.34328	9.73323	-8.89129	2.93368e-07	8.45529e-06	6.80346	Auxin-repressed 12.5 kDa	-	-
PaChr2g09869-t1_9869	-2.26044	8.10034	-9.53746	1.21777e-07	4.09474e-06	7.76796	RuBisCO catalyzes two reactions the carboxylation of D- ribulose 1,5-bisphosphate, the primary event in carbon dioxide fixation, as well as the oxidative fragmentation of the pentose substrate. Both reactions occur simultaneously and in competition at the same active site	-	-
PaChr1g00990-t1_990	-2.08167	7.67543	-7.67986	1.73381e-06	3.41265e-05	5.03514	Belongs to the small heat shock protein (HSP20) family	-	-
PaChr1g03174-t1_3174	-2.07472	6.90094	-6.25052	1.79345e-05	0.000198263	2.66229	Phosphoribulokinase	-	-
PaChr5g17758-t1_17758	-2.03712	6.36933	-9.04307	2.37663e-07	7.10347e-06	7.14196	Stem-specific protein	-	-
PaChr11g05900-t1_5900	-2.01161	9.0266	-8.5395	4.82736e-07	1.2174e-05	6.31132	Participates in electron transfer between P700 and the cytochrome b6-f complex in photosystem I	PETE	-
PaChr7g20161-t1_20161	-1.93671	6.33727	-7.3053	3.11525e-06	4.74341e-05	4.48518	Cytochrome oxidase c subunit VIb	-	-
PaChr4g15407-t1_15407	-1.93671	6.33727	-7.3053	3.11525e-06	4.74341e-05	4.48518	cytochrome c oxidase	-	-
PaChr4g14366-t1_14366	-1.93671	6.33727	-7.3053	3.11525e-06	4.74341e-05	4.48518	This protein is one of the nuclear-coded polypeptide chains of cytochrome c oxidase, the terminal oxidase in mitochondrial electron transport	-	-
PaChr5g16413-t1_16413	-1.86771	8.115	-7.50601	2.27062e-06	3.87833e-05	4.73131	heat shock protein	-	-
PaChr3g12952-t1_12952	-1.86771	8.115	-7.50601	2.27062e-06	3.87833e-05	4.73131	Hsp90 protein	-	-
PaChr2g10186-t1_10186	-1.86771	8.115	-7.50601	2.27062e-06	3.87833e-05	4.73131	heat shock protein	-	-
PaCtg1264g32624-t1_32624	-1.86428	9.98564	-7.77478	1.49883e-06	3.02389e-05	5.09019	#N/A	#N/A	#N/A
PaChr5g17513-t1_17513	-1.84314	12.2482	-6.95707	5.46072e-06	7.59793e-05	3.60318	Abscisic stress-ripening protein	-	-
PaChr2g08372-t1_8372	-1.71386	10.7286	-7.00392	5.05873e-06	7.23836e-05	3.78099	Remorin-like	-	-
PaChr8g22019-t1_22019	-1.69728	8.62794	-6.29702	1.65496e-05	0.000189129	2.65364	Plasminogen activator inhibitor 1 RNA-binding	-	-
PaChr6g18741-t1_18741	-1.63395	6.51939	-7.472	2.39477e-06	3.94404e-05	4.75602	Belongs to the peroxidase family	-	-
PaChr6g19378-t1_19378	-1.60526	8.94421	-6.92564	5.74901e-06	7.86347e-05	3.74034	Belongs to the ClpA ClpB family	HSP101	-
PaChr4g15458-t1_15458	-1.53844	6.67313	-4.01615	0.00118917	0.00548377	-1.62522	The pyruvate dehydrogenase complex catalyzes the overall conversion of pyruvate to acetyl-CoA and CO(2)	-	-
PaChr1g01801-t1_1801	-1.53844	6.67313	-4.01615	0.00118917	0.00548377	-1.62522	The pyruvate dehydrogenase complex catalyzes the overall conversion of pyruvate to acetyl-CoA and CO(2)	-	-
PaChr7g21196-t1_21196	-1.47071	9.26956	-5.89549	3.34551e-05	0.000317627	1.90625	The H protein shuttles the methylamine group of glycine from the P protein to the T protein	-	-
PaChr8g23715-t1_23715	-1.45673	11.2142	-7.0608	4.61214e-06	6.76727e-05	3.85477	#N/A	#N/A	#N/A
PaChr8g23207-t1_23207	-1.36957	8.99755	-5.57159	5.99864e-05	0.00051499	1.31195	Belongs to the glycosyl hydrolase 31 family	-	GH31
PaChr6g18897-t1_18897	-1.35045	9.76049	-7.42725	2.56905e-06	4.14645e-05	4.54161	hydrolase	UAH	-
PaChr8g23368-t1_23368	-1.3416	8.99409	-6.29387	1.66396e-05	0.000189129	2.63701	Belongs to the mitochondrial carrier (TC 2.A.29) family	-	-
PaChr5g18311-t1_18311	-1.33644	8.04382	-3.38806	0.00421591	0.0154224	-2.9775	Belongs to the small heat shock protein (HSP20) family	-	-
PaChr1g01221-t1_1221	-1.28845	11.7709	-6.7078	8.24264e-06	0.000107203	3.21549	Mitochondrial membrane ATP synthase (F(1)F(0) ATP synthase or Complex V) produces ATP from ADP in the presence of a proton gradient across the membrane which is generated by electron transport complexes of the respiratory chain. F-type ATPases consist of two structural domains, F(1) - containing the extramembraneous catalytic core and F(0) - containing the membrane proton channel, linked together…	-	-
PaChr2g08639-t1_8639	-1.23741	6.09616	-4.27478	0.000710862	0.0036308	-1.07909	WD repeat-containing protein	-	-
PaChr5g17674-t1_17674	-1.23628	7.79449	-4.60287	0.000373359	0.00213688	-0.514273	Phosphatidylglycerol phosphatidylinositol transfer	-	-
PaChr2g09068-t1_9068	-1.23358	8.56211	-6.37451	1.44848e-05	0.000171901	2.79203	Belongs to the heat shock protein 70 family	-	-
PaChr9g23992-t1_23992	-1.21944	10.8318	-6.58126	1.01916e-05	0.000126533	3.05613	Carrier of the growing fatty acid chain in fatty acid biosynthesis	-	-
PaChr5g17906-t1_17906	-1.18011	9.25244	-6.13002	2.21177e-05	0.000225936	2.33076	The H protein shuttles the methylamine group of glycine from the P protein to the T protein	-	-
PaCtg0389g26980-t1_26980	-1.14967	8.24477	-5.51272	6.68061e-05	0.000544571	1.22486	ATP synthase subunit gamma	-	-
PaChr1g01426-t1_1426	-1.14108	7.34419	-4.60987	0.000368308	0.00212303	-0.474449	Mitochondrial import receptor subunit	-	-
PaChr11g06129-t1_6129	-1.13276	7.63456	-4.16574	0.000882493	0.00423912	-1.37841	protein At1g47420, mitochondrial-like	-	-
PaChr1g02878-t1_2878	-1.11978	8.91372	-6.01597	2.70226e-05	0.000269226	2.1367	The pyruvate dehydrogenase complex catalyzes the overall conversion of pyruvate to acetyl-CoA and CO(2)	-	-
PaCtg2673g37889-t1_37889	-1.1157	9.11058	-5.96155	2.9751e-05	0.000285822	2.02993	Belongs to the UDP-glycosyltransferase family	-	GT1
PaChr5g16682-t1_16682	-1.10454	8.40744	-4.42774	0.00052581	0.00282886	-0.897006	Acyl-protein thioesterase 2	-	-
PaChr3g12829-t1_12829	-1.08268	9.98594	-5.5023	6.80938e-05	0.000549517	1.13629	2-oxoglutarate dehydrogenase	-	-
PaChr12g07350-t1_7350	-1.07739	10.2511	-5.56517	6.06934e-05	0.000515574	1.24393	Introduction of a cis double bond between carbons of the acyl chain	SSI2	-
PaChr8g23374-t1_23374	-1.07246	9.44773	-6.0497	2.54634e-05	0.000256862	2.1739	Belongs to the mitochondrial carrier (TC 2.A.29) family	-	-
PaCtg0434g27227-t1_27227	-1.05979	8.56246	-5.10083	0.000143727	0.000942993	0.424126	Mitochondrial outer membrane protein porin of 34	-	-
PaChr8g23682-t1_23682	-1.05539	7.87356	-5.16598	0.000127139	0.000865558	0.584151	#N/A	#N/A	#N/A
PaChr8g22927-t1_22927	-1.04956	7.57936	-4.79378	0.000258034	0.00160987	-0.123709	RNA recognition motif. (a.k.a. RRM, RBD, or RNP domain)	-	-
PaChr6g19729-t1_19729	-1.03971	7.02323	-3.72708	0.00212505	0.00870514	-2.23365	Photosystem II 10 kDa polypeptide	-	-
PaCtg0703g29224-t1_29224	-1.03524	11.4004	-5.51565	6.64482e-05	0.000544571	1.08015	Belongs to the mitochondrial carrier (TC 2.A.29) family	-	-
PaChr2g08428-t1_8428	-1.03193	9.39048	-4.53424	0.000426809	0.0024256	-0.72413	Belongs to the MIP aquaporin (TC 1.A.8) family	-	-
PaChr9g24906-t1_24906	-1.0266	8.76572	-4.44411	0.000509174	0.00275774	-0.876575	Oxygen-evolving enhancer protein 1	-	-
PaChr12g07992-t1_7992	-1.01912	9.21841	-4.62098	0.000360438	0.00209262	-0.543118	Belongs to the eukaryotic ribosomal protein P1 P2 family	-	-
PaChr2g09502-t1_9502	-0.998952	8.21747	-5.28633	0.000101509	0.000731406	0.796088	Belongs to the mitochondrial carrier (TC 2.A.29) family	-	-
PaCtg0755g29651-t1_29651	-0.997082	7.13804	-4.75607	0.00027748	0.00165871	-0.176269	Tubulin is the major constituent of microtubules. It binds two moles of GTP, one at an exchangeable site on the beta chain and one at a non-exchangeable site on the alpha chain	-	-
PaChr2g08387-t1_8387	-0.997082	7.13804	-4.75607	0.00027748	0.00165871	-0.176269	Tubulin is the major constituent of microtubules. It binds two moles of GTP, one at an exchangeable site on the beta chain and one at a non-exchangeable site on the alpha chain	-	-
PaChr3g14053-t1_14053	-0.984118	9.24098	-5.25826	0.000106963	0.000760255	0.701105	Belongs to the peptidase M16 family	-	-
PaChr2g09005-t1_9005	-0.983015	11.3127	-5.34819	9.04815e-05	0.000663805	0.767977	Belongs to the mitochondrial carrier (TC 2.A.29) family	-	-
PaChr2g10068-t1_10068	-0.975387	9.89823	-5.01315	0.000169667	0.00108668	0.199563	Belongs to the mitochondrial carrier (TC 2.A.29) family	-	-
PaChr12g07440-t1_7440	-0.956666	10.2035	-4.32314	0.000646071	0.00334218	-1.17906	Belongs to the MIP aquaporin (TC 1.A.8) family	-	-
PaChr2g09878-t1_9878	-0.940384	9.37137	-4.26805	0.0007204	0.00363352	-1.2576	Guanine nucleotide-binding protein subunit beta-like protein	-	-
PaChr2g08807-t1_8807	-0.940384	9.37137	-4.26805	0.0007204	0.00363352	-1.2576	Guanine nucleotide-binding protein subunit beta-like protein	-	-
PaCtg1349g33079-t1_33079	-0.936881	11.8414	-5.86173	3.55301e-05	0.000333404	1.68941	ATP synthase 24 kDa subunit	-	-
PaCtg3317g39325-t1_39325	-0.929969	8.57918	-4.04732	0.00111736	0.00524249	-1.6689	aldo-keto reductase	-	-
PaChr1g03240-t1_3240	-0.924045	6.30975	-4.20114	0.00082257	0.00399888	-1.23466	Upstream activation factor subunit	-	-
PaCtg0632g28648-t1_28648	-0.922668	7.66293	-4.23506	0.000769042	0.00378425	-1.24181	Respiratory-chain NADH dehydrogenase, 49 Kd subunit	-	-
PaChr2g09898-t1_9898	-0.917605	7.60757	-4.40007	0.000555191	0.00292836	-0.9079	Belongs to the peptidase M16 family	-	-
PaChr10g03691-t1_3691	-0.913412	9.7143	-4.83739	0.000237293	0.00149606	-0.138568	Dihydrolipoyl dehydrogenase	-	-
PaCtg3451g39597-t1_39597	-0.905223	8.69487	-4.4969	0.000459131	0.0025463	-0.769094	CBS domain-containing protein CBSX3	-	-
PaChr5g16957-t1_16957	-0.889389	5.58148	-3.18739	0.006326	0.0212712	-3.24686	Prohibitin-1, mitochondrial-like	15	-
PaChr3g13594-t1_13594	-0.889389	5.58148	-3.18739	0.006326	0.0212712	-3.24686	Prohibitin-1, mitochondrial-like	15	-
PaChr3g12847-t1_12847	-0.888593	7.56671	-4.33691	0.000628753	0.00329483	-1.03268	Belongs to the universal ribosomal protein uL23 family	-	-
PaChr5g17789-t1_17789	-0.881703	11.6951	-4.46955	0.000484396	0.00264127	-0.986638	Produces ATP from ADP in the presence of a proton gradient across the membrane	ATPB	-
PaChr9g24194-t1_24194	-0.873935	7.47208	-3.35929	0.0044686	0.0156697	-3.00113	Belongs to the EF-1-beta EF-1-delta family	-	-
PaChr5g16811-t1_16811	-0.873935	7.47208	-3.35929	0.0044686	0.0156697	-3.00113	Belongs to the EF-1-beta EF-1-delta family	-	-
PaCtg5641g42492-t1_42492	-0.872724	6.95165	-3.38105	0.00427615	0.0154747	-2.92955	Mitochondrial outer membrane protein porin of 34	-	-
PaCtg0266g26289-t1_26289	-0.872724	6.95165	-3.38105	0.00427615	0.0154747	-2.92955	Mitochondrial outer membrane protein porin	-	-
PaChr7g20592-t1_20592	-0.86981	8.21711	-4.49519	0.000460669	0.0025463	-0.75249	Electron carrier protein. The oxidized form of the cytochrome c heme group can accept an electron from the heme group of the cytochrome c1 subunit of cytochrome reductase. Cytochrome c then transfers this electron to the cytochrome oxidase complex, the final protein carrier in the mitochondrial electron-transport chain	-	-
PaChr1g00350-t1_350	-0.86981	8.21711	-4.49519	0.000460669	0.0025463	-0.75249	Electron carrier protein. The oxidized form of the cytochrome c heme group can accept an electron from the heme group of the cytochrome c1 subunit of cytochrome reductase. Cytochrome c then transfers this electron to the cytochrome oxidase complex, the final protein carrier in the mitochondrial electron-transport chain	-	-
PaChr2g08246-t1_8246	-0.86096	7.68179	-3.69385	0.00227232	0.00916881	-2.33659	40s ribosomal protein	-	-
PaChr6g18762-t1_18762	-0.859566	7.3633	-3.07212	0.00798295	0.0252637	-3.56877	Stomatin-like protein 2	-	-
PaCtg2409g37268-t1_37268	-0.856656	6.93162	-2.65145	0.0185127	0.0506432	-4.36276	laf3,laf3 isf1,laf3 isf2	-	-
PaChr12g08078-t1_8078	-0.837374	11.4818	-4.65522	0.000337248	0.00197217	-0.597323	Belongs to the chaperonin (HSP60) family	-	-
PaChr2g08853-t1_8853	-0.825357	9.89955	-4.7592	0.000275808	0.00165871	-0.298909	60s ribosomal protein	-	-
PaChr5g15895-t1_15895	-0.821927	11.3021	-4.40941	0.000545091	0.002894	-1.0732	Belongs to the chaperonin (HSP60) family	-	-
PaChr6g18700-t1_18700	-0.812286	9.00226	-2.89605	0.0113731	0.033134	-3.99695	Belongs to the eukaryotic ribosomal protein P1 P2 family	-	-
PaChr5g16689-t1_16689	-0.806604	10.3193	-3.74585	0.00204614	0.00848795	-2.34975	GTP-binding protein involved in nucleocytoplasmic transport. Required for the import of protein into the nucleus and also for RNA export. Involved in chromatin condensation and control of cell cycle	-	-
PaChr3g13109-t1_13109	-0.801893	9.40265	-3.7805	0.00190821	0.00813879	-2.24633	Belongs to the GroES chaperonin family	-	-
PaChr2g09272-t1_9272	-0.799622	10.269	-4.15504	0.000901476	0.00430468	-1.5191	Belongs to the peptidase M16 family	-	-
PaChr5g16110-t1_16110	-0.796994	7.12343	-3.3303	0.00473856	0.0164121	-3.04168	Belongs to the alpha-IPM synthase homocitrate synthase family	-	-
PaChr5g16822-t1_16822	-0.796129	8.61127	-3.67568	0.00235715	0.00937055	-2.42206	Mitochondrial outer membrane protein porin	VDAC5	-
PaChr2g10686-t1_10686	-0.786723	5.803	-3.497	0.00338206	0.0127539	-2.63179	Dihydrolipoyllysine-residue succinyltransferase component of 2-oxoglutarate dehydrogenase complex	-	-
PaCtg0820g30027-t1_30027	-0.783695	11.6253	-3.75037	0.00202761	0.00848795	-2.4333	Annexin repeats	-	-
PaChr11g06470-t1_6470	-0.77623	7.75511	-3.88623	0.00154277	0.00687855	-1.95121	Acyl- acyl-carrier-protein desaturase	-	-
PaChr9g24660-t1_24660	-0.771629	9.11013	-3.82174	0.00175624	0.00757909	-2.14895	Caps the barbed end of actin filaments and is able to sever them in a calcium-dependent manner	VLN2	-
PaCtg0302g26561-t1_26561	-0.770484	11.397	-4.11966	0.000967225	0.00456462	-1.66445	Belongs to the chaperonin (HSP60) family	-	-
PaCtg4752g41573-t1_41573	-0.769707	9.41336	-3.98879	0.00125606	0.00575932	-1.82535	Fk506-binding protein	-	-
PaCtg0482g27601-t1_27601	-0.76684	8.56272	-3.71942	0.00215811	0.00879593	-2.33165	Cupin	-	-
PaChr11g06241-t1_6241	-0.766155	7.54037	-3.86952	0.00159541	0.00707413	-1.975	Succinyl-CoA synthetase functions in the citric acid cycle (TCA), coupling the hydrolysis of succinyl-CoA to the synthesis of ATP and thus represents the only step of substrate- level phosphorylation in the TCA. The alpha subunit of the enzyme binds the substrates coenzyme A and phosphate, while succinate binding and nucleotide specificity is provided by the beta subunit	-	-
PaCtg3830g40276-t1_40276	-0.761135	9.06861	-3.77582	0.00192628	0.00813879	-2.23971	Belongs to the universal ribosomal protein uS9 family	-	-
PaCtg0840g30126-t1_30126	-0.761135	9.06861	-3.77582	0.00192628	0.00813879	-2.23971	Belongs to the universal ribosomal protein uS9 family	-	-
PaChr3g13419-t1_13419	-0.753574	7.95473	-3.84242	0.00168471	0.00742927	-2.05048	Belongs to the flavoprotein pyridine nucleotide cytochrome reductase family	-	-
PaChr9g23952-t1_23952	-0.753353	8.18182	-3.74468	0.00205099	0.00848795	-2.2622	-	-	-
PaCtg3936g40424-t1_40424	-0.751367	7.25838	-3.15668	0.00673093	0.0223533	-3.39634	Belongs to the small Tim family	-	-
PaChr7g21476-t1_21476	-0.749067	12.1705	-3.66302	0.00241815	0.00956593	-2.66944	PPIases accelerate the folding of proteins. It catalyzes the cis-trans isomerization of proline imidic peptide bonds in oligopeptides	-	-
PaChr1g02733-t1_2733	-0.728713	8.26092	-3.74589	0.00204597	0.00848795	-2.26362	40S ribosomal protein	-	-
PaChr6g18566-t1_18566	-0.714889	9.15948	-3.38717	0.00422347	0.0154224	-3.03125	acyl-CoA-binding protein	-	-
PaChr1g01559-t1_1559	-0.713099	7.38819	-3.07822	0.00788531	0.0250529	-3.5594	Nascent polypeptide-associated complex subunit alpha-like	-	-
PaCtg0700g29188-t1_29188	-0.712225	7.81307	-3.48793	0.00344466	0.0128103	-2.75952	Belongs to the citrate synthase family	-	-
PaChr2g10494-t1_10494	-0.707575	7.57199	-2.78987	0.0140627	0.0396805	-4.13341	Essential subunit of the N-oligosaccharyl transferase (OST) complex which catalyzes the transfer of a high mannose oligosaccharide from a lipid-linked oligosaccharide donor to an asparagine residue within an Asn-X-Ser Thr consensus motif in nascent polypeptide chains	-	-
PaCtg1139g31877-t1_31877	-0.691728	10.2886	-3.32022	0.00483613	0.0166784	-3.20715	Biotin carboxylase	-	-
PaCtg1244g32494-t1_32494	-0.691133	9.51224	-3.64984	0.00248335	0.00977593	-2.51662	aldo-keto reductase	-	-
PaChr1g00921-t1_921	-0.688587	7.68925	-2.46553	0.0266715	0.0689868	-4.75302	The proteasome is a multicatalytic proteinase complex which is characterized by its ability to cleave peptides with Arg, Phe, Tyr, Leu, and Glu adjacent to the leaving group at neutral or slightly basic pH	PAD1	-
PaChr8g22867-t1_22867	-0.683345	9.23314	-3.70174	0.00223644	0.00906939	-2.39968	40S ribosomal protein	-	-
PaChr4g15194-t1_15194	-0.682621	8.30406	-3.34149	0.00463244	0.0161137	-3.08207	Belongs to the glycosyl hydrolase 31 family	-	-
PaChr5g15642-t1_15642	-0.68046	9.70285	-3.51875	0.0032365	0.0123201	-2.78847	Malate dehydrogenase	-	-
PaChr2g08770-t1_8770	-0.677208	10.7195	-3.63863	0.00254018	0.00995109	-2.58654	Belongs to the chaperonin (HSP60) family	-	-
PaChr8g22077-t1_22077	-0.671761	8.55963	-3.03354	0.00862823	0.0268841	-3.70829	Malate dehydrogenase	-	-
PaChr2g10543-t1_10543	-0.6641	8.78256	-3.3623	0.00444145	0.0156697	-3.06159	kDa ribonucleoprotein	-	-
PaCtg0629g28556-t1_28556	-0.654704	6.18208	-2.83627	0.0128186	0.0368136	-3.95979	Cell division protein ftsZ	-	-
PaCtg1528g33991-t1_33991	-0.653254	9.17349	-2.9161	0.0109251	0.0325335	-3.96995	The pyruvate dehydrogenase complex catalyzes the overall conversion of pyruvate to acetyl-CoA and CO(2)	-	-
PaChr1g00494-t1_494	-0.63407	7.22791	-3.20523	0.00610212	0.0206908	-3.29917	proliferation-associated protein	-	-
PaChr6g19400-t1_19400	-0.62862	9.3813	-3.59272	0.00278701	0.0108131	-2.62778	CBS domain	-	-
PaChr2g10311-t1_10311	-0.61886	8.88201	-2.64584	0.0187193	0.0510354	-4.47577	Cytochrome c oxidase subunit 6a	-	-
PaCtg2564g37636-t1_37636	-0.617026	9.76173	-3.36904	0.00438134	0.0156449	-3.09225	Belongs to the peroxidase family. Classical plant (class III) peroxidase subfamily	-	-
PaChr10g04311-t1_4311	-0.614428	9.46837	-3.14571	0.00688156	0.022667	-3.52997	Caps the barbed end of actin filaments and is able to sever them in a calcium-dependent manner	VLN2	-
PaCtg1334g33001-t1_33001	-0.610084	10.0594	-3.1396	0.00696698	0.0227626	-3.5603	Flavoprotein (FP) subunit of succinate dehydrogenase (SDH) that is involved in complex II of the mitochondrial electron transport chain and is responsible for transferring electrons from succinate to ubiquinone (coenzyme Q)	SDH1-2	-
PaCtg1244g32496-t1_32496	-0.608836	10.613	-2.98068	0.00959636	0.0295116	-3.89769	aldo-keto reductase	-	-
PaChr8g22167-t1_22167	-0.608029	11.1753	-2.97957	0.00961777	0.0295116	-3.94055	Transketolase	-	-
PaChr1g02955-t1_2955	-0.607659	10.4967	-3.52846	0.00317359	0.0121378	-2.79572	40s ribosomal protein	-	-
PaChr8g22573-t1_22573	-0.606979	7.43771	-2.95251	0.0101553	0.0306941	-3.81082	Dihydrolipoyl dehydrogenase	-	-
PaCtg1215g32332-t1_32332	-0.598023	8.10653	-2.16099	0.0478325	0.108373	-5.32231	Belongs to the MIP aquaporin (TC 1.A.8) family	-	-
PaChr8g22163-t1_22163	-0.597231	9.34271	-3.36634	0.00440534	0.0156613	-3.08341	mitochondrial intermediate peptidase	-	-
PaChr1g03309-t1_3309	-0.589548	9.39907	-3.04301	0.00846522	0.0264784	-3.73142	Belongs to the glycosyltransferase 2 family. Plant cellulose synthase subfamily	-	GT2
PaChr9g24404-t1_24404	-0.588448	7.04401	-2.27895	0.038239	0.0915693	-5.05939	#N/A	#N/A	#N/A
PaChr6g19585-t1_19585	-0.586376	8.51852	-3.09038	0.00769447	0.0245432	-3.59355	Pyruvate dehydrogenase E1 component subunit	-	-
PaChr2g09041-t1_9041	-0.581029	8.74042	-3.12025	0.00724448	0.0233852	-3.54409	Belongs to the citrate synthase family	-	-
PaChr2g10231-t1_10231	0.582178	7.71994	2.90315	0.0112125	0.0329037	-3.92256	Belongs to the eukaryotic ribosomal protein eS12 family	-	-
PaCtg0762g29673-t1_29673	0.592258	9.96723	2.68382	0.0173637	0.0476617	-4.4482	glutathione s-transferase	-	-
PaChr9g24756-t1_24756	0.599745	9.66521	2.58676	0.0210331	0.0558345	-4.62531	histone H2B	-	-
PaChr4g14523-t1_14523	0.607819	9.32728	2.37424	0.0318404	0.0793062	-5.00977	oxygen-evolving enhancer protein	-	-
PaCtg0703g29220-t1_29220	0.615219	12.007	3.91126	0.00146718	0.00657786	-2.15327	Catalyzes the conversion of hemimercaptal, formed from methylglyoxal and glutathione, to S-lactoylglutathione	-	-
PaChr1g00163-t1_163	0.617241	9.17816	3.10731	0.00743603	0.023813	-3.59893	Ubiquitin domain-containing protein	-	-
PaCtg0389g26977-t1_26977	0.617748	7.95094	3.0023	0.009188	0.0284089	-3.73603	Vesicle transport v-SNARE	-	-
PaChr11g06580-t1_6580	0.619725	8.00323	2.57635	0.0214684	0.0568033	-4.55996	Bet1-like SNARE 1-1	-	-
PaCtg0822g30045-t1_30045	0.625489	10.8277	3.49752	0.00337849	0.0127539	-2.87069	caffeoyl-CoA O-methyltransferase	-	-
PaChr5g17031-t1_17031	0.634815	8.49632	2.95817	0.0100404	0.0305758	-3.85024	At2g17340-like	-	-
PaChr2g08408-t1_8408	0.639842	9.54261	2.63138	0.0192619	0.0518146	-4.53791	isoform X1	-	-
PaChr11g05578-t1_5578	0.646297	8.95928	2.93772	0.0104613	0.0313839	-3.92234	SPIRAL1-like	-	-
PaChr5g18056-t1_18056	0.655413	9.05462	2.6338	0.0191701	0.05174	-4.51467	Peroxisomal (S)-2-hydroxy-acid oxidase	-	-
PaChr2g09892-t1_9892	0.657524	7.4411	2.91051	0.0110483	0.0326593	-3.89646	Belongs to the SNF7 family	-	-
PaChr2g09891-t1_9891	0.657524	7.4411	2.91051	0.0110483	0.0326593	-3.89646	Belongs to the SNF7 family	-	-
PaChr9g24997-t1_24997	0.66359	6.61293	3.05727	0.00822551	0.0259296	-3.55759	Phenylalanine--tRNA ligase alpha subunit	-	-
PaChr1g00614-t1_614	0.66612	6.75365	2.95389	0.0101272	0.0306941	-3.77086	alpha-soluble NSF attachment protein	-	-
PaCtg2886g38406-t1_38406	0.676149	11.1003	4.02228	0.00117467	0.00547954	-1.83009	Heat shock cognate 70 kDa protein	-	-
PaChr2g10666-t1_10666	0.678143	6.98196	3.14286	0.0069213	0.0227052	-3.41258	Subunit of the peripheral V1 complex of vacuolar ATPase. Subunit C is necessary for the assembly of the catalytic sector of the enzyme and is likely to have a specific function in its catalytic activity. V-ATPase is responsible for acidifying a variety of intracellular compartments in eukaryotic cells	DET3	-
PaCtg5333g42239-t1_42239	0.684419	7.78716	3.11413	0.00733443	0.0235812	-3.50919	Subunit of the peripheral V1 complex of vacuolar ATPase essential for assembly or catalytic function. V-ATPase is responsible for acidifying a variety of intracellular compartments in eukaryotic cells	-	-
PaChr5g16175-t1_16175	0.690657	8.81518	3.37631	0.00431734	0.0154848	-3.04006	Nucleoside diphosphate kinase	NDPK2	-
PaChr10g04113-t1_4113	0.692497	7.99499	2.94185	0.0103748	0.0312406	-3.85637	Bifunctional 3-dehydroquinate dehydratase shikimate dehydrogenase	-	-
PaChr12g07987-t1_7987	0.695298	7.19517	3.37798	0.0043028	0.0154848	-2.95476	glutathione s-transferase	-	-
PaChr7g21749-t1_21749	0.703349	10.5758	3.63186	0.00257515	0.0100393	-2.58603	Universal stress protein	-	-
PaChr3g13006-t1_13006	0.705302	6.44154	3.26516	0.00540584	0.0185639	-3.13221	Catalyzes the oxidative decarboxylation of 6- phosphogluconate to ribulose 5-phosphate and CO(2), with concomitant reduction of NADP to NADPH	-	-
PaChr2g10811-t1_10811	0.730437	9.81769	4.12858	0.000950213	0.00451072	-1.55765	Interconversion of serine and glycine	-	-
PaCtg3916g40398-t1_40398	0.731631	7.56242	3.05403	0.00827938	0.0259979	-3.61901	Belongs to the peptidase M18 family	-	-
PaChr5g17690-t1_17690	0.734117	11.5569	3.41324	0.00400652	0.0148315	-3.11236	receptor-like protein kinase	-	-
PaChr2g09329-t1_9329	0.735363	9.05043	3.93521	0.00139836	0.00630434	-1.92322	cell division cycle protein 48	-	-
PaChr10g04659-t1_4659	0.735363	9.05043	3.93521	0.00139836	0.00630434	-1.92322	cell division cycle protein 48	-	-
PaChr6g18538-t1_18538	0.737183	9.25181	3.58059	0.00285617	0.0110284	-2.65053	plastid-lipid-associated protein 3, chloroplastic	-	-
PaChr5g16037-t1_16037	0.750328	8.84135	3.39282	0.00417553	0.0153865	-3.00804	Catalytic subunit of the peripheral V1 complex of vacuolar ATPase (V-ATPase). V-ATPase is responsible for acidifying a variety of intracellular compartments in eukaryotic cells	-	-
PaChr1g00495-t1_495	0.770067	7.21942	3.55278	0.00302132	0.0116105	-2.60343	Ran-binding protein 1 homolog	-	-
PaChr3g11695-t1_11695	0.783854	8.36693	3.22136	0.00590631	0.0201966	-3.32233	Purple acid phosphatase	-	-
PaChr10g04925-t1_4925	0.788637	9.78938	3.83298	0.00171698	0.0075201	-2.15508	Belongs to the small GTPase superfamily. SAR1 family	-	-
PaCtg0711g29298-t1_29298	0.788968	8.87513	3.48803	0.00344396	0.0128103	-2.81788	The light-harvesting complex (LHC) functions as a light receptor, it captures and delivers excitation energy to photosystems with which it is closely associated	Lhcb2-1	-
PaChr2g08356-t1_8356	0.802563	11.9511	5.37532	8.60459e-05	0.000648963	0.756384	Belongs to the heat shock protein 70 family	-	-
PaCtg1205g32291-t1_32291	0.810259	11.5966	5.1652	0.000127326	0.000865558	0.389833	Belongs to the 14-3-3 family	-	-
PaChr7g21345-t1_21345	0.817527	10.9631	4.77926	0.000265348	0.00162224	-0.303342	Belongs to the class-III pyridoxal-phosphate-dependent aminotransferase family	-	-
PaCtg0490g27633-t1_27633	0.824913	7.5696	3.48881	0.00343851	0.0128103	-2.74917	nuclear transport factor	-	-
PaCtg0212g26011-t1_26011	0.842741	9.08726	4.78719	0.00026133	0.00160987	-0.217213	Clathrin is the major protein of the polyhedral coat of coated pits and vesicles	-	-
PaChr7g20346-t1_20346	0.85601	6.32953	3.16206	0.0066581	0.0222028	-3.32997	UCH-binding domain	-	-
PaChr2g09404-t1_9404	0.860421	8.83529	3.95467	0.00134488	0.00613175	-1.86989	alanine aminotransferase	-	-
PaChr1g01457-t1_1457	0.863432	6.83723	3.82273	0.00175274	0.00757909	-2.03456	Alpha-L-arabinofuranosidase	ASD1	GH51
PaChr1g02892-t1_2892	0.87285	10.9877	5.1247	0.000137405	0.000908897	0.369951	Belongs to the class I-like SAM-binding methyltransferase superfamily. Cation-independent O- methyltransferase family	-	-
PaChr5g16039-t1_16039	0.874875	7.42681	3.68122	0.00233094	0.00931222	-2.35379	4-hydroxy-3-methylbut-2-en-1-yl diphosphate synthase	-	-
PaChr12g07433-t1_7433	0.874875	7.42681	3.68122	0.00233094	0.00931222	-2.35379	4-hydroxy-3-methylbut-2-en-1-yl diphosphate synthase	-	-
PaCtg1531g34012-t1_34012	0.879842	11.9167	5.77146	4.17667e-05	0.000382766	1.50815	Belongs to the heat shock protein 70 family	-	-
PaChr6g19238-t1_19238	0.879909	8.11094	4.24762	0.000750134	0.00371385	-1.23777	Rhamnose biosynthetic enzyme	MUM4	-
PaChr1g02766-t1_2766	0.879909	8.11094	4.24762	0.000750134	0.00371385	-1.23777	Rhamnose biosynthetic enzyme	-	-
PaChr12g07856-t1_7856	0.879909	8.11094	4.24762	0.000750134	0.00371385	-1.23777	Rhamnose biosynthetic enzyme	MUM4	-
PaChr4g14227-t1_14227	0.885009	11.3762	4.78877	0.000260533	0.00160987	-0.322732	ketol-acid reductoisomerase	-	-
PaChr5g16527-t1_16527	0.885345	8.45496	4.32668	0.000641575	0.00334033	-1.09778	methylesterase 11	-	-
PaChr3g11965-t1_11965	0.899154	7.61522	4.20681	0.000813356	0.00397805	-1.29992	Subunit of clathrin-associated adaptor protein complex that plays a role in protein sorting in the late-Golgi trans-Golgi network (TGN) and or endosomes. The AP complexes mediate both the recruitment of clathrin to membranes and the recognition of sorting signals within the cytosolic tails of transmembrane cargo molecules	-	-
PaCtg2081g36244-t1_36244	0.902965	8.20342	3.83097	0.00172394	0.0075201	-2.08468	Glutamyl endopeptidase	-	-
PaCtg0553g28056-t1_28056	0.911681	8.26443	4.51369	0.000444293	0.0025073	-0.714013	Belongs to the aldehyde dehydrogenase family	-	-
PaChr1g00436-t1_436	0.920123	10.8398	3.35744	0.00448536	0.0156697	-3.15781	The light-harvesting complex (LHC) functions as a light receptor, it captures and delivers excitation energy to photosystems with which it is closely associated	-	-
PaChr7g20115-t1_20115	0.922923	8.23299	3.72977	0.00211354	0.00870219	-2.29168	Belongs to the short-chain dehydrogenases reductases (SDR) family	-	-
PaChr3g13346-t1_13346	0.928093	10.0344	4.42054	0.000533293	0.00285012	-0.976109	Aspartate aminotransferase	-	-
PaChr2g08355-t1_8355	0.935884	9.46778	5.22499	0.000113823	0.000798742	0.621498	Thioredoxin-like domain	-	-
PaChr1g02641-t1_2641	0.949761	8.29104	4.19538	0.00083203	0.00402065	-1.35413	Peroxisome biogenesis protein	-	-
PaCtg2155g36528-t1_36528	0.94986	12.438	5.41025	8.06642e-05	0.000638196	0.775469	Aldehyde dehydrogenase family	-	-
PaCtg0719g29368-t1_29368	0.94986	12.438	5.41025	8.06642e-05	0.000638196	0.775469	Aldehyde dehydrogenase family	-	-
PaChr11g05304-t1_5304	0.969168	8.80716	4.91946	0.000202792	0.00128861	0.0599275	-	-	-
PaChr7g20907-t1_20907	0.986398	7.32365	5.1249	0.000137353	0.000908897	0.529487	protein disulfide isomerase-like	PDIL5-2	-
PaChr1g00698-t1_698	0.986779	8.76734	4.66062	0.000333736	0.00196588	-0.447622	non-green plastid inner envelope membrane protein	-	-
PaChr7g21333-t1_21333	0.995883	8.84871	4.47457	0.000479649	0.00263318	-0.822575	Ferredoxin-NADP reductase	-	-
PaChr1g02236-t1_2236	1.00498	12.0327	5.66357	5.07469e-05	0.000445139	1.29559	Universal stress protein	-	-
PaCtg4007g40535-t1_40535	1.01589	7.43096	5.1893	0.000121693	0.000846607	0.648884	Cupin superfamily (DUF985)	-	-
PaChr8g22215-t1_22215	1.0581	8.57272	5.36938	8.69973e-05	0.000650063	0.941228	fasciclin-like arabinogalactan protein	-	-
PaChr2g09881-t1_9881	1.06366	9.95428	5.53469	6.41709e-05	0.000533876	1.19911	26S proteasome non-ATPase regulatory subunit	-	-
PaCtg0693g29139-t1_29139	1.06905	8.81079	4.30475	0.000669966	0.00344371	-1.15992	The light-harvesting complex (LHC) functions as a light receptor, it captures and delivers excitation energy to photosystems with which it is closely associated	Lhcb3-1	-
PaChr9g25027-t1_25027	1.09099	5.90662	5.02086	0.000167203	0.00108668	0.411451	The light-harvesting complex (LHC) functions as a light receptor, it captures and delivers excitation energy to photosystems with which it is closely associated	-	-
PaChr2g09993-t1_9993	1.09766	7.88207	5.15945	0.000128708	0.000865558	0.572993	Ectonucleotide pyrophosphatase phosphodiesterase family member	-	-
PaChr2g08921-t1_8921	1.09766	7.88207	5.15945	0.000128708	0.000865558	0.572993	Ectonucleotide pyrophosphatase phosphodiesterase family member	-	-
PaChr6g19216-t1_19216	1.10032	9.01855	5.66599	5.05244e-05	0.000445139	1.47951	citrate synthase	-	-
PaChr5g15744-t1_15744	1.10032	9.01855	5.66599	5.05244e-05	0.000445139	1.47951	citrate synthase	-	-
PaChr5g16707-t1_16707	1.11531	6.61431	4.67712	0.000323229	0.00191798	-0.305756	-	-	-
PaChr5g16294-t1_16294	1.1217	7.41718	5.29825	9.92788e-05	0.000721783	0.859486	Ubiquitin-fold modifier 1	-	-
PaChr5g16042-t1_16042	1.14205	8.32425	5.39713	8.26436e-05	0.000647508	1.00485	The light-harvesting complex (LHC) functions as a light receptor, it captures and delivers excitation energy to photosystems with which it is closely associated	-	-
PaChr5g16633-t1_16633	1.17114	8.79529	5.97441	2.90814e-05	0.000282756	2.06244	Belongs to the enoyl-CoA hydratase isomerase family	-	-
PaCtg0502g27780-t1_27780	1.17153	9.99628	5.55439	6.19005e-05	0.000520351	1.23516	Belongs to the peptidase A1 family	-	-
PaChr12g06903-t1_6903	1.18906	14.099	6.69869	8.36902e-06	0.000107203	2.97613	fructose-bisphosphate aldolase	-	-
PaCtg1897g35512-t1_35512	1.18973	7.45728	5.76555	4.22133e-05	0.000382766	1.73842	Belongs to the glycosyl hydrolase 31 family	-	GH31
PaChr8g21982-t1_21982	1.19086	8.45635	5.35531	8.9295e-05	0.000661111	0.918553	-	-	-
PaChr2g10010-t1_10010	1.19831	8.08585	5.38838	8.39921e-05	0.000648963	1.00028	Belongs to the thioredoxin family	-	-
PaChr3g14114-t1_14114	1.27288	11.3314	6.61836	9.57458e-06	0.00012073	3.09429	At2g17340-like	-	-
PaCtg2185g36619-t1_36619	1.27377	11.1413	6.14064	2.17111e-05	0.000224627	2.25893	At2g17340-like	-	-
PaChr1g01127-t1_1127	1.27882	9.1301	7.06988	4.54484e-06	6.76727e-05	3.97015	Belongs to the cysteine synthase cystathionine beta- synthase family	-	-
PaCtg1334g32998-t1_32998	1.28864	10.4986	5.25609	0.000107397	0.000760255	0.64766	Belongs to the CAP family	-	-
PaChr2g09500-t1_9500	1.29238	6.7996	5.62459	5.44675e-05	0.000472638	1.51	ubiquitin thioesterase	-	-
PaChr9g25208-t1_25208	1.29413	8.56514	5.37559	8.60027e-05	0.000648963	0.952412	Belongs to the universal ribosomal protein uL15 family	-	-
PaCtg3014g38664-t1_38664	1.29713	7.10995	5.97753	2.89211e-05	0.000282756	2.14615	Belongs to the enoyl-CoA hydratase isomerase family	-	-
PaChr1g03545-t1_3545	1.30305	7.90921	6.18838	1.99772e-05	0.000209372	2.49114	Putative cyclase	-	-
PaChr1g03544-t1_3544	1.30305	7.90921	6.18838	1.99772e-05	0.000209372	2.49114	cyclase family	-	-
PaCtg1960g35781-t1_35781	1.31411	8.15753	6.23736	1.83482e-05	0.000200095	2.56497	Belongs to the 'GDSL' lipolytic enzyme family	-	-
PaChr10g05109-t1_5109	1.31739	10.2278	5.01461	0.000169198	0.00108668	0.191757	The light-harvesting complex (LHC) functions as a light receptor, it captures and delivers excitation energy to photosystems with which it is closely associated	-	-
PaChr3g12358-t1_12358	1.36206	9.82008	6.91238	5.87536e-06	7.90236e-05	3.67828	Belongs to the TRAFAC class dynamin-like GTPase superfamily. Dynamin Fzo YdjA family	-	-
PaCtg2293g36917-t1_36917	1.38785	11.0361	6.99742	5.11259e-06	7.23836e-05	3.76607	isoflavone	-	-
PaChr7g20229-t1_20229	1.38894	9.01051	6.6987	8.36886e-06	0.000107203	3.34458	SCP-2 sterol transfer family	-	-
PaCtg0939g30714-t1_30714	1.48785	5.89915	6.22282	1.88168e-05	0.000202469	2.65037	Belongs to the multicopper oxidase family	-	-
PaChr7g21740-t1_21740	1.51918	11.0642	8.75994	3.52743e-07	9.81599e-06	6.54618	Belongs to the beta-ketoacyl-ACP synthases family	KAS1	-
PaChr2g09350-t1_9350	1.52332	9.02866	7.53523	2.1694e-06	3.87833e-05	4.74617	Protein translation factor SUI1 homolog	-	-
PaChr4g15195-t1_15195	1.53225	8.36296	8.27001	7.13864e-07	1.64597e-05	5.92032	Auxilin-related protein	-	-
PaChr1g00988-t1_988	1.53424	9.04621	7.57284	2.04606e-06	3.83994e-05	4.8063	Phospho-2-dehydro-3-deoxyheptonate aldolase	-	-
PaChr11g05973-t1_5973	1.53424	9.04621	7.57284	2.04606e-06	3.83994e-05	4.8063	Phospho-2-dehydro-3-deoxyheptonate aldolase	-	-
PaCtg0241g26161-t1_26161	1.57818	10.1444	7.85179	1.3329e-06	2.75808e-05	5.20944	Calnexin homolog	-	-
PaChr3g12343-t1_12343	1.62414	11.285	7.4959	2.30682e-06	3.87833e-05	4.5758	Plastid-lipid-associated protein	PAP2	-
PaChr1g02758-t1_2758	1.64366	9.09539	8.54061	4.81973e-07	1.2174e-05	6.30692	Sorbitol dehydrogenase-like	-	-
PaChr5g16597-t1_16597	1.65922	9.52172	8.28072	7.02738e-07	1.64597e-05	5.89716	salicylic acid-binding protein 2-like	-	-
PaChr8g22257-t1_22257	1.77899	7.54457	6.28083	1.70186e-05	0.00019075	2.67725	Sorbitol dehydrogenase-like	-	-
PaChr8g23301-t1_23301	1.78122	10.7587	9.36035	1.54276e-07	4.98004e-06	7.42051	Calnexin homolog	-	-
PaCtg0309g26615-t1_26615	1.80466	9.5326	6.29477	1.66139e-05	0.000189129	2.61422	thaumatin-like protein	-	-
PaChr10g04649-t1_4649	1.8519	7.44172	9.31328	1.64379e-07	5.10209e-06	7.48487	Alpha-glucan water dikinase	-	-
PaCtg0326g26695-t1_26695	1.86235	8.52607	10.2106	5.10169e-08	2.05853e-06	8.65034	Belongs to the peptidase S10 family	-	-
PaChr8g21922-t1_21922	1.89901	8.2096	8.1081	9.0678e-07	1.97776e-05	5.6777	Belongs to the Glu Leu Phe Val dehydrogenases family	-	-
PaChr11g05963-t1_5963	1.99501	8.14397	10.0842	5.98634e-08	2.1959e-06	8.49646	Belongs to the UDP-glycosyltransferase family	-	GT1
PaChr6g19408-t1_19408	2.11542	7.06394	3.78587	0.0018877	0.00810307	-2.11094	Belongs to the thiolase family	-	-
PaChr1g00917-t1_917	2.12746	8.53098	6.53469	1.10258e-05	0.000132803	3.07663	Endoplasmin homolog	-	-
PaChr7g20787-t1_20787	2.1371	9.91227	6.55002	1.07437e-05	0.000131366	3.04919	Enolase 1	-	-
PaChr5g17008-t1_17008	2.16899	8.17714	9.88892	7.68841e-08	2.69763e-06	8.2368	Clathrin interactor EPSIN	-	-
PaCtg0326g26696-t1_26696	2.18627	9.76455	10.095	5.90489e-08	2.1959e-06	8.46327	Belongs to the peptidase S10 family	-	-
PaCtg2074g36223-t1_36223	2.36962	7.16938	7.93127	1.18179e-06	2.50975e-05	5.45979	subtilisin-like protease	-	-
PaChr3g12175-t1_12175	2.38324	9.90113	5.81724	3.84727e-05	0.000356867	1.72888	The light-harvesting complex (LHC) functions as a light receptor, it captures and delivers excitation energy to photosystems with which it is closely associated	Lhcb6-1	-
PaChr5g16759-t1_16759	2.68087	6.892	12.2486	4.69773e-09	2.23004e-07	11.1622	Phosphatidylinositol 3,4,5-trisphosphate 3-phosphatase and dual-specificity protein phosphatase	-	-
PaChr11g05395-t1_5395	2.81421	7.65747	12.504	3.56637e-09	1.79879e-07	11.42	AMP-binding enzyme C-terminal domain	-	-
PaChr1g00972-t1_972	2.85252	12.2312	14.721	3.91837e-10	2.25866e-08	13.547	Endochitinase	-	CBM18,GH19
PaChr1g03355-t1_3355	3.20373	9.64679	11.1604	1.60715e-08	6.82614e-07	9.81837	Belongs to the peroxidase family	-	-
PaCtg0333g26739-t1_26739	3.25774	8.37373	13.4279	1.3677e-09	7.35821e-08	12.3843	Belongs to the peptidase C1 family	-	-
PaChr8g22572-t1_22572	3.79008	7.85235	17.6871	3.10681e-11	2.27927e-09	16.2057	Potato inhibitor I family	-	-
PaCtg3572g39827-t1_39827	3.83004	7.46235	11.9676	6.3969e-09	2.86794e-07	10.8334	Tropinone reductase homolog	-	-
PaChr2g10300-t1_10300	3.89375	8.42197	15.4898	1.94924e-10	1.24458e-08	14.3652	Belongs to the CRISP family	-	-
PaCtg0132g25672-t1_25672	4.54275	8.01718	20.2026	4.82922e-12	3.89718e-10	18.0323	Galactinol--sucrose galactosyltransferase	-	GH36
PaChr2g11323-t1_11323	4.85541	8.08648	15.4581	2.00491e-10	1.24458e-08	14.3438	Lysosomal beta	-	GH1,GH3
PaChr6g19404-t1_19404	5.42186	7.87932	25.2251	2.08563e-13	2.40443e-11	21.0086	Pectate lyase	-	-
PaChr1g03424-t1_3424	5.64082	8.46497	22.7442	9.06809e-13	8.13105e-11	19.6499	Phytoene dehydrogenase, chloroplastic	PDS	-
PaChr1g00537-t1_537	5.64082	8.46497	22.7442	9.06809e-13	8.13105e-11	19.6499	Stores iron in a soluble, non-toxic, readily available form. Important for iron homeostasis. Iron is taken up in the ferrous form and deposited as ferric hydroxides after oxidation	-	-
PaChr1g02853-t1_2853	5.70664	11.7819	31.2973	9.5737e-15	2.57533e-12	24.1347	Endoglucanase	-	GH5,GH9
PaChr2g08987-t1_8987	6.13366	10.5284	35.577	1.52029e-15	1.22688e-12	25.7185	Polygalacturonase	-	-
PaCtg1522g33965-t1_33965	6.15381	6.8473	26.8977	8.3557e-14	1.12384e-11	21.8388	Belongs to the iron ascorbate-dependent oxidoreductase family	ACO1	-
PaChr4g14726-t1_14726	6.23561	11.2724	28.787	3.16908e-14	5.1149e-12	22.9739	endochitinase	-	CBM18,GH19
PaCtg1160g32022-t1_32022	7.74913	9.43489	32.477	5.63163e-15	2.27236e-12	24.3966	thaumatin-like protein	-	-
PaCtg0720g29394-t1_29394	9.06406	9.60536	30.4347	1.4289e-14	2.8828e-12	23.5892	cytochrome P450	-	-
PaChr5g16899-t1_16899	-0.57272	10.3642	-2.79591	0.0138945	0.0393433	-4.24589	60s ribosomal protein	-	-
PaChr2g10351-t1_10351	-0.57004	10.0645	-2.89973	0.0112896	0.0330098	-4.03395	Tubulin is the major constituent of microtubules. It binds two moles of GTP, one at an exchangeable site on the beta chain and one at a non-exchangeable site on the alpha chain	-	-
PaChr1g02452-t1_2452	-0.568253	7.73952	-2.30932	0.0360785	0.0876969	-5.0407	Rare lipoprotein A (RlpA)-like double-psi beta-barrel	-	-
PaChr5g17856-t1_17856	-0.565373	5.55669	-2.23604	0.0414986	0.0979221	-5.04971	Catalyzes the conversion of inosine 5'-phosphate (IMP) to xanthosine 5'-phosphate (XMP), the first committed and rate- limiting step in the de novo synthesis of guanine nucleotides, and therefore plays an important role in the regulation of cell growth	-	-
PaChr3g13587-t1_13587	-0.557091	9.59879	-2.90681	0.0111306	0.0327824	-4.00667	Tubulin is the major constituent of microtubules. It binds two moles of GTP, one at an exchangeable site on the beta chain and one at a non-exchangeable site on the alpha chain	TUBA	-
PaChr12g07752-t1_7752	-0.556257	9.91941	-2.71406	0.0163525	0.0451935	-4.3895	Malate dehydrogenase	-	-
PaChr5g15761-t1_15761	-0.556213	7.28096	-2.60955	0.0201097	0.0535595	-4.4645	Calcyclin-binding	-	-
PaCtg2802g38214-t1_38214	-0.552677	8.18272	-2.39449	0.0306174	0.0769728	-4.90951	Belongs to the heat shock protein 70 family	-	-
PaChr11g06379-t1_6379	-0.549159	9.60396	-2.86138	0.0121908	0.0352617	-4.09557	WD40-like Beta Propeller Repeat	-	-
PaChr6g18903-t1_18903	-0.548577	9.12741	-2.6967	0.0169257	0.0466179	-4.39375	Belongs to the universal ribosomal protein uS19 family	RPS15	-
PaChr2g10827-t1_10827	-0.548287	10.1599	-2.78098	0.0143143	0.0401097	-4.26762	Belongs to the universal ribosomal protein uS7 family	-	-
PaCtg1351g33104-t1_33104	-0.547876	9.97239	-3.1294	0.00711194	0.0230495	-3.57811	60S ribosomal Protein	-	-
PaChr5g17086-t1_17086	-0.547876	9.97239	-3.1294	0.00711194	0.0230495	-3.57811	60S ribosomal Protein	-	-
PaChr6g18817-t1_18817	-0.547626	10.9544	-2.78782	0.0141204	0.0397043	-4.29633	Heat shock protein	-	-
PaChr1g00848-t1_848	-0.545925	9.84265	-2.87408	0.0118849	0.0345003	-4.07772	fructose-bisphosphate aldolase	-	-
PaChr2g09269-t1_9269	-0.543855	7.22916	-2.64132	0.0188874	0.051247	-4.40167	Protein of unknown function (DUF1138)	OZS	-
PaCtg2098g36318-t1_36318	-0.542809	8.61068	-2.76731	0.0147095	0.0410745	-4.2301	Thioredoxin-like protein Clot	-	-
PaCtg2775g38145-t1_38145	-0.541448	11.6239	-3.1853	0.00635283	0.0212728	-3.57527	Annexin repeats	-	-
PaCtg4171g40770-t1_40770	-0.531009	8.77229	-2.20114	0.0443401	0.102236	-5.2863	heat shock protein	HSP81-3	-
PaChr10g04714-t1_4714	-0.527173	11.3655	-2.96335	0.00993639	0.0303738	-3.98947	Carrier of the growing fatty acid chain in fatty acid biosynthesis	-	-
PaChr5g16034-t1_16034	-0.52602	9.11886	-2.56848	0.0218032	0.0575006	-4.63685	Belongs to the MIP aquaporin (TC 1.A.8) family	-	-
PaChr7g20075-t1_20075	-0.513644	7.29007	-2.45194	0.0273866	0.0703853	-4.75981	60S ribosomal Protein	-	-
PaChr1g03412-t1_3412	-0.508376	9.12128	-2.53408	0.0233265	0.0611184	-4.70172	carrier protein transacylase	-	-
PaChr1g00649-t1_649	-0.494012	6.62168	-2.20367	0.0441278	0.102038	-5.16672	Belongs to the uroporphyrinogen decarboxylase family	-	-
PaChr9g25099-t1_25099	-0.489939	8.02557	-2.23186	0.0418301	0.0984167	-5.19216	acetyltransferase component of pyruvate dehydrogenase complex	-	-
PaChr7g20579-t1_20579	-0.484758	9.77384	-2.73007	0.0158408	0.0439296	-4.35473	protein membrane anchor	SDH6	-
PaCtg2727g38038-t1_38038	-0.484157	11.409	-2.84356	0.0126332	0.0364108	-4.22802	Belongs to the GroES chaperonin family	-	-
PaChr1g00957-t1_957	-0.476729	9.89949	-2.4165	0.0293389	0.0744545	-4.94787	Catalyzes the isomerization of citrate to isocitrate via cis-aconitate	-	-
PaChr1g02334-t1_2334	-0.472025	6.80639	-2.20575	0.0439543	0.102024	-5.17547	assists the folding of proteins upon ATP hydrolysis	-	-
PaChr9g25243-t1_25243	-0.470584	9.97856	-2.45652	0.0271434	0.0699831	-4.87653	Biotin carboxylase	-	-
PaChr1g02931-t1_2931	-0.461283	12.0243	-2.64034	0.0189239	0.051247	-4.68584	Belongs to the actin family	ACT1	-
PaChr2g08163-t1_8163	-0.460772	8.00542	-2.08204	0.0554547	0.121608	-5.4513	60S ribosomal protein	-	-
PaChr12g07333-t1_7333	-0.460772	8.00542	-2.08204	0.0554547	0.121608	-5.4513	Belongs to the eukaryotic ribosomal protein eL38 family	-	-
PaChr5g16138-t1_16138	-0.457459	8.54236	-2.36146	0.0326354	0.0805406	-4.98808	Belongs to the adenylate kinase family	-	-
PaChr2g08221-t1_8221	-0.457459	8.54236	-2.36146	0.0326354	0.0805406	-4.98808	Belongs to the adenylate kinase family	-	-
PaChr3g14020-t1_14020	-0.45081	8.345	-2.28591	0.0377335	0.0906279	-5.11433	mitochondrial ATP synthase g subunit family protein	-	-
PaCtg1165g32060-t1_32060	-0.450568	11.2797	-2.48563	0.0256459	0.0665475	-4.89716	Belongs to the GroES chaperonin family	-	-
PaChr10g04542-t1_4542	-0.426884	10.6087	-2.18535	0.0456845	0.10444	-5.38811	Catalyzes the NAD( )-dependent oxidation of formate to carbon dioxide. Involved in the cell stress response	FDH1	-
PaChr2g08191-t1_8191	-0.418577	10.7069	-2.33227	0.034523	0.0841694	-5.1321	Required for the assembly and or stability of the 40S ribosomal subunit. Required for the processing of the 20S rRNA- precursor to mature 18S rRNA in a late step of the maturation of 40S ribosomal subunits	-	-
PaChr1g00008-t1_8	-0.413905	7.19103	-2.07173	0.056529	0.123294	-5.43102	Ribulose-phosphate 3-epimerase	-	-
PaCtg0967g30890-t1_30890	-0.41192	9.84294	-2.39543	0.0305617	0.0769728	-4.98477	assists the folding of proteins upon ATP hydrolysis	-	-
PaChr5g18162-t1_18162	-0.410572	11.8513	-2.21299	0.043356	0.101415	-5.45275	PPIases accelerate the folding of proteins. It catalyzes the cis-trans isomerization of proline imidic peptide bonds in oligopeptides	-	-
PaChr2g09811-t1_9811	-0.406192	10.9519	-2.07173	0.0565289	0.123294	-5.6067	Belongs to the chaperonin (HSP60) family	-	-
PaCtg0555g28075-t1_28075	-0.403462	8.80265	-2.05604	0.0582014	0.126073	-5.53999	assists the folding of proteins upon ATP hydrolysis	-	-
PaCtg0820g30028-t1_30028	-0.402619	10.3942	-2.15428	0.0484407	0.108605	-5.43181	Annexin repeats	-	-
PaChr3g13959-t1_13959	-0.401931	8.48588	-2.13638	0.0500979	0.111682	-5.38437	Cinnamyl alcohol dehydrogenase	-	-
PaChr11g05884-t1_5884	-0.400889	11.2155	-2.4232	0.0289602	0.0737251	-5.00596	Catalyzes the isomerization of citrate to isocitrate via cis-aconitate	-	-
PaCtg0868g30303-t1_30303	-0.400063	10.4229	-2.11365	0.0522776	0.11622	-5.50323	Belongs to the pyruvate kinase family	-	-
PaChr5g16490-t1_16490	-0.393932	10.1156	-2.06892	0.0568252	0.123606	-5.57004	Glutathione S-transferase DHAR3	DHAR2	-
PaCtg0621g28509-t1_28509	-0.350329	12.4164	-2.30051	0.0366929	0.0889225	-5.35709	Belongs to the actin family	-	-
PaChr4g14756-t1_14756	0.316612	13.4805	2.26083	0.0395847	0.0942327	-5.54538	Occurs in almost all aerobically respiring organisms and serves to protect cells from the toxic effects of hydrogen peroxide	-	-
PaChr6g19523-t1_19523	0.356256	11.2303	2.09311	0.0543223	0.120434	-5.59192	6-phosphogluconolactonase	-	-
PaChr2g10135-t1_10135	0.366603	12.4276	2.42922	0.0286234	0.0730984	-5.12417	Enoyl- acyl-carrier-protein reductase NADH , chloroplastic-like	-	-
PaChr8g23327-t1_23327	0.373149	12.411	2.39183	0.0307756	0.0771301	-5.19118	Transaldolase	-	-
PaChr7g21193-t1_21193	0.377778	11.2199	2.17735	0.04638	0.105433	-5.44492	Belongs to the phosphoglycerate kinase family	-	-
PaChr9g24333-t1_24333	0.392251	9.90428	2.18865	0.0453999	0.104084	-5.35708	Belongs to the ubiquitin-conjugating enzyme family	-	-
PaChr1g00732-t1_732	0.392251	9.90428	2.18865	0.0453999	0.104084	-5.35708	Belongs to the ubiquitin-conjugating enzyme family	-	-
PaCtg2017g36019-t1_36019	0.395533	8.81124	2.15829	0.0480763	0.108373	-5.36908	Belongs to the aldehyde dehydrogenase family	-	-
PaChr9g25199-t1_25199	0.395533	8.81124	2.15829	0.0480763	0.108373	-5.36908	Belongs to the aldehyde dehydrogenase family	-	-
PaChr11g06262-t1_6262	0.399411	8.107	2.08628	0.0550189	0.121312	-5.44689	Prolyl endopeptidase-like	-	-
PaChr12g07462-t1_7462	0.40248	10.5965	2.20526	0.0439954	0.102024	-5.34803	adenosine kinase	ADK	-
PaCtg0822g30047-t1_30047	0.402531	10.3884	2.29522	0.0370667	0.0892919	-5.18094	O-methyltransferase activity	-	-
PaChr4g15168-t1_15168	0.412269	7.64017	2.05538	0.0582717	0.126073	-5.48293	Glutathione S-transferase zeta	GSTZ1	-
PaChr3g11624-t1_11624	0.412585	9.78934	2.15419	0.0484484	0.108605	-5.41485	leucine aminopeptidase	-	-
PaChr5g16880-t1_16880	0.437202	10.8581	2.3955	0.0305579	0.0769728	-5.02134	Enoyl- acyl-carrier-protein reductase NADH	-	-
PaChr9g25277-t1_25277	0.440413	7.71369	2.09008	0.0546302	0.120785	-5.42661	3,4-dihydroxy-2-butanone kinase	-	-
PaChr11g06248-t1_6248	0.453123	7.85355	2.24653	0.040679	0.0962695	-5.15904	Thioredoxin X	-	-
PaChr10g04784-t1_4784	0.458729	9.96788	2.21013	0.0435913	0.101671	-5.32082	Heat shock factor binding protein 1	-	-
PaChr3g12407-t1_12407	0.459419	8.65409	2.14358	0.0494249	0.110487	-5.38242	V-type proton ATPase subunit	VHA-E2	-
PaChr2g11357-t1_11357	0.463551	10.074	2.50872	0.0245141	0.0640223	-4.781	Catalyzes the oxidative decarboxylation of 6- phosphogluconate to ribulose 5-phosphate and CO(2), with concomitant reduction of NADP to NADPH	-	-
PaChr3g11993-t1_11993	0.472123	12.1553	2.62252	0.0196018	0.0525537	-4.73582	Calmodulin mediates the control of a large number of enzymes, ion channels and other proteins by Ca(2 ). Among the enzymes to be stimulated by the calmodulin-Ca(2 ) complex are a number of protein kinases and phosphatases	-	-
PaCtg1381g33263-t1_33263	0.48448	11.9509	3.00862	0.0090719	0.0281578	-3.96637	methylthioribose	-	-
PaCtg4050g40598-t1_40598	0.484786	8.62013	2.54015	0.0230506	0.0605923	-4.66265	carboxylesterase 8	-	-
PaCtg0762g29669-t1_29669	0.486997	10.3129	2.2558	0.0399664	0.0948615	-5.2489	glutathione s-transferase	-	-
PaChr12g07783-t1_7783	0.488181	11.0061	2.34584	0.0336329	0.0822476	-5.12382	phosphoenolpyruvate carboxylase	PPC1	-
PaCtg0124g25629-t1_25629	0.488793	7.77049	2.35583	0.032992	0.0811723	-4.95988	Belongs to the BolA IbaG family	-	-
PaCtg1650g34601-t1_34601	0.500839	8.58815	2.43196	0.0284719	0.0729423	-4.86095	Belongs to the cytochrome b5 family	-	-
PaCtg1337g33027-t1_33027	0.503465	8.71038	2.27222	0.0387335	0.0924791	-5.16035	Catalyzes the formation of S-adenosylmethionine from methionine and ATP	MTO3	-
PaChr6g19335-t1_19335	0.510452	8.19936	2.29802	0.0368686	0.0890807	-5.07947	ribose-phosphate pyrophosphokinase	-	-
PaChr7g21069-t1_21069	0.511	7.96188	2.18274	0.0459102	0.10466	-5.27504	Xylem serine proteinase	-	-
PaChr1g01280-t1_1280	0.51122	12.0868	2.73795	0.0155947	0.0433962	-4.50833	calcium ion binding	-	-
PaChr10g04195-t1_4195	0.516374	8.12288	2.36792	0.032231	0.0800321	-4.95034	Dienelactone hydrolase family	-	-
PaChr2g11194-t1_11194	0.518552	9.53809	2.61619	0.0198482	0.0530381	-4.56677	Belongs to the small heat shock protein (HSP20) family	-	-
PaChr12g06796-t1_6796	0.526753	11.8987	2.83292	0.0129047	0.0369293	-4.30523	protochlorophyllide	PORA	-
PaChr5g18307-t1_18307	0.536844	10.5296	3.15249	0.00678805	0.0224506	-3.5477	Universal stress protein	-	-
PaChr5g17387-t1_17387	0.54601	13.2354	2.79934	0.0137998	0.0392128	-4.50976	fructose-bisphosphate aldolase	-	-
PaChr2g08111-t1_8111	0.550572	9.78817	3.21114	0.00602968	0.0205315	-3.41026	Belongs to the protein disulfide isomerase family	PDIL2-3	-
PaChr6g19725-t1_19725	0.550896	8.21329	2.93483	0.0105222	0.0314497	-3.87853	RNA-binding component of the eukaryotic translation initiation factor 3 (eIF-3) complex, which is involved in protein synthesis of a specialized repertoire of mRNAs and, together with other initiation factors, stimulates binding of mRNA and methionyl-tRNAi to the 40S ribosome. The eIF-3 complex specifically targets and initiates translation of a subset of mRNAs involved in cell proliferation	-	-
PaChr6g18810-t1_18810	0.551115	6.60608	2.49136	0.0253607	0.0660195	-4.64595	2-C-methyl-D-erythritol 2,4-cyclodiphosphate synthase	ISPF	-
PaChr9g24128-t1_24128	0.551583	5.81675	2.22292	0.0425467	0.0998115	-5.07687	Belongs to the major facilitator superfamily. Sugar transporter (TC 2.A.1.1) family	-	-
PaChr1g01554-t1_1554	0.552307	11.5861	2.82743	0.013047	0.0372048	-4.28038	Cysteine proteinase inhibitor	-	-
PaCtg2553g37615-t1_37615	0.557486	5.96303	2.38405	0.0312424	0.0780575	-4.79828	serine threonine protein phosphatase 2A regulatory subunit	-	-
PaCtg0084g25466-t1_25466	0.559053	7.63681	2.34989	0.0333712	0.0818559	-4.96524	DEAD-box ATP-dependent RNA helicase	LOS4	-
PaChr1g00867-t1_867	-0.611646	6.7356	-1.77896	0.0961625	0.188357	-5.87954	60S ribosomal protein	-	-
PaCtg4570g41338-t1_41338	-0.505956	7.32205	-2.02018	0.0621928	0.132078	-5.52462	Delta-aminolevulinic acid dehydratase	HEMB	-
PaCtg0419g27180-t1_27180	-0.505956	7.32205	-2.02018	0.0621928	0.132078	-5.52462	Belongs to the ALAD family	HEMB	-
PaChr5g16559-t1_16559	-0.465221	7.41322	-1.93572	0.0726003	0.147951	-5.6698	Cytochrome b-c1 complex subunit 9-like	-	-
PaChr3g13558-t1_13558	-0.452044	7.46072	-1.91155	0.0758563	0.15304	-5.71174	DEAD-box ATP-dependent RNA helicase	-	-
PaChr2g08970-t1_8970	-0.452044	7.46072	-1.91155	0.0758563	0.15304	-5.71174	DEAD-box ATP-dependent RNA helicase	-	-
PaChr1g02512-t1_2512	-0.452044	7.46072	-1.91155	0.0758563	0.15304	-5.71174	Belongs to the DEAD box helicase family	-	-
PaChr12g07769-t1_7769	-0.437374	10.2708	-2.02972	0.0611076	0.131154	-5.64095	protein DJ-1 homolog	-	-
PaCtg1543g34061-t1_34061	-0.435116	9.96764	-1.95844	0.0696552	0.144133	-5.75129	Pyruvate kinase	-	-
PaCtg3076g38798-t1_38798	-0.434072	8.26579	-1.93915	0.0721487	0.147655	-5.70562	Ribosome-recycling factor	-	-
PaChr1g00030-t1_30	-0.416252	8.07901	-2.02183	0.0620036	0.132078	-5.55687	Malate dehydrogenase	MDH	-
PaCtg0148g25737-t1_25737	-0.410772	8.52948	-1.96286	0.0690955	0.143342	-5.68035	Belongs to the heat shock protein 70 family	-	-
PaChr3g12638-t1_12638	-0.408947	10.8256	-1.98245	0.066662	0.139368	-5.74777	Carrier of the growing fatty acid chain in fatty acid biosynthesis	-	-
PaChr12g08093-t1_8093	-0.400999	6.45239	-1.50597	0.153498	0.277085	-6.26266	Translational activator	GCN1L1	-
PaChr9g25313-t1_25313	-0.392991	7.7002	-1.94199	0.0717767	0.147493	-5.6731	Belongs to the phosphohexose mutase family	-	-
PaChr7g21129-t1_21129	-0.38327	9.42443	-1.98422	0.066445	0.139276	-5.69305	Belongs to the universal ribosomal protein uL5 family	-	-
PaChr1g02154-t1_2154	-0.382386	9.14471	-1.8799	0.0803185	0.160717	-5.85167	Nuclear movement family protein	-	-
PaChr5g16644-t1_16644	-0.375951	10.4706	-1.79076	0.0941777	0.185991	-6.03657	Belongs to the protein disulfide isomerase family	-	-
PaChr1g03279-t1_3279	-0.368063	10.4148	-1.8581	0.0835281	0.165851	-5.92763	Succinyl-CoA synthetase functions in the citric acid cycle (TCA), coupling the hydrolysis of succinyl-CoA to the synthesis of ATP and thus represents the only step of substrate- level phosphorylation in the TCA. The beta subunit provides nucleotide specificity of the enzyme and binds the substrate succinate, while the binding sites for coenzyme A and phosphate are found in the alpha subunit	-	-
PaCtg0672g28998-t1_28998	-0.364139	6.15845	-1.46974	0.162945	0.285862	-6.29151	Serine threonine-protein phosphatase 2A 65 kDa regulatory subunit A	-	-
PaChr5g17126-t1_17126	-0.364139	6.15845	-1.46974	0.162945	0.285862	-6.29151	Serine threonine-protein phosphatase 2A 65 kDa regulatory subunit A	-	-
PaCtg0326g26672-t1_26672	-0.362479	8.43881	-1.69082	0.112196	0.213542	-6.1053	Belongs to the pyruvate kinase family	-	-
PaCtg1711g34851-t1_34851	-0.362257	9.27417	-1.9416	0.0718275	0.147493	-5.75762	Belongs to the universal ribosomal protein uL5 family	-	-
PaChr8g22921-t1_22921	-0.358234	10.3375	-1.75356	0.100562	0.195551	-6.08901	Belongs to the universal ribosomal protein uS19 family	-	-
PaChr9g24519-t1_24519	-0.357513	10.0963	-2.03236	0.0608094	0.131007	-5.63142	60S ribosomal protein	-	-
PaCtg0443g27304-t1_27304	-0.357375	6.85653	-1.45374	0.16727	0.29218	-6.36225	Protein of unknown function (DUF1138)	-	-
PaChr7g20087-t1_20087	-0.355854	8.00131	-1.68694	0.112953	0.214477	-6.08671	phosphoribosylformylglycinamidine synthase	-	-
PaChr4g14978-t1_14978	-0.353816	9.20754	-1.74996	0.1012	0.196319	-6.05982	The proteasome is a multicatalytic proteinase complex which is characterized by its ability to cleave peptides with Arg, Phe, Tyr, Leu, and Glu adjacent to the leaving group at neutral or slightly basic pH	-	-
PaChr2g08127-t1_8127	-0.349849	8.01979	-1.60408	0.130202	0.243224	-6.20982	Microtubule-associated protein	-	-
PaCtg4102g40671-t1_40671	-0.346851	6.94887	-1.25167	0.23046	0.371962	-6.62649	Glutamate carboxypeptidase 2	-	-
PaChr8g21797-t1_21797	-0.343103	6.28727	-1.40006	0.182478	0.312815	-6.39392	Benzyl alcohol	-	-
PaChr11g05410-t1_5410	-0.34079	10.4446	-1.69263	0.111844	0.213376	-6.18575	Belongs to the glutathione peroxidase family	-	-
PaChr11g05400-t1_5400	-0.34079	10.4446	-1.69263	0.111844	0.213376	-6.18575	Glutathione peroxidase	-	-
PaChr8g23486-t1_23486	-0.334997	10.1305	-1.59392	0.132463	0.246309	-6.32154	PPIases accelerate the folding of proteins. It catalyzes the cis-trans isomerization of proline imidic peptide bonds in oligopeptides	-	-
PaCtg0575g28207-t1_28207	-0.330436	8.98488	-1.57715	0.136273	0.25281	-6.3059	allene oxide cyclase	aoc	-
PaChr2g08919-t1_8919	-0.326052	9.58541	-1.7866	0.0948728	0.186283	-6.01718	60S ribosomal Protein	-	-
PaCtg2127g36436-t1_36436	-0.325642	11.0248	-1.9741	0.0676888	0.141149	-5.77554	fructose-bisphosphate aldolase	-	-
PaChr1g00915-t1_915	-0.325022	10.3834	-1.67033	0.116243	0.220206	-6.21672	glycine-rich protein	-	-
PaCtg0820g30024-t1_30024	-0.319157	11.7121	-1.99721	0.06488	0.136705	-5.80903	Annexin repeats	-	-
PaCtg1913g35570-t1_35570	-0.319094	10.3171	-1.4736	0.161916	0.285862	-6.49601	aldo-keto reductase	-	-
PaChr10g04547-t1_4547	-0.318237	8.73069	-1.39718	0.183328	0.313407	-6.53662	Zinc-binding dehydrogenase	-	-
PaChr12g07738-t1_7738	-0.316843	6.34175	-1.47102	0.162603	0.285862	-6.30291	Homogentisate 1,2-dioxygenase	HGO	-
PaChr5g16853-t1_16853	-0.313694	10.9693	-1.61476	0.127858	0.240399	-6.33257	peroxiredoxin activity	TPx1	-
PaChr1g02593-t1_2593	-0.307519	8.0945	-1.30097	0.213519	0.350223	-6.62211	-	-	-
PaChr2g09067-t1_9067	-0.297058	7.38124	-1.4667	0.163759	0.286667	-6.37611	Regulatory subunit of pyrophosphate--fructose 6- phosphate 1-phosphotransferase	PFP-ALPHA	-
PaChr6g18775-t1_18775	-0.292369	12.8706	-1.96577	0.0687293	0.14295	-5.98382	Belongs to the actin family	-	-
PaCtg3005g38649-t1_38649	-0.290083	7.35317	-1.48431	0.159089	0.282786	-6.35067	Serine--tRNA	-	-
PaCtg3382g39467-t1_39467	-0.28906	7.93611	-1.54689	0.143385	0.261199	-6.2883	Belongs to the universal ribosomal protein uL14 family	-	-
PaChr2g08612-t1_8612	-0.287419	8.63222	-1.33024	0.203935	0.337502	-6.6163	glycine-rich RNA-binding	GRP1	-
PaChr5g15980-t1_15980	-0.287259	9.9233	-1.39974	0.182572	0.312815	-6.58391	60S ribosomal protein	-	-
PaChr12g07495-t1_7495	-0.287259	9.9233	-1.39974	0.182572	0.312815	-6.58391	60S ribosomal protein	-	-
PaChr12g07386-t1_7386	-0.285887	12.8344	-1.95573	0.0700016	0.144479	-5.99651	Belongs to the actin family	-	-
PaCtg0240g26140-t1_26140	-0.285317	8.63075	-1.1996	0.249487	0.390185	-6.77476	Belongs to the peroxidase family. Classical plant (class III) peroxidase subfamily	-	-
PaCtg0955g30813-t1_30813	-0.284574	8.10199	-1.32256	0.206416	0.339955	-6.59534	ATP-dependent Clp protease proteolytic subunit	-	-
PaChr1g00212-t1_212	-0.283211	12.8253	-1.93821	0.0722723	0.147655	-6.02439	Belongs to the actin family	-	-
PaChr5g17440-t1_17440	-0.282102	9.58923	-1.56995	0.137938	0.25442	-6.34174	40s ribosomal protein	-	-
PaCtg2091g36287-t1_36287	-0.279267	9.57074	-1.5382	0.145484	0.264427	-6.38634	Ubiquitin receptor	-	-
PaChr12g07566-t1_7566	-0.278333	6.79123	-1.05648	0.307996	0.443871	-6.83602	Reticulon-like protein	BTI2	-
PaChr12g07247-t1_7247	-0.277966	7.36219	-1.29378	0.215925	0.353068	-6.59987	The proteasome is a multicatalytic proteinase complex which is characterized by its ability to cleave peptides with Arg, Phe, Tyr, Leu, and Glu adjacent to the leaving group at neutral or slightly basic pH	-	-
PaChr6g19066-t1_19066	-0.275362	9.1089	-1.4913	0.157267	0.280164	-6.4339	Maspardin	-	-
PaChr1g02635-t1_2635	-0.275134	6.79541	-1.1945	0.251415	0.39244	-6.68424	-	-	-
PaChr12g07467-t1_7467	-0.271623	11.3468	-1.39462	0.184083	0.313407	-6.67396	Malate dehydrogenase	-	-
PaChr8g23021-t1_23021	-0.269677	10.7187	-1.53201	0.146994	0.26657	-6.43318	hsp70-Hsp90 organizing protein	-	-
PaChr7g20063-t1_20063	-0.265024	8.95331	-1.18838	0.253739	0.393784	-6.80998	Malate dehydrogenase	MDH	-
PaCtg0621g28505-t1_28505	-0.264007	11.339	-1.60108	0.130866	0.243901	-6.38764	UTP-glucose-1-phosphate uridylyltransferase	UGP	-
PaCtg0827g30083-t1_30083	-0.263984	7.14305	-1.24047	0.234454	0.374663	-6.65227	Belongs to the aldehyde dehydrogenase family	-	-
PaCtg0457g27383-t1_27383	-0.259408	9.42673	-1.38739	0.186229	0.316394	-6.58681	Uridine 5-monophosphate	-	-
PaChr1g02730-t1_2730	-0.255694	11.0332	-1.49785	0.155575	0.27838	-6.50348	Transketolase	-	-
PaChr5g18108-t1_18108	-0.253804	12.9241	-1.88283	0.0798955	0.160387	-6.12531	This protein promotes the GTP-dependent binding of aminoacyl-tRNA to the A-site of ribosomes during protein biosynthesis	-	-
PaChr3g11783-t1_11783	-0.249113	8.04372	-1.07086	0.301694	0.438679	-6.88431	3-hydroxyisobutyrate dehydrogenase-like 1 mitochondrial	-	-
PaChr6g19354-t1_19354	-0.24773	11.0828	-1.24125	0.234174	0.374663	-6.83944	Belongs to the eukaryotic ribosomal protein P1 P2 family	-	-
PaCtg2847g38327-t1_38327	-0.246547	8.3308	-1.13557	0.274515	0.417201	-6.82997	Costars	-	-
PaChr2g09498-t1_9498	-0.245854	9.05683	-1.33079	0.20376	0.337502	-6.6436	ATP synthase subunit O	-	-
PaCtg0434g27223-t1_27223	-0.244129	9.37628	-1.21334	0.244353	0.388175	-6.80101	Aspartate aminotransferase	-	-
PaChr1g00787-t1_787	-0.243507	9.16303	-1.38319	0.187488	0.317864	-6.58185	component of the eukaryotic translation initiation factor 3 (eIF-3) complex, which is involved in protein synthesis of a specialized repertoire of mRNAs and, together with other initiation factors, stimulates binding of mRNA and methionyl-tRNAi to the 40S ribosome. The eIF-3 complex specifically targets and initiates translation of a subset of mRNAs involved in cell proliferation	-	-
PaChr10g04927-t1_4927	-0.242299	11.555	-1.47081	0.162661	0.285862	-6.59567	Belongs to the class-I pyridine nucleotide-disulfide oxidoreductase family	-	-
PaCtg0090g25560-t1_25560	-0.241201	7.94021	-1.24109	0.234232	0.374663	-6.68838	Belongs to the ATPase B chain family	-	-
PaCtg0375g26917-t1_26917	-0.239079	9.90176	-0.902499	0.381506	0.516569	-7.14045	Belongs to the small heat shock protein (HSP20) family	-	-
PaCtg0747g29580-t1_29580	-0.238348	7.20192	-0.920589	0.372293	0.511824	-6.99612	Belongs to the eukaryotic ribosomal protein P1 P2 family	-	-
PaCtg0977g30946-t1_30946	-0.238192	8.51612	-1.25476	0.229369	0.370944	-6.70242	plasma membrane ATPase	-	-
PaChr3g11518-t1_11518	-0.238192	8.51612	-1.25476	0.229369	0.370944	-6.70242	plasma membrane ATPase	-	-
PaChr1g03524-t1_3524	-0.232744	9.84366	-1.30444	0.212364	0.349038	-6.70384	MFP1 attachment factor	MAF1	-
PaChr1g01231-t1_1231	-0.232269	10.1258	-1.21984	0.241951	0.385231	-6.81396	Belongs to the universal ribosomal protein uS3 family	-	-
PaChr9g24831-t1_24831	-0.230067	12.8969	-1.70172	0.110094	0.212042	-6.40584	This protein promotes the GTP-dependent binding of aminoacyl-tRNA to the A-site of ribosomes during protein biosynthesis	-	-
PaChr11g06057-t1_6057	-0.229983	7.72173	-1.20091	0.248994	0.390172	-6.72764	Peptidyl-prolyl cis-trans isomerase	FKBP12	-
PaChr9g24762-t1_24762	-0.22909	8.40391	-1.05643	0.308015	0.443871	-6.91939	glutathione s-transferase	-	-
PaChr9g24085-t1_24085	-0.229024	7.34215	-1.02449	0.322353	0.458798	-6.90307	threonine-tRNA ligase	-	-
PaChr1g00956-t1_956	-0.22733	10.1512	-1.32976	0.20409	0.337502	-6.68025	Catalyzes the isomerization of citrate to isocitrate via cis-aconitate	-	-
PaCtg4256g40911-t1_40911	-0.226462	9.62585	-1.11174	0.284302	0.424088	-6.92394	Glycine--tRNA ligase 1	-	-
PaChr11g05427-t1_5427	-0.226124	10.6566	-0.972151	0.346878	0.487684	-7.10085	Heavy-metal-associated domain	-	-
PaChr9g25005-t1_25005	-0.218186	11.4881	-1.40199	0.181914	0.312815	-6.68034	heat shock protein	-	-
PaCtg0437g27247-t1_27247	-0.214931	6.87155	-0.908837	0.378261	0.51474	-6.98649	Methyltransferase	-	-
PaChr2g08391-t1_8391	-0.213696	7.30205	-0.99143	0.337696	0.478106	-6.93418	Glutathione S-transferase	GSTT1	-
PaChr12g07412-t1_7412	-0.21259	10.233	-1.1713	0.260324	0.401685	-6.87292	Glyoxylate succinic semialdehyde reductase	-	-
PaCtg3722g40099-t1_40099	-0.211202	9.0676	-1.07839	0.298432	0.436351	-6.93882	Quinone oxidoreductase	-	-
PaChr1g02145-t1_2145	-0.210217	7.55952	-0.759246	0.459843	0.598141	-7.15195	-	-	-
PaChr2g10626-t1_10626	-0.208825	8.41563	-0.890494	0.387705	0.521463	-7.08131	Bifunctional epoxide hydrolase 2-like	-	-
PaChr1g03063-t1_3063	-0.207764	9.65708	-1.05061	0.310594	0.44679	-6.98991	GDP-mannose 3,5-epimerase	GME1	-
PaChr5g16003-t1_16003	-0.205233	11.4981	-1.17203	0.26004	0.401685	-6.96461	Malate dehydrogenase	-	-
PaChr12g07241-t1_7241	-0.203501	11.2738	-1.0267	0.321346	0.458173	-7.09633	The proteasome is a multicatalytic proteinase complex which is characterized by its ability to cleave peptides with Arg, Phe, Tyr, Leu, and Glu adjacent to the leaving group at neutral or slightly basic pH	PAE1	-
PaCtg0697g29166-t1_29166	-0.201729	9.64338	-1.13156	0.276145	0.418162	-6.90264	Aspartate aminotransferase	-	-
PaCtg4209g40842-t1_40842	-0.198408	9.79613	-1.13666	0.274076	0.417201	-6.90054	Pyruvate kinase	-	-
PaChr2g09942-t1_9942	-0.196461	7.1051	-0.877188	0.394654	0.527542	-7.02998	UPF0587 protein C1orf123 homolog	-	-
PaCtg0240g26154-t1_26154	-0.192238	10.4815	-1.11905	0.281274	0.421129	-6.9397	polyphenol oxidase	-	-
PaCtg1205g32285-t1_32285	-0.19195	9.42728	-1.07933	0.298028	0.436351	-6.9532	Ubiquitin receptor	-	-
PaChr8g22189-t1_22189	-0.18606	12.1626	-1.20409	0.247799	0.390172	-7.00129	phosphopyruvate hydratase activity	-	-
PaChr1g02743-t1_2743	-0.185122	11.0056	-0.954103	0.355632	0.497392	-7.14168	phosphopyruvate hydratase activity	-	-
PaChr12g07243-t1_7243	-0.184987	11.5531	-0.934658	0.365235	0.503837	-7.21857	The proteasome is a multicatalytic proteinase complex which is characterized by its ability to cleave peptides with Arg, Phe, Tyr, Leu, and Glu adjacent to the leaving group at neutral or slightly basic pH	-	-
PaChr11g05922-t1_5922	-0.181851	11.5759	-0.744189	0.468624	0.599334	-7.38377	Belongs to the plant dehydrin family	-	-
PaChr8g21930-t1_21930	-0.181543	8.05676	-0.792734	0.440682	0.576386	-7.14491	malic enzyme	-	-
PaChr5g16149-t1_16149	-0.180116	10.1431	-0.872317	0.397218	0.528968	-7.17391	3-oxoacyl- acyl-carrier-protein reductase	-	-
PaCtg0266g26303-t1_26303	-0.177381	8.32567	-0.926971	0.36908	0.508272	-7.04206	ERAP1-like C-terminal domain	-	-
PaCtg0482g27596-t1_27596	-0.172045	8.50117	-0.83054	0.419668	0.552483	-7.13842	Belongs to the MIP aquaporin (TC 1.A.8) family	-	-
PaChr9g25122-t1_25122	-0.167865	9.75098	-0.947396	0.358924	0.49854	-7.09484	The proteasome is a multicatalytic proteinase complex which is characterized by its ability to cleave peptides with Arg, Phe, Tyr, Leu, and Glu adjacent to the leaving group at neutral or slightly basic pH	PAA1	-
PaChr1g02538-t1_2538	-0.167679	8.51699	-0.913297	0.375988	0.51474	-7.06629	Hydroxyacylglutathione hydrolase C-terminus	-	-
PaChr4g15070-t1_15070	-0.165867	10.5787	-0.970312	0.347763	0.488078	-7.09807	Stromal 70 kDa heat shock-related protein	-	-
PaCtg0597g28341-t1_28341	-0.164064	12.5343	-1.06479	0.304342	0.441734	-7.19372	Belongs to the GST superfamily	-	-
PaCtg0597g28338-t1_28338	-0.16268	12.0939	-0.904011	0.38073	0.516385	-7.30736	Belongs to the GST superfamily	-	-
PaChr1g01360-t1_1360	-0.161205	9.32822	-0.89852	0.383553	0.518471	-7.12818	ubiquitin receptor	-	-
PaChr1g00243-t1_243	-0.159473	7.02099	-0.758494	0.46028	0.598141	-7.12386	DJ-1/PfpI family	-	-
PaChr1g03305-t1_3305	-0.15917	5.87746	-0.586065	0.566823	0.684015	-7.16261	heterogeneous nuclear ribonucleoprotein	-	-
PaChr1g01338-t1_1338	-0.151873	6.65966	-0.71242	0.487485	0.616615	-7.1339	Converts alpha-aldose to the beta-anomer	-	-
PaChr10g04720-t1_4720	-0.14611	10.1238	-0.712436	0.487476	0.616615	-7.30272	Destroys radicals which are normally produced within the cells and which are toxic to biological systems	CSD1	-
PaChr11g06464-t1_6464	-0.140668	9.4983	-0.785241	0.444925	0.580995	-7.23092	alcohol dehydrogenase	ADH1	-
PaChr5g17433-t1_17433	-0.140579	9.09565	-0.750556	0.464899	0.598675	-7.24261	Belongs to the universal ribosomal protein uL1 family	-	-
PaCtg0148g25750-t1_25750	-0.139824	8.75468	-0.699829	0.495084	0.623296	-7.25901	Belongs to the universal ribosomal protein uS13 family	-	-
PaCtg0673g29035-t1_29035	-0.139248	7.32813	-0.703317	0.492972	0.621607	-7.18345	guanosine nucleotide diphosphate dissociation inhibitor	-	-
PaCtg4488g41219-t1_41219	-0.135657	6.77457	-0.550253	0.590503	0.70723	-7.24814	phosphoribosylamine--glycine ligase	-	-
PaChr6g19816-t1_19816	-0.135657	6.77457	-0.550253	0.590503	0.70723	-7.24814	phosphoribosylamine--glycine ligase	-	-
PaCtg2461g37396-t1_37396	-0.135552	9.68072	-0.640557	0.531781	0.655186	-7.34178	allene oxide cyclase	aoc	-
PaChr5g17640-t1_17640	-0.13555	10.8759	-0.750911	0.464692	0.598675	-7.30638	5-methyltetrahydropteroyltriglutamate--homocysteine methyltransferase	-	-
PaCtg0786g29872-t1_29872	-0.13274	11.9097	-0.760364	0.459195	0.598141	-7.40971	Belongs to the eukaryotic ribosomal protein P1 P2 family	-	-
PaChr7g21178-t1_21178	-0.131583	11.0758	-0.65819	0.520707	0.643507	-7.39081	Belongs to the glyceraldehyde-3-phosphate dehydrogenase family	-	-
PaChr6g19864-t1_19864	-0.131583	11.0758	-0.65819	0.520707	0.643507	-7.39081	Belongs to the glyceraldehyde-3-phosphate dehydrogenase family	-	-
PaChr5g17878-t1_17878	-0.131583	11.0758	-0.65819	0.520707	0.643507	-7.39081	Belongs to the glyceraldehyde-3-phosphate dehydrogenase family	-	-
PaChr7g20714-t1_20714	-0.130913	8.89616	-0.627111	0.540313	0.660656	-7.31899	Ras-related protein	-	-
PaCtg1960g35778-t1_35778	-0.130858	7.26939	-0.627376	0.540145	0.660656	-7.23247	glucose-6-phosphate phosphate translocator	-	-
PaChr5g17865-t1_17865	-0.130192	7.8704	-0.596694	0.559892	0.679448	-7.27846	The proteasome is a multicatalytic proteinase complex which is characterized by its ability to cleave peptides with Arg, Phe, Tyr, Leu, and Glu adjacent to the leaving group at neutral or slightly basic pH	-	-
PaCtg0273g26314-t1_26314	-0.125984	7.31344	-0.53999	0.597381	0.712093	-7.28801	Ferredoxins are iron-sulfur proteins that transfer electrons in a wide variety of metabolic reactions	-	-
PaCtg0597g28339-t1_28339	-0.125595	12.7825	-0.830692	0.419585	0.552483	-7.44251	Belongs to the GST superfamily	-	-
PaChr9g25062-t1_25062	-0.124905	7.58274	-0.507983	0.619087	0.728058	-7.31807	Belongs to the glycosyl hydrolase 2 family	-	-
PaCtg1934g35659-t1_35659	-0.122815	6.63678	-0.591554	0.563238	0.682482	-7.21379	Glycolipid transfer protein (GLTP)	-	-
PaCtg6829g43104-t1_43104	-0.121585	8.94715	-0.529292	0.604594	0.719627	-7.38107	One of the components of the core complex of photosystem II (PSII). It binds chlorophyll and helps catalyze the primary light-induced photochemical processes of PSII. PSII is a light- driven water plastoquinone oxidoreductase, using light energy to abstract electrons from H(2)O, generating O(2) and a proton gradient subsequently used for ATP formation	psbB	-
PaChr10g04827-t1_4827	-0.121269	9.78181	-0.587864	0.565647	0.684015	-7.37781	Sucrose-cleaving enzyme that provides UDP-glucose and fructose for various metabolic pathways	SUS4	GT4
PaChr1g02360-t1_2360	-0.120265	7.93862	-0.547204	0.592542	0.708417	-7.31025	26S proteasome non-ATPase regulatory subunit	-	-
PaChr1g00364-t1_364	-0.116776	11.2023	-0.695867	0.49749	0.625349	-7.37685	Elongation factor	-	-
PaChr7g21228-t1_21228	-0.116221	7.42111	-0.511923	0.616395	0.727238	-7.30901	Belongs to the GST superfamily	GSTF9	-
PaChr5g17926-t1_17926	-0.116221	7.42111	-0.511923	0.616395	0.727238	-7.30901	Belongs to the GST superfamily	GSTF9	-
PaChr3g12555-t1_12555	-0.116221	7.42111	-0.511923	0.616395	0.727238	-7.30901	Belongs to the GST superfamily	-	-
PaChr3g11954-t1_11954	-0.114188	7.96902	-0.57781	0.572237	0.689246	-7.29334	The proteasome is a multicatalytic proteinase complex which is characterized by its ability to cleave peptides with Arg, Phe, Tyr, Leu, and Glu adjacent to the leaving group at neutral or slightly basic pH	-	-
PaChr1g03115-t1_3115	-0.112283	10.9758	-0.597303	0.559497	0.679448	-7.4211	Nucleoside diphosphate kinase	NDPK1	-
PaChr3g12295-t1_12295	-0.112064	11.0836	-0.674754	0.510424	0.63665	-7.37997	Catalytic subunit of pyrophosphate--fructose 6-phosphate 1-phosphotransferase. Catalyzes the phosphorylation of D-fructose 6-phosphate, the first committing step of glycolysis. Uses inorganic phosphate (PPi) as phosphoryl donor instead of ATP like common ATP-dependent phosphofructokinases (ATP-PFKs), which renders the reaction reversible, and can thus function both in glycolysis and gluconeogenes…	PFP-BETA	-
PaCtg0998g31070-t1_31070	-0.108169	10.0069	-0.60615	0.553765	0.67404	-7.372	Belongs to the zinc-containing alcohol dehydrogenase family. Class-III subfamily	-	-
PaChr1g02320-t1_2320	-0.105709	11.2712	-0.607563	0.552853	0.673946	-7.44385	5-methyltetrahydropteroyltriglutamate--homocysteine methyltransferase	-	-
PaChr1g03444-t1_3444	-0.101314	10.0121	-0.45196	0.657969	0.760718	-7.4574	Clathrin is the major protein of the polyhedral coat of coated pits and vesicles	-	-
PaChr1g00491-t1_491	-0.101314	10.0121	-0.45196	0.657969	0.760718	-7.4574	Clathrin is the major protein of the polyhedral coat of coated pits and vesicles	-	-
PaChr8g22790-t1_22790	-0.0951652	8.29469	-0.455954	0.655162	0.759649	-7.37386	Belongs to the ubiquitin-conjugating enzyme family	UBC13	-
PaChr6g19119-t1_19119	-0.0951652	8.29469	-0.455954	0.655162	0.759649	-7.37386	Belongs to the ubiquitin-conjugating enzyme family	-	-
PaCtg1105g31693-t1_31693	-0.094404	7.77304	-0.38577	0.705255	0.801607	-7.38351	Photosystem II (PSII) is a light-driven water plastoquinone oxidoreductase that uses light energy to abstract electrons from H(2)O, generating O(2) and a proton gradient subsequently used for ATP formation. It consists of a core antenna complex that captures photons, and an electron transfer chain that converts photonic excitation into a charge separation. The D1 D2 (PsbA PsbA) reaction center he…	-	-
PaCtg1192g32215-t1_32215	-0.0897634	11.1734	-0.505749	0.620616	0.728058	-7.49248	Belongs to the aldehyde dehydrogenase family	AMADH2	-
PaCtg3080g38807-t1_38807	-0.0891185	11.2886	-0.517657	0.612487	0.72581	-7.49848	adenosylhomocysteinase	SAHH	-
PaChr12g07441-t1_7441	-0.0883016	11.114	-0.491812	0.630197	0.73599	-7.49381	Belongs to the universal ribosomal protein uL11 family	-	-
PaChr8g23754-t1_23754	-0.0882129	8.51649	-0.448881	0.660138	0.762133	-7.39124	26S proteasome non-ATPase regulatory subunit	-	-
PaChr2g10045-t1_10045	-0.0867297	9.19989	-0.435127	0.669862	0.768767	-7.44217	The proteasome is a multicatalytic proteinase complex which is characterized by its ability to cleave peptides with Arg, Phe, Tyr, Leu, and Glu adjacent to the leaving group at neutral or slightly basic pH	-	-
PaChr9g24582-t1_24582	-0.0858471	10.1384	-0.420628	0.68018	0.778589	-7.47508	Destroys radicals which are normally produced within the cells and which are toxic to biological systems	CSD1	-
PaCtg1088g31593-t1_31593	-0.0819612	13.6133	-0.460234	0.652159	0.758346	-7.7857	glutathione s-transferase	DHAR1	-
PaChr7g21640-t1_21640	-0.0790496	11.1487	-0.441904	0.665063	0.765629	-7.52166	triosephosphate isomerase	-	-
PaChr1g03286-t1_3286	-0.0759105	9.35453	-0.358251	0.725305	0.819778	-7.48016	assists the folding of proteins upon ATP hydrolysis	-	-
PaChr3g13514-t1_13514	-0.0758513	11.2542	-0.348604	0.732385	0.825467	-7.57167	Belongs to the thioredoxin family	-	-
PaChr2g11109-t1_11109	-0.0751613	8.44481	-0.402472	0.693194	0.790124	-7.40735	transport protein	-	-
PaChr3g13592-t1_13592	-0.0732829	9.53578	-0.32218	0.751904	0.845106	-7.49887	DNA-damage-repair toleration protein	-	-
PaChr7g20567-t1_20567	-0.0728796	10.8661	-0.434021	0.670647	0.768767	-7.50019	Belongs to the heat shock protein 70 family	-	-
PaChr8g23621-t1_23621	-0.068451	7.98947	-0.326496	0.748703	0.842683	-7.41336	component of the eukaryotic translation initiation factor 3 (eIF-3) complex, which is involved in protein synthesis of a specialized repertoire of mRNAs and, together with other initiation factors, stimulates binding of mRNA and methionyl-tRNAi to the 40S ribosome. The eIF-3 complex specifically targets and initiates translation of a subset of mRNAs involved in cell proliferation	-	-
PaChr5g16937-t1_16937	-0.0675991	8.46786	-0.278863	0.784279	0.862358	-7.45332	Belongs to the universal ribosomal protein uS5 family	-	-
PaChr3g13644-t1_13644	-0.0675991	8.46786	-0.278863	0.784279	0.862358	-7.45332	Belongs to the universal ribosomal protein uS5 family	-	-
PaCtg0457g27367-t1_27367	-0.0656246	7.27843	-0.285996	0.778917	0.862358	-7.39666	Belongs to the cytochrome P450 family	-	-
PaChr10g04779-t1_4779	-0.0584917	8.93038	-0.311738	0.759666	0.850279	-7.47677	Bifunctional protein FolD	-	-
PaChr5g18092-t1_18092	-0.0580742	10.1966	-0.281712	0.782136	0.862358	-7.52828	60s ribosomal protein	-	-
PaCtg2099g36322-t1_36322	-0.0577025	9.10546	-0.31643	0.756176	0.848726	-7.48509	Binds to actin and affects the structure of the cytoskeleton. At high concentrations, profilin prevents the polymerization of actin, whereas it enhances it at low concentrations	-	-
PaChr7g20638-t1_20638	-0.0564256	10.5976	-0.273091	0.788625	0.862358	-7.54463	disulfide-isomerase	PDIL1-1	-
PaChr9g24308-t1_24308	-0.0563909	7.94059	-0.275136	0.787084	0.862358	-7.42804	Ras-related protein	-	-
PaCtg0672g29009-t1_29009	-0.0560294	10.383	-0.285598	0.779216	0.862358	-7.53242	Belongs to the D-isomer specific 2-hydroxyacid dehydrogenase family	-	-
PaCtg1544g34062-t1_34062	-0.0558614	8.2027	-0.273949	0.787979	0.862358	-7.43865	Phosphoenolpyruvate carboxylase family protein	-	-
PaCtg1188g32207-t1_32207	-0.0536946	9.56629	-0.226495	0.823971	0.881242	-7.52761	Elongation factor 2	-	-
PaChr2g10810-t1_10810	-0.0491984	11.6612	-0.301321	0.767438	0.854198	-7.63612	adenosylhomocysteinase	SAHH	-
PaChr7g21139-t1_21139	-0.0475626	9.8996	-0.22409	0.825807	0.881242	-7.53616	Belongs to the small GTPase superfamily. Arf family	-	-
PaChr1g01417-t1_1417	-0.0475626	9.8996	-0.22409	0.825807	0.881242	-7.53616	Signal recognition particle receptor beta subunit	-	-
PaCtg0770g29771-t1_29771	-0.0462864	7.80374	-0.23508	0.817426	0.878837	-7.43423	Belongs to the GroES chaperonin family	-	-
PaChr5g18104-t1_18104	-0.0446916	11.223	-0.237161	0.815843	0.878837	-7.60271	Belongs to the TRAFAC class dynamin-like GTPase superfamily. Dynamin Fzo YdjA family	-	-
PaChr6g18618-t1_18618	-0.0413013	8.52806	-0.178782	0.860578	0.905458	-7.48164	Serine hydrolase involved in the detoxification of formaldehyde	-	CE1
PaChr8g22731-t1_22731	-0.0390429	7.58997	-0.196947	0.846597	0.895417	-7.43429	Quinone oxidoreductase	-	-
PaChr1g02448-t1_2448	-0.0387887	9.74701	-0.197645	0.846061	0.895417	-7.5384	Destroys radicals which are normally produced within the cells and which are toxic to biological systems	MSD1	-
PaChr1g00900-t1_900	-0.0383755	11.0758	-0.181466	0.858509	0.90446	-7.60011	triosephosphate isomerase	-	-
PaCtg1350g33090-t1_33090	-0.0328395	10.5597	-0.165936	0.870494	0.912322	-7.5678	Belongs to the MIP aquaporin (TC 1.A.8) family	-	-
PaChr5g17302-t1_17302	-0.032436	7.10852	-0.157956	0.876665	0.917599	-7.41714	Belongs to the ATCase OTCase family	OTC	-
PaCtg3796g40219-t1_40219	-0.0273	8.23674	-0.125203	0.902078	0.933304	-7.47161	Anthranilate synthase	-	-
PaChr11g05562-t1_5562	-0.0273	8.23674	-0.125203	0.902078	0.933304	-7.47161	Anthranilate synthase	-	-
PaCtg3658g39987-t1_39987	-0.0227427	11.8128	-0.129725	0.898563	0.932057	-7.69309	Belongs to the eukaryotic ribosomal protein P1 P2 family	-	-
PaChr1g03194-t1_3194	-0.0226396	10.5218	-0.115364	0.909736	0.93762	-7.57379	Belongs to the GPI family	-	-
PaCtg0806g29975-t1_29975	-0.0218908	9.60619	-0.0999974	0.921713	0.945136	-7.55045	Sucrose-cleaving enzyme that provides UDP-glucose and fructose for various metabolic pathways	SUS1	GT4
PaCtg0875g30334-t1_30334	-0.0217232	7.49906	-0.103666	0.918851	0.944603	-7.44539	Belongs to the D-isomer specific 2-hydroxyacid dehydrogenase family	-	-
PaChr3g13497-t1_13497	-0.0217232	7.49906	-0.103666	0.918851	0.944603	-7.44539	Belongs to the D-isomer specific 2-hydroxyacid dehydrogenase family	-	-
PaChr2g09151-t1_9151	-0.0194153	9.75148	-0.0848089	0.933571	0.95366	-7.55551	Alpha-1,4-glucan-protein synthase (UDP-forming)	-	GT75
PaCtg0786g29873-t1_29873	-0.0185217	11.4915	-0.117683	0.90793	0.936956	-7.65664	Monodehydroascorbate reductase	-	-
PaCtg1979g35846-t1_35846	-0.0178025	11.7164	-0.102138	0.920043	0.944624	-7.68549	heat shock	-	-
PaCtg2194g36636-t1_36636	-0.0151539	10.0104	-0.0713518	0.94409	0.963187	-7.56267	Belongs to the pyruvate kinase family	-	-
PaChr9g25114-t1_25114	-0.012635	9.90569	-0.0631252	0.950527	0.967308	-7.5609	Belongs to the AAA ATPase family	-	-
PaChr6g18412-t1_18412	-0.012635	9.90569	-0.0631252	0.950527	0.967308	-7.5609	Belongs to the AAA ATPase family	RPT1A	-
PaChr5g17604-t1_17604	-0.00871011	8.76256	-0.0452056	0.964559	0.974216	-7.51619	Belongs to the cysteine synthase cystathionine beta- synthase family	OASA1	-
PaCtg4035g40574-t1_40574	-0.00807693	13.2077	-0.0585482	0.954109	0.968511	-7.84799	malic enzyme	-	-
PaChr12g07940-t1_7940	-0.00637182	8.39172	-0.0278856	0.978133	0.986161	-7.48838	protein At2g34460, chloroplastic-like	-	-
PaChr11g05713-t1_5713	-0.00487266	11.0124	-0.0235818	0.981507	0.987626	-7.61117	triosephosphate isomerase	-	-
PaChr5g17158-t1_17158	-0.00263745	10.7793	-0.013768	0.989202	0.991967	-7.59355	eukaryotic translation initiation factor	-	-
PaChr11g05607-t1_5607	-0.00262547	7.49459	-0.0133778	0.989508	0.991967	-7.45087	prohibitin homologues	-	-
PaChr3g13876-t1_13876	-0.00131766	10.8932	-0.0070642	0.99446	0.995694	-7.6014	Removal of H(2)O(2), oxidation of toxic reductants, biosynthesis and degradation of lignin, suberization, auxin catabolism, response to environmental stresses such as wounding, pathogen attack and oxidative stress	-	-
PaChr11g05351-t1_5351	-0.000826474	11.0514	-0.00407727	0.996802	0.996802	-7.61503	Belongs to the MIP aquaporin (TC 1.A.8) family	-	-
PaChr1g00795-t1_795	0.00383767	9.91235	0.0177093	0.986112	0.991024	-7.56301	Ankyrin repeat domain-containing protein	-	-
PaCtg0154g25857-t1_25857	0.00494168	10.9055	0.0269971	0.978829	0.986161	-7.60194	Monodehydroascorbate reductase	-	-
PaChr9g24139-t1_24139	0.0105076	10.3388	0.0478502	0.962487	0.973342	-7.57304	Belongs to the eukaryotic ribosomal protein eS7 family	-	-
PaChr8g22439-t1_22439	0.0113956	8.36541	0.0519045	0.959311	0.971348	-7.48547	The proteasome is a multicatalytic proteinase complex which is characterized by its ability to cleave peptides with Arg, Phe, Tyr, Leu, and Glu adjacent to the leaving group at neutral or slightly basic pH	-	-
PaChr2g08588-t1_8588	0.0115282	10.6648	0.059195	0.953603	0.968511	-7.5852	ATP-dependent DNA helicase	-	-
PaChr2g11188-t1_11188	0.0125833	6.22896	0.0544435	0.957323	0.970552	-7.36717	Belongs to the phosphohexose mutase family	-	-
PaChr2g11355-t1_11355	0.0201434	8.83981	0.0945467	0.925966	0.948293	-7.51817	60S ribosomal protein	-	-
PaChr1g00461-t1_461	0.0244009	6.9785	0.0895786	0.929845	0.951058	-7.41795	snf1-related protein kinase regulatory subunit	-	-
PaChr3g11613-t1_11613	0.0265323	10.7802	0.134841	0.894587	0.929128	-7.58382	LRR receptor-like serine threonine-protein kinase	-	-
PaChr1g00772-t1_772	0.0293407	11.998	0.171974	0.865829	0.909797	-7.70653	2,3-bisphosphoglycerate-independent phosphoglycerate	-	-
PaChr9g23977-t1_23977	0.0299483	8.72844	0.144754	0.886893	0.924707	-7.50363	negative regulation of cytokinin-activated signaling pathway	-	-
PaCtg0465g27459-t1_27459	0.0304988	8.31555	0.141541	0.889386	0.926109	-7.47302	Destroys radicals which are normally produced within the cells and which are toxic to biological systems	SODCP	-
PaChr3g13554-t1_13554	0.0305335	7.76767	0.119922	0.906187	0.936355	-7.4546	Protein of unknown function, DUF538	-	-
PaChr9g24646-t1_24646	0.0307364	8.42396	0.138266	0.891928	0.927559	-7.48044	Belongs to the small GTPase superfamily. SAR1 family	-	-
PaCtg1036g31302-t1_31302	0.0334715	7.39976	0.151337	0.881791	0.921768	-7.43448	T-complex protein 1 subunit	CCT3	-
PaChr9g24945-t1_24945	0.0356477	8.0044	0.147162	0.885026	0.923954	-7.4591	4-hydroxy-3-methylbut-2-enyl diphosphate reductase	-	-
PaCtg1474g33743-t1_33743	0.0364262	10.4836	0.166174	0.870309	0.912322	-7.56461	V-type proton ATPase catalytic subunit A	VHA-A	-
PaChr7g20179-t1_20179	0.0374859	11.9523	0.222319	0.827159	0.881242	-7.69126	Belongs to the 14-3-3 family	-	-
PaCtg1404g33428-t1_33428	0.0387949	12.3656	0.239893	0.813764	0.878837	-7.72846	Metacaspase	-	-
PaCtg2145g36498-t1_36498	0.0395574	10.7587	0.221426	0.827842	0.881242	-7.56601	FabA-like domain	-	-
PaCtg1543g34052-t1_34052	0.0398252	10.5266	0.234521	0.817852	0.878837	-7.55157	acetyltransferase component of pyruvate dehydrogenase complex	-	-
PaCtg0822g30048-t1_30048	0.0399687	9.64424	0.197904	0.845861	0.895417	-7.53594	caffeoyl-CoA O-methyltransferase	-	-
PaChr1g00428-t1_428	0.0434309	10.7699	0.240672	0.813171	0.878837	-7.56193	Clathrin is the major protein of the polyhedral coat of coated pits and vesicles	-	-
PaCtg2088g36262-t1_36262	0.043579	6.6158	0.198867	0.845122	0.895417	-7.37547	Plasminogen activator inhibitor 1 RNA-binding	-	-
PaChr12g08035-t1_8035	0.0436049	10.1959	0.242198	0.812011	0.878837	-7.53899	Alcohol dehydrogenase GroES-like domain	-	-
PaCtg1710g34845-t1_34845	0.0439166	9.60433	0.220138	0.828826	0.881242	-7.52999	glutathione s-transferase	-	-
PaCtg1929g35636-t1_35636	0.0443068	8.1849	0.183247	0.857136	0.904195	-7.45941	Belongs to the peroxidase family	-	-
PaChr2g08913-t1_8913	0.04455	7.4725	0.189535	0.852295	0.900264	-7.43095	GTP-binding protein that may be involved in cell development	-	-
PaChr8g23100-t1_23100	0.0446122	9.7249	0.243686	0.81088	0.878837	-7.52723	Peptidase dimerisation domain	-	-
PaCtg2888g38411-t1_38411	0.0460124	8.53428	0.234773	0.817661	0.878837	-7.46976	40S ribosomal protein	-	-
PaChr7g20157-t1_20157	0.0467612	12.2553	0.299953	0.768461	0.854198	-7.70031	Belongs to the 14-3-3 family	-	-
PaChr4g15416-t1_15416	0.0467612	12.2553	0.299953	0.768461	0.854198	-7.70031	Belongs to the 14-3-3 family	-	-
PaChr11g05987-t1_5987	0.0467612	12.2553	0.299953	0.768461	0.854198	-7.70031	Belongs to the 14-3-3 family	-	-
PaChr5g17891-t1_17891	0.0484633	13.7233	0.364177	0.720969	0.817166	-7.84106	Belongs to the phosphoglycerate kinase family	-	-
PaCtg1425g33533-t1_33533	0.0494802	8.49938	0.253923	0.803112	0.873466	-7.46196	NADP-dependent D-sorbitol-6-phosphate dehydrogenase-like	-	-
PaCtg3564g39814-t1_39814	0.0495032	6.89964	0.22855	0.822403	0.881242	-7.38905	Catalyzes the phosphorylation of D-fructose 6-phosphate to fructose 1,6-bisphosphate by ATP, the first committing step of glycolysis	-	-
PaChr2g09897-t1_9897	0.0495032	6.89964	0.22855	0.822403	0.881242	-7.38905	Catalyzes the phosphorylation of D-fructose 6-phosphate to fructose 1,6-bisphosphate by ATP, the first committing step of glycolysis	-	-
PaChr1g03069-t1_3069	0.0535551	9.6159	0.29331	0.773431	0.858541	-7.51037	Cobalamin-independent synthase, Catalytic domain	-	-
PaChr3g12200-t1_12200	0.0573302	10.1102	0.257139	0.800676	0.872863	-7.53252	Acts in the modification of cell walls via demethylesterification of cell wall pectin	-	-
PaChr3g11491-t1_11491	0.0575392	7.83687	0.251477	0.804966	0.874304	-7.43121	phosphatase 2C	-	-
PaChr12g07384-t1_7384	0.0589891	12.329	0.402749	0.692994	0.790124	-7.66941	late embryogenesis abundant protein	-	-
PaChr6g18862-t1_18862	0.060321	9.88061	0.278996	0.784179	0.862358	-7.521	Belongs to the carbohydrate kinase PfkB family	-	-
PaChr7g21498-t1_21498	0.0613771	8.60206	0.256082	0.801476	0.872863	-7.4696	glycine-rich protein	-	-
PaChr5g18171-t1_18171	0.0613771	8.60206	0.256082	0.801476	0.872863	-7.4696	Cold shock protein domain	-	-
PaCtg0291g26426-t1_26426	0.06786	6.1144	0.274717	0.7874	0.862358	-7.32051	belongs to the flavoprotein pyridine nucleotide cytochrome reductase family	-	-
PaChr2g11032-t1_11032	0.0684842	10.9915	0.381743	0.708175	0.803794	-7.5319	14 kDa zinc-binding	-	-
PaCtg1541g34051-t1_34051	0.0692677	9.45328	0.354671	0.72793	0.821593	-7.48498	Dienelactone hydrolase family	-	-
PaCtg6944g43140-t1_43140	0.0715156	11.0712	0.278767	0.784351	0.862358	-7.57515	Protochlorophyllide reductase	PORA	-
PaCtg0555g28074-t1_28074	0.0732831	7.15231	0.314723	0.757445	0.84897	-7.38096	assists the folding of proteins upon ATP hydrolysis	-	-
PaChr7g21713-t1_21713	0.0766494	9.02036	0.309911	0.761028	0.850622	-7.48348	protein At2g39795, mitochondrial-like	-	-
PaChr4g14432-t1_14432	0.0782302	9.98951	0.359595	0.724322	0.819778	-7.49622	eukaryotic translation initiation factor	-	-
PaChr12g07237-t1_7237	0.0806795	8.16733	0.415402	0.683916	0.781756	-7.3851	argininosuccinate synthase	-	-
PaCtg1448g33662-t1_33662	0.0847618	9.02062	0.444075	0.663529	0.764954	-7.43016	Endoribonuclease L-PSP	-	-
PaChr2g08278-t1_8278	0.0877966	14.0814	0.632008	0.537197	0.659631	-7.74118	Belongs to the glyceraldehyde-3-phosphate dehydrogenase family	GAPDH	-
PaChr1g00149-t1_149	0.089268	9.99733	0.387711	0.703849	0.801137	-7.48527	Ras-related protein	-	-
PaCtg3364g39429-t1_39429	0.0919001	9.43959	0.4368	0.668676	0.768692	-7.45033	serine protease	-	-
PaCtg3776g40190-t1_40190	0.0925769	8.34944	0.460257	0.652143	0.758346	-7.37316	Belongs to the carbohydrate kinase PfkB family	-	-
PaChr8g22337-t1_22337	0.093248	9.92193	0.525525	0.607144	0.721598	-7.41752	Cytochrome b5	-	-
PaChr5g16321-t1_16321	0.0955098	9.35542	0.504313	0.621601	0.728058	-7.41454	chloroplastic-like	-	-
PaCtg0309g26606-t1_26606	0.0961367	11.688	0.473134	0.643145	0.750026	-7.56973	Belongs to the phosphoglycerate kinase family	-	-
PaChr5g16027-t1_16027	0.0965918	11.1835	0.504501	0.621471	0.728058	-7.49333	isoform X1	-	-
PaChr4g14681-t1_14681	0.102464	7.74408	0.508434	0.618779	0.728058	-7.32488	Belongs to the GST superfamily	-	-
PaChr9g23902-t1_23902	0.102776	9.91619	0.549999	0.590673	0.70723	-7.40362	Heat shock factor-binding protein 1-like	-	-
PaChr2g10020-t1_10020	0.112806	10.8519	0.496394	0.627039	0.733364	-7.46763	glutathione s-transferase	-	-
PaChr12g07929-t1_7929	0.113584	9.24531	0.630996	0.53784	0.659631	-7.33578	Prefoldin subunit	-	-
PaChr3g12491-t1_12491	0.11396	9.17158	0.634147	0.535839	0.65918	-7.3308	importin subunit	-	-
PaChr12g07557-t1_7557	0.11828	9.82397	0.54104	0.596676	0.712093	-7.40674	Catalyzes the reaction of cyanate with bicarbonate to produce ammonia and carbon dioxide	CYN	-
PaChr5g15784-t1_15784	0.120514	7.18959	0.566915	0.579423	0.696862	-7.26654	CobW/HypB/UreG, nucleotide-binding domain	UREG	-
PaCtg1712g34863-t1_34863	0.123668	7.79993	0.51876	0.611737	0.72581	-7.32138	importin subunit	-	-
PaChr8g23357-t1_23357	0.123802	8.74957	0.642713	0.530419	0.654508	-7.29971	Belongs to the ClpA ClpB family	-	-
PaChr3g12806-t1_12806	0.126986	9.12376	0.615366	0.547829	0.668832	-7.34084	triosephosphate isomerase	-	-
PaChr8g22030-t1_22030	0.128182	7.37086	0.660755	0.519106	0.643507	-7.21625	Ubiquitin carboxyl-terminal hydrolase	-	-
PaChr12g07170-t1_7170	0.129594	13.9286	0.947756	0.358747	0.49854	-7.47167	Belongs to the glyceraldehyde-3-phosphate dehydrogenase family	-	-
PaCtg0533g27941-t1_27941	0.130177	7.9109	0.678989	0.507814	0.635358	-7.22574	ERAP1-like C-terminal domain	-	-
PaCtg1161g32030-t1_32030	0.132289	9.93758	0.746471	0.467287	0.598675	-7.27224	This protein promotes the GTP-dependent binding of aminoacyl-tRNA to the A-site of ribosomes during protein biosynthesis	-	-
PaCtg2433g37330-t1_37330	0.135686	8.89963	0.585724	0.567046	0.684015	-7.34665	Plastocyanin-like domain	-	-
PaChr8g23005-t1_23005	0.138164	9.63503	0.679856	0.50728	0.635358	-7.31415	The proteasome is a multicatalytic proteinase complex which is characterized by its ability to cleave peptides with Arg, Phe, Tyr, Leu, and Glu adjacent to the leaving group at neutral or slightly basic pH	PBF1	-
PaChr1g02742-t1_2742	0.138164	9.63503	0.679856	0.50728	0.635358	-7.31415	Glutathione S-transferase zeta class-like	-	-
PaChr4g15186-t1_15186	0.140375	12.2581	0.86877	0.399092	0.529717	-7.356	disulfide-isomerase	PDIL1-1	-
PaChr11g06465-t1_6465	0.141731	10.222	0.672409	0.511873	0.637471	-7.33339	alcohol dehydrogenase	ADH1	-
PaChr6g19092-t1_19092	0.142262	9.92936	0.735201	0.473915	0.604185	-7.28061	Removes the phosphate from trehalose 6-phosphate to produce free trehalose	-	-
PaChr1g02665-t1_2665	0.142262	9.92936	0.735201	0.473915	0.604185	-7.28061	Transaldolase	-	-
PaChr3g13821-t1_13821	0.14519	9.00622	0.722177	0.481645	0.612547	-7.26091	Thioredoxin-like protein AAED1	-	-
PaChr2g10154-t1_10154	0.146937	8.90801	0.675097	0.510212	0.63665	-7.2888	Regulatory subunit of pyrophosphate--fructose 6- phosphate 1-phosphotransferase	PFP-ALPHA	-
PaChr6g19121-t1_19121	0.149153	11.265	0.883401	0.391398	0.525555	-7.23162	Belongs to the 14-3-3 family	-	-
PaChr5g16156-t1_16156	0.150595	13.1798	0.997342	0.334915	0.475002	-7.33324	Belongs to the glyceraldehyde-3-phosphate dehydrogenase family	GAPDH	-
PaChr3g13999-t1_13999	0.153497	7.37189	0.707665	0.490347	0.619264	-7.18318	-	-	-
PaCtg2075g36226-t1_36226	0.15481	11.5432	0.860905	0.40327	0.533506	-7.2852	2-cys peroxiredoxin BAS1	-	-
PaChr8g22787-t1_22787	0.154985	11.2364	0.907626	0.378879	0.51474	-7.2064	Belongs to the 14-3-3 family	-	-
PaChr5g15696-t1_15696	0.154985	11.2364	0.907626	0.378879	0.51474	-7.2064	Belongs to the 14-3-3 family	-	-
PaChr3g13215-t1_13215	0.158917	10.39	0.819706	0.425622	0.5585	-7.22597	Phosphorylase is an important allosteric enzyme in carbohydrate metabolism. Enzymes from different sources differ in their regulatory mechanisms and in their natural substrates. However, all known phosphorylases share catalytic and structural properties	-	GT35
PaChr6g18765-t1_18765	0.159078	9.89946	0.893118	0.386344	0.5205	-7.14892	Cinnamyl alcohol dehydrogenase	-	-
PaChr5g17938-t1_17938	0.15923	7.91781	0.833738	0.417921	0.551984	-7.1061	Photosystem I reaction center subunit III	-	-
PaChr11g05978-t1_5978	0.160338	8.02641	0.721595	0.481992	0.612547	-7.19906	Ras-related protein	-	-
PaChr6g19724-t1_19724	0.161379	8.00724	0.756494	0.461441	0.598675	-7.17196	Catalyzes the sequential NAD-dependent oxidations of L- histidinol to L-histidinaldehyde and then to L-histidine	HDH	-
PaCtg1346g33070-t1_33070	0.163427	10.3732	0.866429	0.400333	0.53049	-7.18541	Elongation factor 2	-	-
PaChr1g01154-t1_1154	0.164223	11.1678	0.828106	0.421001	0.553336	-7.26873	Sucrose-cleaving enzyme that provides UDP-glucose and fructose for various metabolic pathways	SUS1	GT4
PaCtg0746g29563-t1_29563	0.167095	10.2609	0.911325	0.376992	0.51474	-7.14141	Sucrose-cleaving enzyme that provides UDP-glucose and fructose for various metabolic pathways	SUS1	GT4
PaCtg0362g26856-t1_26856	0.167257	6.70566	0.812845	0.429422	0.56257	-7.059	Catalyzes the interconversion of methylthioribose-1- phosphate (MTR-1-P) into methylthioribulose-1-phosphate (MTRu-1- P)	-	-
PaCtg0713g29311-t1_29311	0.169177	11.2882	1.0044	0.331617	0.471153	-7.11961	Belongs to the DEAD box helicase family	-	-
PaChr10g05133-t1_5133	0.169504	10.3721	0.918718	0.373239	0.512252	-7.13823	Belongs to the heat shock protein 70 family	-	-
PaChr8g21916-t1_21916	0.172775	11.1455	1.03868	0.315928	0.452849	-7.06876	Nucleoside diphosphate kinase	NDPK1	-
PaChr2g09476-t1_9476	0.175214	8.87006	0.870738	0.398052	0.529205	-7.13166	phosphatase 2C	-	-
PaChr1g01356-t1_1356	0.175988	12.2711	1.16643	0.262226	0.403847	-7.05607	Belongs to the 14-3-3 family	-	-
PaCtg3492g39684-t1_39684	0.178455	13.5282	1.43653	0.172028	0.299199	-6.85821	Glutathione S-transferase	DHAR1	-
PaChr2g09576-t1_9576	0.179362	8.63396	0.896714	0.384484	0.518861	-7.09078	DSBA-like thioredoxin domain	-	-
PaChr8g22018-t1_22018	0.180961	9.67037	0.746335	0.467367	0.598675	-7.2663	GTP-BINDING protein	-	-
PaChr6g18453-t1_18453	0.180961	9.67037	0.746335	0.467367	0.598675	-7.2663	Ras-related protein	-	-
PaChr4g15088-t1_15088	0.180961	9.67037	0.746335	0.467367	0.598675	-7.2663	Ras-related protein RABD1-like	-	-
PaChr3g12832-t1_12832	0.180961	9.67037	0.746335	0.467367	0.598675	-7.2663	Ras-related protein	-	-
PaChr11g05469-t1_5469	0.180961	9.67037	0.746335	0.467367	0.598675	-7.2663	Ras-related protein	-	-
PaCtg1337g33026-t1_33026	0.182797	8.63064	0.956959	0.354237	0.4963	-7.03434	Catalyzes the formation of S-adenosylmethionine from methionine and ATP	-	-
PaChr2g08804-t1_8804	0.183277	9.61823	0.950912	0.357196	0.49854	-7.08871	Binds to actin and affects the structure of the cytoskeleton. At high concentrations, profilin prevents the polymerization of actin, whereas it enhances it at low concentrations	-	-
PaChr2g09893-t1_9893	0.18457	10.7324	0.907831	0.378775	0.51474	-7.16252	Oleosin 1-like	-	-
PaChr4g14968-t1_14968	0.187902	11.9426	1.16036	0.264607	0.405195	-7.03018	Belongs to the 14-3-3 family	-	-
PaCtg5190g42092-t1_42092	0.189886	7.31905	0.940202	0.362479	0.50175	-6.98582	Nascent polypeptide-associated complex subunit beta	-	-
PaChr1g00246-t1_246	0.189886	7.31905	0.940202	0.362479	0.50175	-6.98582	Nascent polypeptide-associated complex subunit beta	-	-
PaCtg1624g34500-t1_34500	0.190468	7.40039	0.875591	0.395493	0.527542	-7.04888	Heat shock cognate 70 kDa protein	-	-
PaChr2g09983-t1_9983	0.194516	8.40387	0.876172	0.395187	0.527542	-7.08957	GTP-binding protein that may be involved in cell development	-	-
PaChr9g24536-t1_24536	0.195828	9.55886	1.07146	0.301435	0.438679	-6.96575	Belongs to the TCTP family	-	-
PaChr9g24709-t1_24709	0.199476	8.79784	0.875702	0.395435	0.527542	-7.12217	Outer envelope pore protein 16	-	-
PaCtg3344g39384-t1_39384	0.201678	11.2073	1.11994	0.280908	0.421129	-6.9889	Heat shock cognate 70 kDa protein	-	-
PaCtg1711g34849-t1_34849	0.202206	9.31741	1.08247	0.296677	0.4361	-6.94733	Ras-related protein	-	-
PaChr7g20582-t1_20582	0.202206	9.31741	1.08247	0.296677	0.4361	-6.94733	Ras-related protein	-	-
PaChr4g15087-t1_15087	0.202206	9.31741	1.08247	0.296677	0.4361	-6.94733	Ras-related protein	-	-
PaChr12g07727-t1_7727	0.202206	9.31741	1.08247	0.296677	0.4361	-6.94733	Ras-related protein	-	-
PaCtg3367g39441-t1_39441	0.202708	9.91695	1.12536	0.278676	0.418793	-6.91601	Belongs to the AAA ATPase family	RPT5B	-
PaChr9g24482-t1_24482	0.202708	9.91695	1.12536	0.278676	0.418793	-6.91601	Belongs to the AAA ATPase family	RPT5B	-
PaChr2g08613-t1_8613	0.202708	9.91695	1.12536	0.278676	0.418793	-6.91601	Belongs to the AAA ATPase family	-	-
PaChr1g00738-t1_738	0.202708	9.91695	1.12536	0.278676	0.418793	-6.91601	26S protease regulatory subunit 6B	-	-
PaCtg0912g30587-t1_30587	0.20471	10.797	1.20945	0.245798	0.388939	-6.85096	Belongs to the DEAD box helicase family	-	-
PaChr7g21448-t1_21448	0.206522	10.1422	1.06083	0.306081	0.443441	-6.99065	mitotic nuclear envelope reassembly	-	-
PaChr7g20715-t1_20715	0.209634	8.99679	1.14932	0.268988	0.411123	-6.85988	DNA damage-inducible protein	-	-
PaCtg3108g38883-t1_38883	0.21068	10.6125	1.07468	0.300038	0.437849	-6.9915	Phosphorylase is an important allosteric enzyme in carbohydrate metabolism. Enzymes from different sources differ in their regulatory mechanisms and in their natural substrates. However, all known phosphorylases share catalytic and structural properties	-	GT35
PaChr5g16719-t1_16719	0.210874	8.39943	1.03337	0.31832	0.454662	-6.93883	Belongs to the aldehyde dehydrogenase family	-	-
PaChr7g20479-t1_20479	0.212111	8.75816	0.948557	0.358353	0.49854	-7.05232	polyphenol oxidase	-	-
PaChr7g20982-t1_20982	0.214292	9.89482	1.11396	0.28338	0.423496	-6.92812	Belongs to the cysteine synthase cystathionine beta- synthase family	OASA1	-
PaChr9g25193-t1_25193	0.214625	9.04113	0.934882	0.365123	0.503837	-7.08376	phosphoglucomutase	-	-
PaChr12g07437-t1_7437	0.215292	9.14868	1.04036	0.315173	0.452571	-6.98501	protein disulfide isomerase-like	-	-
PaChr4g14965-t1_14965	0.220238	8.69721	1.16239	0.263809	0.404741	-6.8246	Belongs to the GPI family	-	-
PaChr3g13874-t1_13874	0.220291	9.50548	1.0596	0.306618	0.443441	-6.97677	The proteasome is a multicatalytic proteinase complex which is characterized by its ability to cleave peptides with Arg, Phe, Tyr, Leu, and Glu adjacent to the leaving group at neutral or slightly basic pH	PBD1	-
PaChr6g19056-t1_19056	0.220837	8.11468	1.0887	0.294008	0.435348	-6.86746	Hypersensitive-induced response protein	-	-
PaChr10g04097-t1_4097	0.222483	9.09429	1.13784	0.273596	0.417201	-6.87791	The proteasome is a multicatalytic proteinase complex which is characterized by its ability to cleave peptides with Arg, Phe, Tyr, Leu, and Glu adjacent to the leaving group at neutral or slightly basic pH	-	-
PaCtg1438g33599-t1_33599	0.225579	12.2038	1.50604	0.15348	0.277085	-6.61906	Belongs to the heat shock protein 70 family	-	-
PaCtg0931g30671-t1_30671	0.226204	11.4344	0.713582	0.486787	0.616615	-7.39035	Sieve element occlusion C-terminus	-	-
PaChr2g09721-t1_9721	0.2269	9.32141	1.20631	0.24697	0.390028	-6.80895	V-type proton ATPase subunit	-	-
PaChr3g13994-t1_13994	0.231489	9.91103	0.986751	0.339908	0.480395	-7.06074	Anoctamin-like protein	-	-
PaChr2g09287-t1_9287	0.233466	10.3677	1.36528	0.192926	0.322343	-6.64075	Belongs to the AAA ATPase family	RPT4A	-
PaChr10g04689-t1_4689	0.233466	10.3677	1.36528	0.192926	0.322343	-6.64075	Belongs to the AAA ATPase family	-	-
PaChr5g16481-t1_16481	0.234078	10.5053	1.09653	0.290684	0.432011	-6.96391	Belongs to the carbohydrate kinase PfkB family	-	-
PaChr6g18740-t1_18740	0.235955	8.76705	0.982663	0.34185	0.481453	-7.02001	Probably inactive receptor-like protein kinase	-	-
PaChr5g17296-t1_17296	0.235955	8.76705	0.982663	0.34185	0.481453	-7.02001	soluble inorganic	-	-
PaCtg0822g30044-t1_30044	0.236773	9.71676	1.21965	0.242023	0.385231	-6.8041	caffeoyl-CoA O-methyltransferase	-	-
PaCtg5309g42213-t1_42213	0.241359	10.8642	1.20176	0.248673	0.390172	-6.86472	V-type proton ATPase catalytic subunit A	VHA-A	-
PaChr5g17061-t1_17061	0.241359	10.8642	1.20176	0.248673	0.390172	-6.86472	V-type proton ATPase catalytic subunit	-	-
PaChr11g05877-t1_5877	0.245535	8.65533	1.03426	0.31792	0.454662	-6.95981	nucleoredoxin 2	-	-
PaChr1g01565-t1_1565	0.249619	10.3344	1.19152	0.252544	0.392685	-6.85245	Belongs to the EF-1-beta EF-1-delta family	-	-
PaChr2g09912-t1_9912	0.250195	7.00422	1.09745	0.290296	0.432011	-6.80816	-	-	-
PaChr8g23134-t1_23134	0.253681	7.39232	1.16384	0.26324	0.404637	-6.75671	kDa chaperonin	CHL-CPN10	-
PaCtg0955g30807-t1_30807	0.257905	10.6106	1.49511	0.15628	0.279022	-6.47561	Belongs to the TPP enzyme family	-	-
PaChr1g00198-t1_198	0.260805	7.62653	1.2459	0.232511	0.373777	-6.67161	-	-	-
PaChr7g20433-t1_20433	0.263938	10.0458	1.09143	0.292846	0.434424	-6.95592	Belongs to the peptidase S10 family	-	-
PaChr4g14658-t1_14658	0.263976	5.96471	1.13147	0.276184	0.418162	-6.69697	Phosphoribosylformylglycinamidine cyclo-ligase	-	-
PaChr8g23027-t1_23027	0.267764	9.00985	1.43233	0.173206	0.300597	-6.51182	3-oxoacyl- acyl-carrier-protein synthase	-	-
PaChr2g09567-t1_9567	0.268073	8.07469	1.24746	0.231956	0.37363	-6.68572	Belongs to the enoyl-CoA hydratase isomerase family	-	-
PaChr2g10373-t1_10373	0.268929	9.63426	1.29188	0.216566	0.353068	-6.71476	Soluble inorganic pyrophosphatase 1	-	-
PaChr4g14406-t1_14406	0.271055	8.7009	1.35343	0.196594	0.327117	-6.59411	DNA binding	-	-
PaCtg1350g33099-t1_33099	0.271724	8.84064	1.37861	0.188866	0.318193	-6.57181	Belongs to the actin-binding proteins ADF family	ADF7	-
PaChr5g18204-t1_18204	0.271724	8.84064	1.37861	0.188866	0.318193	-6.57181	Belongs to the actin-binding proteins ADF family	ADF7	-
PaCtg1001g31094-t1_31094	0.279104	9.7239	1.27473	0.22241	0.361136	-6.73814	Multiprotein-bridging factor	-	-
PaChr6g19140-t1_19140	0.279104	9.7239	1.27473	0.22241	0.361136	-6.73814	Multiprotein-bridging factor	-	-
PaChr3g13559-t1_13559	0.282196	7.46531	1.29303	0.216177	0.353068	-6.60715	serine threonine-protein phosphatase	-	-
PaChr5g18227-t1_18227	0.282684	7.7597	1.43652	0.17203	0.299199	-6.43427	anthranilate phosphoribosyltransferase	-	-
PaCtg2026g36049-t1_36049	0.284531	11.1708	1.32529	0.205534	0.339194	-6.74227	Belongs to the class I-like SAM-binding methyltransferase superfamily. Protein arginine N- methyltransferase family	-	-
PaCtg1906g35535-t1_35535	0.285298	7.19131	1.37097	0.191184	0.320759	-6.49495	Belongs to the serpin family	-	-
PaChr3g13259-t1_13259	0.285298	7.19131	1.37097	0.191184	0.320759	-6.49495	Belongs to the serpin family	-	-
PaChr11g06206-t1_6206	0.285358	8.3021	1.38028	0.188363	0.318193	-6.52827	Kynurenine--oxoglutarate transaminase	-	-
PaChr9g25349-t1_25349	0.285473	9.09307	1.5587	0.140573	0.257823	-6.34172	Fumarylacetoacetase	-	-
PaChr8g23480-t1_23480	0.285495	9.07135	1.21137	0.245084	0.388572	-6.79275	nuclear transport factor	-	-
PaChr10g04616-t1_4616	0.297738	10.6065	1.60824	0.129283	0.242068	-6.31499	protein disulfide oxidoreductase activity	GRX2	-
PaChr5g17959-t1_17959	0.297772	11.6736	1.69733	0.110936	0.212649	-6.28534	ubiquitin-NEDD8-like protein	-	-
PaChr1g01140-t1_1140	0.297772	11.6736	1.69733	0.110936	0.212649	-6.28534	ubiquitin-40S ribosomal protein	-	-
PaChr4g14627-t1_14627	0.30932	9.75394	1.35542	0.195973	0.326757	-6.63779	polyphenol oxidase	-	-
PaChr9g24745-t1_24745	0.311063	8.76971	1.56796	0.138402	0.25442	-6.30828	Belongs to the actin-binding proteins ADF family	ADF7	-
PaChr7g21584-t1_21584	0.311063	8.76971	1.56796	0.138402	0.25442	-6.30828	Belongs to the actin-binding proteins ADF family	-	-
PaChr10g03758-t1_3758	0.311491	7.97452	1.40417	0.181276	0.312815	-6.48518	V-type proton ATPase subunit	-	-
PaChr5g16555-t1_16555	0.315593	9.55061	1.50201	0.154508	0.277085	-6.43686	Belongs to the 14-3-3 family	-	-
PaChr3g13200-t1_13200	0.315593	9.55061	1.50201	0.154508	0.277085	-6.43686	Belongs to the 14-3-3 family	-	-
PaChr12g07778-t1_7778	0.315593	9.55061	1.50201	0.154508	0.277085	-6.43686	Belongs to the 14-3-3 family	-	-
PaCtg1188g32206-t1_32206	0.317216	8.24193	1.47814	0.160712	0.285043	-6.39501	Elongation factor	-	-
PaChr4g15179-t1_15179	0.320755	7.19738	1.18007	0.256927	0.397965	-6.72834	beta-galactosidase	BGAL10	-
PaCtg1303g32872-t1_32872	0.322586	9.87274	1.61368	0.128094	0.240399	-6.28591	Belongs to the MIP aquaporin (TC 1.A.8) family	-	-
PaChr12g07501-t1_7501	0.324815	6.62921	1.19241	0.252205	0.392685	-6.67537	plastid-lipid-associated protein 6	HrBP1	-
PaChr1g00408-t1_408	0.326008	9.73253	1.55619	0.141165	0.258322	-6.3656	Ribosomal protein P0 is the functional equivalent of E.coli protein L10	-	-
PaChr5g15699-t1_15699	0.328124	11.5535	1.63236	0.124075	0.234064	-6.36752	phosphoenolpyruvate carboxylase	PPC1	-
PaCtg1370g33226-t1_33226	0.328561	10.4933	1.0783	0.29847	0.436351	-6.98311	#N/A	#N/A	#N/A
PaChr6g19371-t1_19371	0.34277	10.197	1.85732	0.0836446	0.165851	-5.92052	carboxymethylenebutenolidase homolog	-	-
PaChr1g00598-t1_598	0.346645	9.53525	2.0231	0.0618592	0.132078	-5.63269	Biotin carboxyl carrier protein of acetyl-CoA carboxylase	-	-
PaChr1g01549-t1_1549	0.3507	6.53579	1.39508	0.183948	0.313407	-6.41857	Carboxylesterase	-	-
PaChr8g22161-t1_22161	0.351039	8.16105	1.40865	0.179972	0.311669	-6.48533	FAM10 family protein At4g22670-like	-	-
PaChr4g14217-t1_14217	0.351454	9.99592	1.7075	0.108994	0.210427	-6.149	aspartate--tRNA ligase	-	-
PaChr1g02248-t1_2248	0.369549	6.64808	1.73668	0.103583	0.200458	-5.94017	Lysosomal beta	-	GH1,GH3
PaChr2g08585-t1_8585	0.379026	7.55179	1.88342	0.0798112	0.160387	-5.76383	The coatomer is a cytosolic protein complex that binds to dilysine motifs and reversibly associates with Golgi non- clathrin-coated vesicles, which further mediate biosynthetic protein transport from the ER, via the Golgi up to the trans Golgi network. Coatomer complex is required for budding from Golgi membranes, and is essential for the retrograde Golgi-to-ER transport of dilysine-tagged protei…	-	-
PaChr9g24561-t1_24561	0.379456	11.5717	1.75415	0.100459	0.195551	-6.18611	Belongs to the class I-like SAM-binding methyltransferase superfamily. Protein arginine N- methyltransferase family	-	-
PaChr8g22134-t1_22134	0.380313	8.91123	1.92713	0.073743	0.149901	-5.76633	3-oxoacyl- acyl-carrier-protein synthase	-	-
PaCtg0940g30719-t1_30719	0.382013	8.15617	1.78722	0.0947695	0.186283	-5.93826	exocyst complex component	SEC10	-
PaChr4g15306-t1_15306	0.386282	8.74521	1.55191	0.142184	0.259598	-6.32926	-	-	-
PaChr6g19548-t1_19548	0.39694	8.54798	1.63206	0.124138	0.234064	-6.19735	Calcium-binding EF hand family protein	-	-
PaChr9g25045-t1_25045	0.411973	6.14145	1.86259	0.0828582	0.165103	-5.70724	Ferredoxin-dependent glutamate synthase	GLU1	-
PaChr11g05970-t1_5970	0.412738	7.72339	1.56811	0.138366	0.25442	-6.25081	PPIases accelerate the folding of proteins. It catalyzes the cis-trans isomerization of proline imidic peptide bonds in oligopeptides	-	-
PaCtg4235g40882-t1_40882	0.416753	8.51832	2.00543	0.063906	0.13536	-5.60674	Belongs to the ubiquitin-conjugating enzyme family	-	-
PaChr2g08469-t1_8469	0.422238	7.84323	1.99741	0.0648558	0.136705	-5.58796	Catalyzes the conversion of hemimercaptal, formed from methylglyoxal and glutathione, to S-lactoylglutathione	-	-
PaChr5g15983-t1_15983	0.434255	5.712	1.77508	0.096824	0.189194	-5.81454	Protein of unknown function (DUF1681)	-	-
PaChr9g24531-t1_24531	0.435885	7.38499	2.03176	0.060877	0.131007	-5.51161	-	-	-
PaChr7g21195-t1_21195	0.461797	11.0822	1.79024	0.0942633	0.185991	-6.07387	BEST Arabidopsis thaliana protein match is	-	-
PaChr1g01748-t1_1748	0.480189	8.22621	1.87894	0.080458	0.160717	-5.79583	PPIases accelerate the folding of proteins. It catalyzes the cis-trans isomerization of proline imidic peptide bonds in oligopeptides	-	-
PaChr4g15476-t1_15476	0.529562	7.7143	1.9948	0.065168	0.136955	-5.58744	Encoded by	-	GH3
